# Supplementary material for: The build-up of osmotic stress responses within the growing root apex using kinematics and RNA-sequencing
Source: J Exp Bot. 2016 Oct 4;67(21):5961–73. doi: 10.1093/jxb/erw350 (PMC5100013; doi:10.1093/jxb/erw350)
Supplement: Supplementary Data [file supp_erw350_supplementary_table_S1.xls]

## Sheet: Table S1
	Royer et al., "The build-up of osmotic stress responses within the growing root apex using kinematics and RNA-sequencing"
	Table S1: Number of sequenced and single-mapped reads in the 32 libraries.
	Number of reads
Librairies	sequenced	after quality filtering and trimming	mapped	single-mapping reads	overlapping reads per locus	single-mapping reads ( % of the mapped reads)
DZ-CTL-0.5h-1	31060458	30427711	29649304	28304072	1.21177e+07	95.4629
DZ-CTL-0.5h-2	27469512	26898870	26161084	24877847	1.1884e+07	95.0949
DZ-CTL-0.5h-3	28835150	28026924	27278950	25922134	1.19814e+07	95.0261
DZ-CTL-0.5h-4	32753858	31800800	30877726	29350513	1.18911e+07	95.054
DZ-PEG-0.5h-1	30735856	29760685	29002303	27489617	1.21194e+07	94.7843
DZ-PEG-0.5h-2	32077164	31186116	30419390	28876846	1.223e+07	94.9291
DZ-PEG-0.5h-3	32186046	31231370	30435958	28903708	1.23674e+07	94.9657
DZ-PEG-0.5h-4	32741142	31718326	30846990	29251766	1.20679e+07	94.8286
DZ-CTL-3h-1	28127020	27267111	26460364	25210760	1.20985e+07	95.2774
DZ-CTL-3h-2	26160844	25224161	24392087	23130822	1.19722e+07	94.8292
DZ-CTL-3h-3	27936138	27152747	26409466	25100325	1.22345e+07	95.0429
DZ-CTL-3h-4	27551552	26805031	26094065	24818127	1.20651e+07	95.1102
DZ-PEG-3h-1	29849000	29044624	28278926	26952399	1.14206e+07	95.3091
DZ-PEG-3h-2	28457898	27675059	26935081	25683351	1.16034e+07	95.3528
DZ-PEG-3h-3	27980408	27023443	26292224	24934486	1.14533e+07	94.836
DZ-PEG-3h-4	28948606	28300784	27524660	26208546	1.14597e+07	95.2184
EZ-CTL-0.5h-1	29545434	28947959	27992034	26535967	1.5015e+07	94.7983
EZ-CTL-0.5h-2	28618936	27811939	26763744	25211656	1.38735e+07	94.2008
EZ-CTL-0.5h-3	30696876	29878213	28773025	27165201	1.41646e+07	94.412
EZ-CTL-0.5h-4	29768792	28968584	27916868	26359088	1.40068e+07	94.4199
EZ-PEG-0.5h-1	32845120	32008654	31042215	29505385	1.42592e+07	95.0492
EZ-PEG-0.5h-2	24478642	23743342	22974345	21642576	1.38595e+07	94.2032
EZ-PEG-0.5h-3	31720294	30786256	29757449	27983227	1.44583e+07	94.0377
EZ-PEG-0.5h-4	27028252	26233993	25269990	23390209	1.32694e+07	92.5612
EZ-CTL-3h-1	32552030	31505769	30300626	28677287	1.41733e+07	94.6426
EZ-CTL-3h-2	27186494	26343040	25199652	23691158	1.38403e+07	94.0138
EZ-CTL-3h-3	36516430	35540114	34238905	32379234	1.46816e+07	94.5685
EZ-CTL-3h-4	35847890	35078654	33826354	32154182	1.38399e+07	95.0566
EZ-PEG-3h-1	33816876	32710426	31598083	29945327	1.39475e+07	94.7694
EZ-PEG-3h-2	29167676	28407499	27375996	25848250	1.38923e+07	94.4194
EZ-PEG-3h-3	32841764	31923096	30720739	28758973	1.33207e+07	93.6142
EZ-PEG-3h-4	27615800	26892103	25908593	24408566	1.30677e+07	94.2103
mean (millions)	30.0974	29.2601	28.3349	26.8335	12.9574	94.7011
