# Supplementary material for: The build-up of osmotic stress responses within the growing root apex using kinematics and RNA-sequencing
Source: J Exp Bot. 2016 Oct 4;67(21):5961–73. doi: 10.1093/jxb/erw350 (PMC5100013; doi:10.1093/jxb/erw350)
Supplement: Supplementary Data [file supp_erw350_supplementary_table_S2.xls]

## Sheet: legend
Royer et al., "The build-up of osmotic stress responses within the growing root apex using kinematics and RNA-sequencing"
	Table S2: Gene ontology analysis reduced to most specific terms.
	(A) GO enrichment in the root apex transcriptome of P. nigra using P. trichocarpa genome as reference.
	(B) GO enrichment among genes showing a zone-preferred expression using P. nigra root apex transcriptome as reference.
	(C–F) GO enrichments among stress responsive genes detected in the division zone (DZ) and elongation zone (EZ) at two time points, using P. nigra root apex transcriptome as reference.
	Fold-enrichment were highlighted in red and in green, respectively for positive and negative values

## Sheet: Table S2A
GO Term	Name (in bold letters : the most specific term)	Type	FDR	single test p-Value	# in test group (whole root apex transcriptome)	# in reference group (P. trichocarpa genome)	# non annot test	# non annot reference group	Over/Under	% of sequence in test group	% of sequence in reference group	fold-enrichment
GO:0031975	envelope	C	3,2E-6	1,6E-6	151	33	23026	11898	over	0.651508	0.27659	2.3555
GO:0031967	organelle envelope	C	3,2E-6	1,6E-6	151	33	23026	11898	over	0.651508	0.27659	2.3555
GO:0005635	nuclear envelope	C	3,2E-6	1,6E-6	151	33	23026	11898	over	0.651508	0.27659	2.3555
GO:0005768	endosome	C	4,3E-18	1,2E-18	504	111	22673	11820	over	2.17457	0.93035	2.33737
GO:0005730	nucleolus	C	2,2E-19	5,7E-20	549	122	22628	11809	over	2.36873	1.02255	2.3165
GO:0044446	intracellular organelle part	C	5,6E-28	9,2E-29	945	229	22232	11702	over	4.07732	1.91937	2.1243
GO:0044428	nuclear part	C	5,6E-28	9,2E-29	945	229	22232	11702	over	4.07732	1.91937	2.1243
GO:0044422	organelle part	C	5,6E-28	9,2E-29	945	229	22232	11702	over	4.07732	1.91937	2.1243
GO:0031981	nuclear lumen	C	6,3E-24	1,3E-24	821	201	22356	11730	over	3.5423	1.68469	2.10265
GO:0031974	membrane-enclosed lumen	C	6,3E-24	1,3E-24	821	201	22356	11730	over	3.5423	1.68469	2.10265
GO:0043233	organelle lumen	C	6,3E-24	1,3E-24	821	201	22356	11730	over	3.5423	1.68469	2.10265
GO:0070013	intracellular organelle lumen	C	6,3E-24	1,3E-24	821	201	22356	11730	over	3.5423	1.68469	2.10265
GO:0043232	intracellular non-membrane-bounded organelle	C	2,7E-37	3,7E-38	1384	351	21793	11580	over	5.97144	2.94192	2.02978
GO:0043228	non-membrane-bounded organelle	C	2,7E-37	3,7E-38	1384	351	21793	11580	over	5.97144	2.94192	2.02978
GO:0005856	cytoskeleton	C	3,6E-11	1,4E-11	408	105	22769	11826	over	1.76037	0.88006	2.00028
GO:0005654	nucleoplasm	C	3,4E-9	1,4E-9	339	88	22838	11843	over	1.46266	0.737574	1.98306
GO:0032991	macromolecular complex	C	2,4E-14	7,8E-15	564	148	22613	11783	over	2.43345	1.24047	1.96172
GO:0030529	ribonucleoprotein complex	C	2,4E-14	7,8E-15	564	148	22613	11783	over	2.43345	1.24047	1.96172
GO:0005840	ribosome	C	2,4E-14	7,8E-15	564	148	22613	11783	over	2.43345	1.24047	1.96172
GO:0005794	Golgi apparatus	C	8,5E-39	1,1E-39	1676	454	21501	11477	over	7.23131	3.80521	1.90037
GO:0005829	cytosol	C	3,6E-62	2,0E-63	3100	899	20077	11032	over	13.3753	7.53499	1.7751
GO:0012505	endomembrane system	C	2,2E-47	2,1E-48	2549	755	20628	11176	over	10.998	6.32805	1.73797
GO:0042579	microbody	C	3,7E-5	2,1E-5	305	97	22872	11834	over	1.31596	0.813008	1.61863
GO:0005777	peroxisome	C	3,7E-5	2,1E-5	305	97	22872	11834	over	1.31596	0.813008	1.61863
GO:0005783	endoplasmic reticulum	C	1,6E-9	6,2E-10	926	325	22251	11606	over	3.99534	2.724	1.46672
GO:0005739	mitochondrion	C	1,0E-18	2,6E-19	2650	1001	20527	10930	over	11.4337	8.38991	1.3628
GO:0005773	vacuole	C	4,3E-9	1,7E-9	1301	494	21876	11437	over	5.61332	4.14047	1.35572
GO:0044444	cytoplasmic part	C	3,3E-98	1,7E-99	10410	3968	12767	7963	over	44.9152	33.2579	1.35051
GO:0005737	cytoplasm	C	4,9E-117	1,8E-118	12732	5001	10445	6930	over	54.9338	41.916	1.31057
GO:0005634	nucleus	C	1,7E-54	1,0E-55	9179	3712	13998	8219	over	39.6039	31.1122	1.27294
GO:0043229	intracellular organelle	C	2,0E-167	4,1E-169	16620	6784	6557	5147	over	71.709	56.8603	1.26114
GO:0043226	organelle	C	2,0E-167	4,1E-169	16620	6784	6557	5147	over	71.709	56.8603	1.26114
GO:0043231	intracellular membrane-bounded organelle	C	4,2E-154	1,3E-155	16327	6694	6850	5237	over	70.4448	56.1059	1.25557
GO:0043227	membrane-bounded organelle	C	4,2E-154	1,3E-155	16327	6694	6850	5237	over	70.4448	56.1059	1.25557
GO:0009536	plastid	C	3,3E-17	1,0E-17	4365	1812	18812	10119	over	18.8333	15.1873	1.24007
GO:0044424	intracellular part	C	7,4E-207	3,8E-209	18721	7827	4456	4104	over	80.774	65.6022	1.23127
GO:0005622	intracellular	C	2,5E-206	2,5E-208	18799	7880	4378	4051	over	81.1106	66.0464	1.22808
GO:0044464	cell part	C	3,2E-113	1,3E-114	20647	9544	2530	2387	over	89.084	79.9933	1.11364
GO:0005623	cell	C	8,7E-109	4,0E-110	20735	9627	2442	2304	over	89.4637	80.689	1.10875
GO:0005886	plasma membrane	C	3,5E-5	2,0E-5	4130	2350	19047	9581	under	17.8194	19.6966	0.904694
GO:0071944	cell periphery	C	8,7E-9	3,6E-9	4665	2727	18512	9204	under	20.1277	22.8564	0.880615
GO:0030312	external encapsulating structure	C	9,6E-3	6,5E-3	809	486	22368	11445	under	3.49053	4.07342	0.856903
GO:0005618	cell wall	C	8,0E-3	5,4E-3	806	486	22371	11445	under	3.47759	4.07342	0.853726
GO:0009579	thylakoid	C	1,7E-4	9,9E-5	604	399	22573	11532	under	2.60603	3.34423	0.779262
GO:0005576	extracellular region	C	2,0E-45	2,1E-46	2031	1645	21146	10286	under	8.763	13.7876	0.63557
GO:0005615	extracellular space	C	2,7E-2	1,9E-2	59	48	23118	11883	under	0.254563	0.402313	0.632747
GO:0008135	translation factor activity, RNA binding	F	4,0E-7	1,9E-7	207	49	22970	11882	over	0.893127	0.410695	2.17467
GO:0005198	structural molecule activity	F	2,6E-16	8,0E-17	582	146	22595	11785	over	2.51111	1.2237	2.05206
GO:0003723	RNA binding	F	4,4E-27	7,7E-28	1041	268	22136	11663	over	4.49152	2.24625	1.99957
GO:0004518	nuclease activity	F	2,1E-3	1,3E-3	212	71	22965	11860	over	0.9147	0.595088	1.53708
GO:0016788	hydrolase activity, acting on ester bonds	F	2,1E-3	1,3E-3	212	71	22965	11860	over	0.9147	0.595088	1.53708
GO:0044877	macromolecular complex binding	F	1,6E-5	8,5E-6	412	139	22765	11792	over	1.77762	1.16503	1.52582
GO:0003682	chromatin binding	F	1,6E-5	8,5E-6	412	139	22765	11792	over	1.77762	1.16503	1.52582
GO:0005515	protein binding	F	5,6E-13	1,9E-13	5954	2642	17223	9289	over	25.6893	22.144	1.1601
GO:0003677	DNA binding	F	1,3E-4	7,3E-5	2417	1085	20760	10846	over	10.4284	9.09396	1.14674
GO:0003676	nucleic acid binding	F	1,2E-6	5,7E-7	3665	1647	19512	10284	over	15.8131	13.8044	1.14551
GO:0003700	sequence-specific DNA binding transcription factor activity	F	2,6E-2	1,8E-2	1639	763	21538	11168	over	7.07167	6.39511	1.10579
GO:0001071	nucleic acid binding transcription factor activity	F	2,6E-2	1,8E-2	1639	763	21538	11168	over	7.07167	6.39511	1.10579
GO:0003824	catalytic activity	F	6,3E-8	2,7E-8	9356	5185	13821	6746	under	40.3676	43.4582	0.928883
GO:0036094	small molecule binding	F	3,5E-5	2,0E-5	3880	2216	19297	9715	under	16.7407	18.5735	0.901325
GO:1901265	nucleoside phosphate binding	F	3,5E-5	2,0E-5	3880	2216	19297	9715	under	16.7407	18.5735	0.901325
GO:0000166	nucleotide binding	F	3,5E-5	2,0E-5	3880	2216	19297	9715	under	16.7407	18.5735	0.901325
GO:0016740	transferase activity	F	3,9E-6	2,0E-6	3963	2286	19214	9645	under	17.0988	19.1602	0.892416
GO:0005215	transporter activity	F	4,4E-3	2,9E-3	1362	798	21815	11133	under	5.87652	6.68846	0.878605
GO:0060089	molecular transducer activity	F	3,1E-2	2,1E-2	342	215	22835	11716	under	1.4756	1.80203	0.818856
GO:0004871	signal transducer activity	F	5,3E-3	3,5E-3	306	205	22871	11726	under	1.32027	1.71821	0.7684
GO:0016301	kinase activity	F	3,0E-22	7,4E-23	1656	1221	21521	10710	under	7.14501	10.2338	0.698175
GO:0016772	transferase activity, transferring phosphorus-containing groups	F	3,0E-22	7,4E-23	1656	1221	21521	10710	under	7.14501	10.2338	0.698175
GO:0004872	receptor activity	F	2,2E-5	1,2E-5	160	138	23017	11793	under	0.69034	1.15665	0.596844
GO:0019825	oxygen binding	F	7,1E-11	2,8E-11	202	202	22975	11729	under	0.871554	1.69307	0.514778
GO:0030246	carbohydrate binding	F	4,2E-18	1,1E-18	279	299	22898	11632	under	1.20378	2.50608	0.480344
GO:0009606	tropism	P	3,9E-12	1,4E-12	277	55	22900	11876	over	1.19515	0.460984	2.59261
GO:0006412	translation	P	1,9E-17	5,8E-18	834	236	22343	11695	over	3.59839	1.97804	1.81917
GO:1901576	organic substance biosynthetic process	P	1,9E-17	5,8E-18	834	236	22343	11695	over	3.59839	1.97804	1.81917
GO:0044249	cellular biosynthetic process	P	1,9E-17	5,8E-18	834	236	22343	11695	over	3.59839	1.97804	1.81917
GO:0009059	macromolecule biosynthetic process	P	1,9E-17	5,8E-18	834	236	22343	11695	over	3.59839	1.97804	1.81917
GO:0034645	cellular macromolecule biosynthetic process	P	1,9E-17	5,8E-18	834	236	22343	11695	over	3.59839	1.97804	1.81917
GO:0010467	gene expression	P	4,3E-29	6,4E-30	1433	408	21744	11523	over	6.18285	3.41966	1.80803
GO:0010468	regulation of gene expression	P	2,8E-12	1,0E-12	627	183	22550	11748	over	2.70527	1.53382	1.76375
GO:0019222	regulation of metabolic process	P	2,8E-12	1,0E-12	627	183	22550	11748	over	2.70527	1.53382	1.76375
GO:0040029	regulation of gene expression, epigenetic	P	2,8E-12	1,0E-12	627	183	22550	11748	over	2.70527	1.53382	1.76375
GO:0060255	regulation of macromolecule metabolic process	P	2,8E-12	1,0E-12	627	183	22550	11748	over	2.70527	1.53382	1.76375
GO:0007049	cell cycle	P	4,0E-20	9,9E-21	1156	348	22021	11583	over	4.9877	2.91677	1.71001
GO:0006259	DNA metabolic process	P	9,8E-9	4,2E-9	931	334	22246	11597	over	4.01691	2.79943	1.4349
GO:0090304	nucleic acid metabolic process	P	9,8E-9	4,2E-9	931	334	22246	11597	over	4.01691	2.79943	1.4349
GO:0009790	embryo development	P	3,0E-7	1,4E-7	870	321	22307	11610	over	3.75372	2.69047	1.39519
GO:0006807	nitrogen compound metabolic process	P	4,3E-48	4,0E-49	6052	2283	17125	9648	over	26.1121	19.135	1.36462
GO:1901360	organic cyclic compound metabolic process	P	4,3E-48	4,0E-49	6052	2283	17125	9648	over	26.1121	19.135	1.36462
GO:0046483	heterocycle metabolic process	P	4,3E-48	4,0E-49	6052	2283	17125	9648	over	26.1121	19.135	1.36462
GO:0006139	nucleobase-containing compound metabolic process	P	4,3E-48	4,0E-49	6052	2283	17125	9648	over	26.1121	19.135	1.36462
GO:0006725	cellular aromatic compound metabolic process	P	4,3E-48	4,0E-49	6052	2283	17125	9648	over	26.1121	19.135	1.36462
GO:0034641	cellular nitrogen compound metabolic process	P	4,3E-48	4,0E-49	6052	2283	17125	9648	over	26.1121	19.135	1.36462
GO:0005975	carbohydrate metabolic process	P	1,2E-13	4,0E-14	2475	975	20702	10956	over	10.6787	8.17199	1.30674
GO:0016043	cellular component organization	P	8,2E-27	1,5E-27	4803	1904	18374	10027	over	20.7231	15.9584	1.29857
GO:0071840	cellular component organization or biogenesis	P	8,2E-27	1,5E-27	4803	1904	18374	10027	over	20.7231	15.9584	1.29857
GO:0009056	catabolic process	P	6,3E-14	2,1E-14	2802	1122	20375	10809	over	12.0896	9.40407	1.28557
GO:0009058	biosynthetic process	P	4,0E-46	4,1E-47	8428	3428	14749	8503	over	36.3636	28.7319	1.26562
GO:0044237	cellular metabolic process	P	1,1E-33	1,6E-34	8918	3802	14259	8129	over	38.4778	31.8666	1.20747
GO:0043170	macromolecule metabolic process	P	1,2E-19	3,2E-20	6202	2658	16975	9273	over	26.7593	22.2781	1.20115
GO:0040007	growth	P	1,2E-3	7,6E-4	1221	530	21956	11401	over	5.26815	4.44221	1.18593
GO:0019538	protein metabolic process	P	3,9E-15	1,2E-15	5589	2428	17588	9503	over	24.1144	20.3503	1.18496
GO:0071704	organic substance metabolic process	P	3,1E-42	3,6E-43	11773	5136	11404	6795	over	50.796	43.0475	1.18
GO:0044238	primary metabolic process	P	5,6E-42	6,6E-43	11768	5136	11409	6795	over	50.7745	43.0475	1.1795
GO:0044260	cellular macromolecule metabolic process	P	5,8E-11	2,2E-11	4821	2125	18356	9806	over	20.8008	17.8107	1.16788
GO:0009628	response to abiotic stimulus	P	3,2E-7	1,5E-7	3768	1685	19409	10246	over	16.2575	14.1229	1.15115
GO:0044267	cellular protein metabolic process	P	3,2E-8	1,4E-8	4307	1927	18870	10004	over	18.5831	16.1512	1.15057
GO:0009791	post-embryonic development	P	2,1E-4	1,2E-4	2852	1302	20325	10629	over	12.3053	10.9127	1.12761
GO:0006810	transport	P	1,8E-5	9,5E-6	4324	1998	18853	9933	over	18.6564	16.7463	1.11406
GO:0051234	establishment of localization	P	1,8E-5	9,5E-6	4324	1998	18853	9933	over	18.6564	16.7463	1.11406
GO:0051179	localization	P	1,8E-5	9,5E-6	4324	1998	18853	9933	over	18.6564	16.7463	1.11406
GO:0008152	metabolic process	P	1,2E-26	2,3E-27	14317	6654	8860	5277	over	61.7724	55.7707	1.10762
GO:0009987	cellular process	P	3,6E-29	5,2E-30	15164	7066	8013	4865	over	65.4269	59.2239	1.10474
GO:0044707	single-multicellular organism process	P	1,9E-4	1,1E-4	4453	2090	18724	9841	over	19.213	17.5174	1.0968
GO:0007275	multicellular organismal development	P	1,9E-4	1,1E-4	4453	2090	18724	9841	over	19.213	17.5174	1.0968
GO:0032502	developmental process	P	1,3E-3	8,2E-4	4829	2305	18348	9626	over	20.8353	19.3194	1.07846
GO:0044767	single-organism developmental process	P	4,7E-3	3,1E-3	4642	2232	18535	9699	over	20.0285	18.7076	1.07061
GO:0050896	response to stimulus	P	1,6E-4	9,4E-5	7976	4357	15201	7574	under	34.4134	36.5183	0.942361
GO:0044763	single-organism cellular process	P	9,4E-4	5,7E-4	5430	2994	17747	8937	under	23.4284	25.0943	0.933615
GO:0044700	single organism signaling	P	3,8E-3	2,5E-3	2643	1492	20534	10439	under	11.4035	12.5052	0.911902
GO:0023052	signaling	P	3,8E-3	2,5E-3	2643	1492	20534	10439	under	11.4035	12.5052	0.911902
GO:0051716	cellular response to stimulus	P	3,8E-3	2,5E-3	2571	1454	20606	10477	under	11.0929	12.1867	0.910243
GO:0050794	regulation of cellular process	P	3,8E-3	2,5E-3	2571	1454	20606	10477	under	11.0929	12.1867	0.910243
GO:0007165	signal transduction	P	3,8E-3	2,5E-3	2571	1454	20606	10477	under	11.0929	12.1867	0.910243
GO:0006950	response to stress	P	9,6E-7	4,5E-7	5352	3046	17825	8885	under	23.0919	25.5301	0.904494
GO:0009605	response to external stimulus	P	1,4E-4	8,2E-5	2863	1652	20314	10279	under	12.3528	13.8463	0.892136
GO:0007154	cell communication	P	1,5E-7	6,5E-8	3059	1828	20118	10103	under	13.1984	15.3214	0.861436
GO:0009991	response to extracellular stimulus	P	4,2E-2	3,0E-2	472	286	22705	11645	under	2.0365	2.39712	0.849563
GO:0009607	response to biotic stimulus	P	5,8E-10	2,3E-10	2052	1310	21125	10621	under	8.8536	10.9798	0.806354
GO:0022414	reproductive process	P	2,5E-7	1,1E-7	1432	917	21745	11014	under	6.17854	7.68586	0.803884
GO:0016265	death	P	1,2E-5	6,2E-6	691	466	22486	11465	under	2.9814	3.90579	0.763329
GO:0008219	cell death	P	1,2E-5	6,2E-6	691	466	22486	11465	under	2.9814	3.90579	0.763329
GO:0015979	photosynthesis	P	9,7E-8	4,2E-8	383	301	22794	11630	under	1.6525	2.52284	0.655016
GO:0044706	multi-multicellular organism process	P	2,9E-23	6,6E-24	308	348	22869	11583	under	1.3289	2.91677	0.455608
GO:0044703	multi-organism reproductive process	P	2,9E-23	6,6E-24	308	348	22869	11583	under	1.3289	2.91677	0.455608
GO:0051704	multi-organism process	P	2,9E-23	6,6E-24	308	348	22869	11583	under	1.3289	2.91677	0.455608
GO:0009856	pollination	P	2,9E-23	6,6E-24	308	348	22869	11583	under	1.3289	2.91677	0.455608
GO:0009875	pollen-pistil interaction	P	4,2E-27	7,2E-28	52	139	23125	11792	under	0.22436	1.16503	0.192579

## Sheet: Table S2B
GO term caracteristics			EZ-preferred differentially expressed gene									DZ-preferred differentially expressed gene
GO Term	Name	Type	FDR	single test p-Value	# in test group (EZ-preferred DEG)	# in reference group (P. nigra root apex transcriptome)	# non annot test	# non annot reference group	% of sequence in test group (EZ-preferred DEG)	% of sequence in reference group (P. nigra root apex transcriptome)	fold-enrichment in EZ	fold-enrichment in DZ	% of sequence in test group (DZ-preferred DEG)	% of sequence in reference group (P. nigra root apex transcriptome)	FDR	single test p-Value	# in test group (DZ-preferred DEG)	# in reference group (P. nigra root apex transcriptome)	# non annot test	# non annot reference group
GO:0005578	proteinaceous extracellular matrix	C	8,2E-3	6,3E-3	8	15	2995	20159	0.2664	0.0743531	3.58291
GO:0005615	extracellular space	C	4,1E-3	3,0E-3	16	43	2987	20131	0.532801	0.213146	2.4997
GO:0005886	plasma membrane	C	1,6E-23	3,8E-24	741	3389	2262	16785	24.6753	16.7989	1.46887	0.79062	14.3314	18.1268	4,8E-5	2,8E-5	269	3861	1608	17439
GO:0005618	cell wall	C	1,3E-4	7,5E-5	143	663	2860	19511	4.7619	3.28641	1.44897	1.37311	4.63506	3.37559	8,0E-3	5,7E-3	87	719	1790	20581
GO:0005783	endoplasmic reticulum	C	4,8E-4	3,2E-4	85	841	2918	19333	2.8305	4.16873	0.678984	0.393056	1.65157	4.20188	5,4E-9	2,6E-9	31	895	1846	20405
GO:0005794	Golgi apparatus	C	6,8E-7	3,3E-7	152	1524	2851	18650	5.06161	7.55428	0.670032	1.28097	9.05701	7.07042	3,2E-3	2,1E-3	170	1506	1707	19794
GO:0005856	cytoskeleton	C	3,1E-3	2,2E-3	33	375	2970	19799	1.0989	1.85883	0.591179	2.07222	3.35642	1.61972	1,5E-6	8,3E-7	63	345	1814	20955
GO:0005768	endosome	C	2,0E-4	1,2E-4	38	466	2965	19708	1.2654	2.3099	0.547816	0.276778	0.639318	2.30986	1,6E-7	8,4E-8	12	492	1865	20808
GO:0005739	mitochondrion	C	3,6E-23	9,3E-24	190	2460	2813	17714	6.32701	12.1939	0.518866	1.52536	16.7288	10.9671	2,9E-12	9,0E-13	314	2336	1563	18964
GO:0005829	cytosol	C	2,6E-31	3,6E-32	210	2890	2793	17284	6.99301	14.3254	0.488155	1.7296	21.8434	12.6291	3,1E-25	6,3E-26	410	2690	1467	18610
GO:0005635	nuclear envelope	C	2,5E-2	2,0E-2	10	141	2993	20033	0.333	0.698919	0.47645	1.7325	1.06553	0.615023	4,4E-2	3,4E-2	20	131	1857	21169
GO:0009579	thylakoid	C	4,5E-7	2,1E-7	39	565	2964	19609	1.2987	2.80063	0.463717
GO:0005654	nucleoplasm	C	7,4E-11	3,0E-11	9	330	2994	19844	0.2997	1.63577	0.183217
GO:0005730	nucleolus	C	1,0E-20	3,1E-21	10	539	2993	19635	0.333	2.67176	0.124637	5.0038	8.95045	1.78873	1,2E-53	1,4E-54	168	381	1709	20919
GO:0005840	ribosome	C	2,4E-23	6,2E-24	8	556	2995	19618	0.2664	2.75602	0.0966611	9.70544	13.8519	1.42723	1,3E-132	3,3E-134	260	304	1617	20996
GO:0009536	plastid	C										1.15427	21.4704	18.6009	4,2E-3	2,8E-3	403	3962	1474	17338
GO:0005576	extracellular region	C	1,9E-25	4,1E-26	426	1605	2577	18569	14.1858	7.95578	1.78308	0.763285	6.81939	8.93427	2,5E-3	1,6E-3	128	1903	1749	19397
GO:0005777	peroxisome	C										0.424581	0.586042	1.38028	3,1E-3	2,1E-3	11	294	1866	21006
GO:0019825	oxygen binding	F	1,1E-16	3,5E-17	73	129	2930	20045	2.4309	0.639437	3.80163
GO:0005102	receptor binding	F	5,3E-3	4,1E-3	17	47	2986	20127	0.566101	0.232973	2.4299
GO:0030246	carbohydrate binding	F	6,4E-4	4,3E-4	57	222	2946	19952	1.8981	1.10043	1.72488	0.510018	0.639318	1.25352	2,6E-2	2,0E-2	12	267	1865	21033
GO:0004872	receptor activity	F	1,6E-2	1,2E-2	32	128	2971	20046	1.0656	0.63448	1.67949	0.290972	0.213106	0.732394	7,4E-3	5,3E-3	4	156	1873	21144
GO:0004871	signal transducer activity	F	1,6E-3	1,1E-3	60	246	2943	19928	1.998	1.21939	1.63852
GO:0003700	sequence-specific DNA binding transcription factor activity	F	3,5E-12	1,3E-12	310	1329	2693	18845	10.323	6.58769	1.56702	0.659335	4.79489	7.2723	5,8E-5	3,4E-5	90	1549	1787	19751
GO:0016301	kinase activity	F	3,2E-9	1,4E-9	298	1358	2705	18816	9.92341	6.73144	1.47419	0.752629	5.48748	7.29108	4,7E-3	3,2E-3	103	1553	1774	19747
GO:0008289	lipid binding	F	2,5E-2	2,0E-2	47	215	2956	19959	1.5651	1.06573	1.46857	0.497318	0.586042	1.1784	2,2E-2	1,6E-2	11	251	1866	21049
GO:0005215	transporter activity	F	7,8E-5	4,5E-5	227	1135	2776	19039	7.55911	5.62605	1.34359	0.596335	3.6228	6.07512	8,8E-6	4,9E-6	68	1294	1809	20006
GO:0004518	nuclease activity	F	4,7E-6	2,5E-6	7	205	2996	19969	0.2331	1.01616	0.229393	1.7983	1.54502	0.859155	7,2E-3	5,1E-3	29	183	1848	21117
GO:0003774	motor activity	F	2,7E-3	1,9E-3	3	91	3000	20083	0.0999001	0.451076	0.221471	5.31933	1.5983	0.300469	7,2E-11	2,7E-11	30	64	1847	21236
GO:0005198	structural molecule activity	F	8,1E-21	2,4E-21	12	570	2991	19604	0.3996	2.82542	0.14143	8.30828	13.106	1.57746	1,2E-114	4,2E-116	246	336	1631	20964
GO:0008135	translation factor activity, RNA binding	F	5,8E-10	2,4E-10	2	205	3001	19969	0.0666001	1.01616	0.065541
GO:0003723	RNA binding	F	2,0E-40	1,0E-41	17	1024	2986	19150	0.566101	5.07584	0.111528	1.91042	7.99148	4.1831	7,7E-12	2,6E-12	150	891	1727	20409
GO:0003677	DNA binding	F										1.26842	12.9462	10.2066	4,7E-4	2,9E-4	243	2174	1634	19126
GO:0009835	fruit ripening	P	4,1E-4	2,7E-4	7	5	2996	20169	0.2331	0.0247844	9.40513
GO:0009875	pollen-pistil interaction	P	3,2E-7	1,5E-7	22	30	2981	20144	0.732601	0.148706	4.9265	0	0	0.244131	2,7E-2	2,0E-2	0	52	1877	21248
GO:0008219	cell death	P	2,9E-25	6,7E-26	192	499	2811	19675	6.39361	2.47348	2.58486	0.217585	0.692595	3.1831	5,0E-12	1,6E-12	13	678	1864	20622
GO:0009991	response to extracellular stimulus	P	3,4E-14	1,2E-14	123	349	2880	19825	4.0959	1.72995	2.36764	0.423987	0.905701	2.13615	1,8E-4	1,1E-4	17	455	1860	20845
GO:0009607	response to biotic stimulus	P	4,1E-28	6,7E-29	439	1613	2564	18561	14.6187	7.99544	1.82838	0.587462	5.38093	9.15962	1,1E-8	5,6E-9	101	1951	1776	19349
GO:0009719	response to endogenous stimulus	P	9,8E-31	1,5E-31	547	2116	2456	18058	18.2151	10.4887	1.73663	0.601272	7.13905	11.8732	2,4E-10	9,1E-11	134	2529	1743	18771
GO:0019748	secondary metabolic process	P	1,1E-8	4,7E-9	170	681	2833	19493	5.66101	3.37563	1.67702	0.443385	1.70485	3.84507	4,8E-7	2,6E-7	32	819	1845	20481
GO:0007165	signal transduction	P	1,0E-21	2,8E-22	497	2074	2506	18100	16.5501	10.2806	1.60985	0.609252	6.97922	11.4554	1,1E-9	4,6E-10	131	2440	1746	18860
GO:0019725	cellular homeostasis	P	4,6E-3	3,5E-3	67	298	2936	19876	2.2311	1.47715	1.51041	0.452623	0.745871	1.64789	2,1E-3	1,3E-3	14	351	1863	20949
GO:0006950	response to stress	P	3,4E-20	1,0E-20	900	4452	2103	15722	29.97	22.068	1.35808	0.752909	17.7411	23.5634	9,1E-9	4,4E-9	333	5019	1544	16281
GO:0006810	transport	P	8,9E-7	4,4E-7	663	3661	2340	16513	22.0779	18.1471	1.21661	0.696361	13.3191	19.1268	3,5E-10	1,4E-10	250	4074	1627	17226
GO:0016043	cellular component organization	P	5,3E-15	1,8E-15	462	4341	2541	15833	15.3846	21.5178	0.714972	1.38965	27.9169	20.0892	3,2E-14	9,3E-15	524	4279	1353	17021
GO:0009908	flower development	P	2,0E-6	1,1E-6	97	1052	2906	19122	3.2301	5.21463	0.619431	2.16374	9.80288	4.53052	4,3E-19	1,0E-19	184	965	1693	20335
GO:0015979	photosynthesis	P	2,8E-3	2,1E-3	30	353	2973	19821	0.999001	1.74978	0.57093
GO:0006091	generation of precursor metabolites and energy	P	1,0E-6	5,0E-7	57	719	2946	19455	1.8981	3.56399	0.532577
GO:0000003	reproduction	P	6,7E-7	3,2E-7	57	727	2946	19447	1.8981	3.60365	0.526717	1.81298	5.75386	3.17371	9,7E-8	5,2E-8	108	676	1769	20624
GO:0009606	tropism	P	2,2E-4	1,4E-4	16	261	2987	19913	0.532801	1.29374	0.411828
GO:0007049	cell cycle	P	3,7E-26	7,8E-27	45	1111	2958	19063	1.4985	5.50709	0.272104	3.30927	13.9052	4.20188	2,1E-54	1,6E-55	261	895	1616	20405
GO:0040029	regulation of gene expression, epigenetic	P	1,3E-14	4,5E-15	24	603	2979	19571	0.799201	2.989	0.267381	3.38322	7.67182	2.26761	1,4E-30	2,7E-31	144	483	1733	20817
GO:0009790	embryo development	P	2,7E-20	8,1E-21	33	837	2970	19337	1.0989	4.1489	0.264865	1.49043	5.38093	3.61033	3,8E-4	2,3E-4	101	769	1776	20531
GO:0006259	DNA metabolic process	P	7,8E-33	7,7E-34	19	912	2984	19262	0.632701	4.52067	0.139957	3.91929	12.7331	3.24883	1,5E-60	1,1E-61	239	692	1638	20608
GO:0006412	translation	P	2,7E-32	3,6E-33	14	820	2989	19354	0.4662	4.06464	0.114697	5.34372	14.2248	2.66197	1,8E-91	1,1E-92	267	567	1610	20733
GO:0005975	carbohydrate metabolic process	P										0.670094	7.35216	10.9718	8,4E-7	4,6E-7	138	2337	1739	18963
GO:0006629	lipid metabolic process	P										0.560832	5.00799	8.92958	1,6E-9	7,1E-10	94	1902	1783	19398
GO:0009056	catabolic process	P										0.650898	8.09803	12.4413	1,5E-8	7,6E-9	152	2650	1725	18650
GO:0009628	response to abiotic stimulus	P										0.848017	13.9584	16.4601	6,5E-3	4,5E-3	262	3506	1615	17794
GO:0009653	anatomical structure morphogenesis	P										1.17778	10.6553	9.04695	3,2E-2	2,4E-2	200	1927	1677	19373
GO:0016049	cell growth	P										0.665857	2.504	3.76056	6,7E-3	4,7E-3	47	801	1830	20499

## Sheet: Table S2C
GO Term	Name	Type	FDR	single test p-Value	# in test group PEG-responsive DEG in the DZ at 0.5h	# in reference group (P. nigra root apex transcriptome)	# non annot test	# non annot reference group	% of sequence in test group PEG-responsive DEG in the DZ at 0.5h	% of sequence in reference group (P. nigra root apex transcriptome)	fold-enrichment in PEG-responsive DEG in the DZ at 0.5h
GO:0005615	extracellular space	C	1,7E-3	4,4E-5	5	54	148	22970	3.26797	0.234538	13.9337
GO:0005618	cell wall	C	4,5E-4	6,6E-6	18	788	135	22236	11.7647	3.42252	3.43744
GO:0009536	plastid	C	6,6E-3	2,4E-4	12	4353	141	18671	7.84314	18.9064	0.414841
GO:0009719	response to endogenous stimulus	P	7,0E-9	3,6E-11	48	2615	105	20409	31.3725	11.3577	2.76222
GO:0006629	lipid metabolic process	P	4,2E-2	3,6E-3	24	1972	129	21052	15.6863	8.56498	1.83144
GO:0007165	signal transduction	P	3,1E-2	1,7E-3	30	2541	123	20483	19.6078	11.0363	1.77667

## Sheet: Table S2D
GO Term	Name	Type	FDR	single test p-Value	# in test group PEG-responsive DEG in the EZ at 0.5h	# in reference group (P. nigra root apex transcriptome)	# non annot test	# non annot reference group	% of sequence in test group PEG-responsive DEG in the EZ at 0.5h	% of sequence in reference group (P. nigra root apex transcriptome)	fold-enrichment in PEG-responsive DEG in the EZ at 0.5h
GO:0005768	endosome	C	1,3E-2	2,3E-3	0	504	305	22368	0	2.20357	0
GO:0005856	cytoskeleton	C	2,9E-2	7,4E-3	0	408	305	22464	0	1.78384	0
GO:0005783	endoplasmic reticulum	C	1,5E-2	2,9E-3	3	923	302	21949	0.983607	4.0355	0.243738
GO:0031981	nuclear lumen	C	3,5E-2	1,1E-2	3	818	302	22054	0.983607	3.57643	0.275025
GO:0005794	Golgi apparatus	C	7,2E-3	7,4E-4	8	1668	297	21204	2.62295	7.29276	0.359665
GO:0005829	cytosol	C	1,0E-2	1,7E-3	23	3077	282	19795	7.54098	13.4531	0.560537
GO:0009536	plastid	C	1,0E-2	1,1E-3	36	4329	269	18543	11.8033	18.9271	0.623619
GO:0016020	membrane	C	1,0E-2	1,3E-3	73	7442	232	15430	23.9344	32.5376	0.735593
GO:0005615	extracellular space	C	2,4E-4	1,2E-5	7	52	298	22820	2.29508	0.227352	10.0948
GO:0003700	sequence-specific DNA binding transcription factor activity	F	1,3E-2	2,3E-3	36	1603	269	21269	11.8033	7.00857	1.68412
GO:0007049	cell cycle	P	1,3E-4	4,2E-6	1	1155	304	21717	0.327869	5.04984	0.0649265
GO:0006091	generation of precursor metabolites and energy	P	6,2E-3	6,1E-4	1	775	304	22097	0.327869	3.38842	0.0967615
GO:0006259	DNA metabolic process	P	6,2E-3	6,0E-4	2	929	303	21943	0.655738	4.06173	0.161443
GO:0016049	cell growth	P	3,1E-2	8,1E-3	3	845	302	22027	0.983607	3.69447	0.266237
GO:0009908	flower development	P	3,5E-2	1,1E-2	6	1143	299	21729	1.96721	4.99738	0.393649
GO:0016043	cellular component organization	P	2,0E-5	5,0E-7	30	4773	275	18099	9.83607	20.8683	0.47134
GO:0009653	anatomical structure morphogenesis	P	4,9E-2	1,6E-2	16	2111	289	20761	5.2459	9.22963	0.568376
GO:0019538	protein metabolic process	P	3,1E-3	2,6E-4	47	5542	258	17330	15.4098	24.2305	0.635969
GO:0007154	cell communication	P	5,0E-2	1,7E-2	55	3004	250	19868	18.0328	13.134	1.37299
GO:0009719	response to endogenous stimulus	P	5,9E-12	3,1E-14	83	2580	222	20292	27.2131	11.2802	2.41247
GO:0009835	fruit ripening	P	3,5E-2	1,0E-2	2	10	303	22862	0.655738	0.0437216	14.998

## Sheet: Table S2E
GO Term	Name	Type	FDR	single test p-Value	# in test group PEG-responsive DEG in the DZ at 3h	# in reference group (P. nigra root apex transcriptome)	# non annot test	# non annot reference group	% of sequence in test group PEG-responsive DEG in the DZ at 3h	% of sequence in reference group (P. nigra root apex transcriptome)	fold-enrichment in PEG-responsive DEG in the DZ at 3h
GO:0005840	ribosome	C	2,3E-2	4,9E-3	0	564	235	22378	0	2.45837	0
GO:0005829	cytosol	C	1,9E-2	3,7E-3	17	3083	218	19859	7.23404	13.4382	0.538318
GO:0005634	nucleus	C	3,1E-2	7,2E-3	73	9106	162	13836	31.0638	39.6914	0.782634
GO:0003723	RNA binding	F	5,1E-4	4,2E-5	0	1041	235	21901	0	4.53753	0
GO:0000166	nucleotide binding	F	1,2E-4	3,8E-6	15	3865	220	19077	6.38298	16.8468	0.378883
GO:0003700	sequence-specific DNA binding transcription factor activity	F	9,6E-4	8,9E-5	34	1605	201	21337	14.4681	6.9959	2.06808
GO:0019825	oxygen binding	F	1,7E-3	2,3E-4	9	193	226	22749	3.82979	0.841252	4.55249
GO:0007049	cell cycle	P	2,6E-4	1,2E-5	0	1156	235	21786	0	5.03879	0
GO:0006259	DNA metabolic process	P	1,3E-3	1,4E-4	0	931	235	22011	0	4.05806	0
GO:0010467	gene expression	P	2,7E-2	6,0E-3	5	1428	230	21514	2.12766	6.22439	0.341826
GO:0044267	cellular protein metabolic process	P	3,0E-2	6,9E-3	28	4279	207	18663	11.9149	18.6514	0.638821
GO:0006950	response to stress	P	1,5E-2	3,0E-3	74	5278	161	17664	31.4894	23.0058	1.36876
GO:0009628	response to abiotic stimulus	P	9,9E-3	1,8E-3	57	3711	178	19231	24.2553	16.1756	1.4995
GO:0007165	signal transduction	P	2,6E-4	1,4E-5	49	2522	186	20420	20.8511	10.9929	1.89677
GO:0009719	response to endogenous stimulus	P	4,6E-12	2,4E-14	70	2593	165	20349	29.7872	11.3024	2.63548
GO:0009875	pollen-pistil interaction	P	1,0E-2	1,9E-3	4	48	231	22894	1.70213	0.209223	8.13546

## Sheet: Table S2F
GO Term	Name	Type	FDR	single test p-Value	# in test group PEG-responsive DEG in the EZ at 3h	# in reference group (P. nigra root apex transcriptome)	# non annot test	# non annot reference group	% of sequence in test group PEG-responsive DEG in the EZ at 3h	% of sequence in reference group (P. nigra root apex transcriptome)	fold-enrichment in PEG-responsive DEG in the EZ at 3h
GO:0005856	cytoskeleton	C	4,9E-4	1,4E-4	0	408	525	22244	0	1.80117	0
GO:0005730	nucleolus	C	4,1E-4	1,0E-4	1	548	524	22104	0.190476	2.41921	0.0787348
GO:0005840	ribosome	C	1,4E-3	4,5E-4	2	562	523	22090	0.380952	2.48102	0.153547
GO:0005829	cytosol	C	8,8E-6	9,8E-7	35	3065	490	19587	6.66667	13.5308	0.492703
GO:0005794	Golgi apparatus	C	1,9E-2	8,2E-3	23	1653	502	20999	4.38095	7.29737	0.600347
GO:0009536	plastid	C	4,3E-4	1,2E-4	66	4299	459	18353	12.5714	18.9785	0.662405
GO:0016020	membrane	C	8,0E-3	3,0E-3	139	7376	386	15276	26.4762	32.5622	0.813095
GO:0005618	cell wall	C	1,9E-2	7,7E-3	30	776	495	21876	5.71429	3.42575	1.66804
GO:0005576	extracellular region	C	4,2E-5	7,2E-6	77	1954	448	20698	14.6667	8.62617	1.70025
GO:0004518	nuclease activity	F	3,5E-2	1,7E-2	0	212	525	22440	0	0.9359	0
GO:0003723	RNA binding	F	1,9E-6	1,6E-7	3	1038	522	21614	0.571429	4.58238	0.124701
GO:0005198	structural molecule activity	F	1,0E-3	3,2E-4	2	580	523	22072	0.380952	2.56048	0.148782
GO:0016301	kinase activity	F	4,9E-4	1,5E-4	17	1639	508	21013	3.2381	7.23556	0.447525
GO:0000166	nucleotide binding	F	1,7E-8	8,1E-10	40	3840	485	18812	7.61905	16.9521	0.449444
GO:0005515	protein binding	F	4,9E-4	1,5E-4	98	5856	427	16796	18.6667	25.852	0.722058
GO:0003677	DNA binding	F	1,8E-2	7,4E-3	74	2343	451	20309	14.0952	10.3435	1.36272
GO:0003700	sequence-specific DNA binding transcription factor activity	F	1,6E-7	1,2E-8	74	1565	451	21087	14.0952	6.90888	2.04016
GO:0019825	oxygen binding	F	2,6E-8	1,4E-9	22	180	503	22472	4.19048	0.794632	5.27348
GO:0040029	regulation of gene expression, epigenetic	P	4,1E-4	1,1E-4	2	625	523	22027	0.380952	2.75914	0.138069
GO:0007049	cell cycle	P	9,6E-7	7,9E-8	4	1152	521	21500	0.761905	5.08564	0.149815
GO:0006259	DNA metabolic process	P	4,6E-5	8,3E-6	4	927	521	21725	0.761905	4.09235	0.186178
GO:0006412	translation	P	7,5E-3	2,8E-3	7	827	518	21825	1.33333	3.65089	0.365208
GO:0006464	cellular protein modification process	P	1,9E-5	3,1E-6	45	3534	480	19118	8.57143	15.6013	0.549406
GO:0030154	cell differentiation	P	2,1E-2	9,2E-3	18	1383	507	21269	3.42857	6.10542	0.561562
GO:0016043	cellular component organization	P	1,5E-5	2,0E-6	67	4736	458	17916	12.7619	20.9076	0.610394
GO:0006810	transport	P	3,5E-2	1,7E-2	77	4247	448	18405	14.6667	18.7489	0.782268
GO:0007165	signal transduction	P	3,5E-2	1,7E-2	76	2495	449	20157	14.4762	11.0145	1.31429
GO:0009605	response to external stimulus	P	2,0E-2	8,8E-3	85	2778	440	19874	16.1905	12.2638	1.32018
GO:0006950	response to stress	P	4,4E-4	1,3E-4	159	5193	366	17459	30.2857	22.9251	1.32107
GO:0009628	response to abiotic stimulus	P	1,5E-5	2,1E-6	127	3641	398	19011	24.1905	16.0736	1.50498
GO:0009719	response to endogenous stimulus	P	6,9E-21	3,6E-23	142	2521	383	20131	27.0476	11.1293	2.43032
GO:0009835	fruit ripening	P	4,1E-4	1,1E-4	4	8	521	22644	0.761905	0.035317	21.5733
