# Supplementary material for: The build-up of osmotic stress responses within the growing root apex using kinematics and RNA-sequencing
Source: J Exp Bot. 2016 Oct 4;67(21):5961–73. doi: 10.1093/jxb/erw350 (PMC5100013; doi:10.1093/jxb/erw350)
Supplement: Supplementary Data [file supp_erw350_supplementary_table_S3.xls]

## Sheet: Table S3
Royer et al., "The build-up of osmotic stress responses within the growing root apex using kinematics and RNA-sequencing"
Table S3: In silico validation of unannotated transcriptionally active regions (uTARs).																				Green and Purple indicate significant positive and negative DEGs, respectively (Student t-test P-value<0.05; FDR P-value<0.05 and threshold, |Log2(FC)|≥2). White is for significant DEGs (Student t-test P-value<0.05; FDR P-value<0.05 and Log2(FC) below the thresold).
												normalised mean expression in FPKM								Ez vs DZ, Log2(FC).				PEG vs CTL, Log2(FC)				Group
Id	Position	Jbrowse inspection (match V2 gene)	size (Kb)	BLASTx Best hit, Protein NCBI ID	Definition (Populus gene Defline)+ (V3 gene)	Best Blastn hit	Location (EST best hit)	strand	overlap (size)	% of uTAR covered by EST	% of EST covered by uTAR	DZ-CTL-0.5h	DZ-PEG-0.5h	DZ-CTL-3h	DZ-PEG-3h	EZ-CTL-0.5h	EZ-PEG-0.5h	EZ-CTL-3h	EZ-PEG-3h	CTL -0.5h	CTL -3h	PEG -0.5h	PEG -3h	DZ -0.5h	DZ -3h	EZ -0.5h	EZ -3h	CORE SET	PEG-responsive
utar1	Chr01:6487015..6489547		2.533	XP_002303700.2	hypothetical protein POPTR_0003s14820 Potri.003G148400 /region_name="RING"	not confirmed						1.55859	1.03861	1.86736	1.04591	5.94465	4.03034	4.89644	4.59671	1.93135	1.39073	1.95624	2.13584					EZ-preferred
utar2	Chr01:28461864..28464288		2.425	NO HIT		CV243411.1	Chr01:28461894..28462595	(-)	701	28.9191	100	10.1419	6.9928	10.9115	8.12706	2.51439	2.24637	3.05271	2.90543	-2.01204	-1.83769	-1.63828	-1.48398	-0.536382	-0.425044			DZ-preferred
utar3	Chr04:5084287..5085477	v2 gene =POPTR_0004s06020	1.191	XP_006384073.1	hypothetical protein POPTR_0004s06020	NO HIT						11.3103	17.5214	8.0733	10.9624	1.42812	2.22204	1.17976	1.6997	-2.98545	-2.77466	-2.97916	-2.68921					DZ-preferred
utar5	Chr05:4757971..4758231		0.261	XP_004246127.1	PREDICTED: cytochrome P450 87A3-like [Solanum lycopersicum]	NO HIT						0	0	110.604	111.411	75.6722	1628.61	346.776	3002.37	inf		inf				4.42774			DEG
utar4	Chr07:12386793..12388104		1.312	AFR42026.1	alpha-tubulin, partial [Populus trichocarpa]	not confirmed						2.64304	2.74115	1.97236	2.7437	10.3011	14.7767	9.84164	30.4581	1.96253	2.31897	2.43047	3.47263			0.520532	1.62985	EZ-preferred
utar6	Chr08:18571049..18571263		0.215	XP_002315516.2	PP1/PP2A phosphatases pleiotropic regulator PRL2 family protein [Populus trichocarpa] /note="encoded by transcript POPTR_0010s016501"	DB875131.1	Chr08:18571050..18571265	(-)	213	99.5327	99.0698	751.902	6800.36	4931	8094.25	402.824	3384.89	2516.02	4943.33					3.17699		3.07089			DEG
utar7	Chr14:12933737..12934949		1.213	ABK94470.1	unknown [Populus trichocarpa]	DT514626.1	Chr14:12933916..12934607	(+)	691	57.0132	100	1.58881	1.73567	1.88953	2.35635	24.4798	24.6949	21.0662	32.7421	3.94558	3.47883	3.83065	3.79652				0.636215	EZ-preferred
utar8	Chr15:3959610..3961325		1.716	ABK95367.1	unknown [Populus trichocarpa]	DT526509.1	Chr15:3960519..3961542	(+)	806	46.9971	78.7879	9.22123	6.02022	8.08437	7.18823	0.474735	0.537201	0.545648	0.305784	-4.27976	-3.88909	-3.48628	-4.55505	-0.615143				DZ-preferred
utar9	Chr18:1576346..1583953		7.608	NO HIT		CK113740.1	Chr18:1576523..1576994	(-)	471	6.19167	100	1.91333	1.27414	1.65776	2.2882	7.76809	4.96118	5.94668	6.14311	2.02148	1.84285	1.96116	1.42476			-0.646877		EZ-preferred
utar10	Chr19:2479178..2480719		1.542	NO HIT		AJ779963.1	Chr19:2479975..2480571	(-)	596	38.6762	100	0.198116	0.144067	0.132701	0.255989	11.8668	7.82798	8.74584	7.39735	5.90445	6.04235	5.76383	4.85286			-0.600221		EZ-preferred
utar11	Chr19:13037409..13038449	v2 invalid gene (POPTR_0019s13320.1 invalideSplice) partial,	1.041	ABK94484.1	unknown [Populus trichocarpa]	DT525027.1	Chr19:13037548..13038193	(+)	645	62.0192	100	49.9861	21.8308	32.2569	13.464	216.538	88.1665	165.703	62.9095	2.11502	2.36092	2.01387	2.22417	-1.19516	-1.26051	-1.29632	-1.39725	EZ-preferred
utar12	scaffold_25:14915..16704	v2 gene = POPTR_0019s00840, partial overlap	1.79	XP_006370851.1	hypothetical protein POPTR_0019s00840 /note="Resistant to P. syringae 6; Provisional"	NO HIT						5.05497	3.08923	3.71242	1.53782	15.909	19.1841	14.7998	7.92547	1.65407	1.99514	2.63459	2.36561	-0.710456	-1.27147		-0.901004	EZ-preferred
utar13	scaffold_2551:2550..2749	v2 gene = POPTR_0005s09910, partial	0.2	XP_006382968.1	hypothetical protein POPTR_0005s09910	DT494613.1	scaffold_2551:1970..2858	(-)	199	100	22.4099	2644.91	33527	27461.6	37135.3	11194.7	134139	84426.7	160702	2.08153	1.62028	2.00033	2.11352	3.66403		3.58284	0.928617	EZ-preferred	DEG
utar14	scaffold_833:9809..10791		0.983	XP_006388943.1	hypothetical protein POPTR_0069s00205/ note="Resistant to P. syringae 6; Provisional"	not confirmed						0.593631	0.425317	0.487051	1.01429	0.838739	0.739156	0.939939	0.449238
utar15	scaffold_784:9821..11323		1.503	XP_002325372.2	hypothetical protein POPTR_0019s04335 Potri.019G026600	NO HIT						0.0967162	0.320614	0.0189552	0.0169036	0.350869	0.853562	0.22987	0.122113
utar16	scaffold_45:41557..41937		0.381	XP_006374361.1	hypothetical protein POPTR_0015s06420 Potri.015G054200	NO HIT						45.7308	87.9344	162.23	92.4623	2.24806	28.4921	17.7679	47.2109
utar17	scaffold_42:27162..28199	v2 gene = POPTR_0031s00250	1.038	XP_002325721.2	hypothetical protein POPTR_0019s00580 Potri.T013200 /note="AAA ATPase domain" + NB-ARC domain"+"Walker A motif" +"ATP binding site [chemical binding]" + "Walker B motif"	not confirmed						1.63437	1.01677	1.21298	1.27512	1.52825	1.47028	2.11542	1.75176
utar18	scaffold_34:105573..105729		0.157	XP_006380890.1	hypothetical protein POPTR_0006s01410	not confirmed						9216.03	82367.6	47736.7	57612.1	8123.79	73439.3	33284.7	75231.7					3.15986		3.17633			DEG
utar19	scaffold_3055:1279..1996	v2 gene = POPTR_0004s17990, partial second exon	0.718	XP_002305513.2	hypothetical protein POPTR_0004s17990 /note="Ubiquitin-like proteins; cl00155"	No poplar EST						0.959383	1.40555	0.999258	1.31324	1.48667	1.85267	2.7284	1.33625
utar20	scaffold_30:344002..344155		0.154	XP_006370962.1	hypothetical protein POPTR_0019s02175 Potri.T027400	not confirmed						3700.83	10267.7	37997	39850.2	4624.9	30347.6	51705.3	84941							2.71409			DEG
utar21	scaffold_29:19640..22992	v2 invalid gene (POPTR_0011s13290.1,invalidSplice)	3.353	XP_006375161.1	hypothetical protein POPTR_0014s04870 /note="ELMO/CED-12 family; pfam04727,phagocytosis and cell motility protein"	NO HIT						1.5162	1.20783	1.62204	1.43831	0.978593	0.937807	1.44064	0.739924
utar22	scaffold_283:29894..30025		0.132	AGC78945.1	hypothetical protein (mitochondrion) [Vicia faba]	not confirmed						138750	838845	800551	782070	354131	1895010	1056390	1398890	1.35179		1.17573	0.838912	2.59591		2.41985			DEG
utar23	scaffold_2813:2097..2242	v2 gene = POPTR_1320s00200.1, partial overlap intron + exon	0.146	NO HIT		DT482404.1	scaffold_2813:1640..2444	(+)	145	100	18.0348	7099.23	81423	47193.1	77451.7	25920.1	193776	102340	198593	1.86834		1.25088	1.35845	3.5197		2.90225	0.956448		DEG
utar24	scaffold_263:61515..62055		0.541	XP_006374383.1	dentin sialophosphoprotein POPTR_0015s066701	NO HIT						6.31661	6.56599	9.46599	6.65248	1.71269	3.32237	2.72763	1.8258
utar25	scaffold_2551:2249..2363	v2 gene = POPTR_0005s09910, partial	0.115	XP_006382968.1	hypothetical protein POPTR_0005s09910	DV465624.2	scaffold_2551:1832..2628	(-)	114	100	14.3216	133278	453803	405020	362431	143104	577178	404359	448234					1.76763		2.01195			DEG
utar26	scaffold_25:182686..183933		1.248	XP_002325305.1	embryonic abundant family protein [Populus trichocarpa] /note="encoded by transcript POPTR_0019s006601"	not confirmed						0.225048	0.114777	0.176161	0.0461294	1.16341	0.154098	0.704625	0.106883	2.37006						-2.91645			DEG
utar27	scaffold_25:130851..131111	v2 invalid gene (POPTR_0019s00705, invalidSplice) partial, overlap exons excluded from v3 gene prediction	0.261	XP_002325307.2	hypothetical protein POPTR_0019s00705	NO HIT						294.703	2259.91	3366.56	3019.93	484.864	4277.74	5046.28	6816.47					2.93893		3.1412			DEG
utar28	scaffold_25:284284..287257	v2 gene = POPTR_0019s00520.1 partial + v2 invalid gene (POPTR_0031s00230 invalidSplice) partial +	2.974	XP_006389251.1	hypothetical protein POPTR_0031s00230 /note="Leucine rich repeat"+Catalytic domain of the Protein Kinase superfamily"	not confirmed						2.21659	2.24662	2.93258	2.07213	3.92457	3.90512	4.57596	2.78459
utar29	scaffold_25:263648..265416	v2 gene = POPTR_0019s00550 partial	1.769	XP_006370836.1	hypothetical protein POPTR_0019s00550 /note="Catalytic domain of the Protein Kinase superfamily"	not confirmed						55.976	137.845	117.559	60.8963	29.7938	129.196	294.548	234.612
utar30	scaffold_2481:1888..3037		1.15	XP_002318221.2	hypothetical protein POPTR_0012s13190 Potri.012G141100	CV262934.1	scaffold_2481:1286..2952	(+)	1064	92.6023	63.8655	3.30098	3.41796	3.1806	3.64256	2.91696	2.92631	1.82961	2.22311
utar31	scaffold_24:419120..419339	v2 gene = POPTR_0011s17290, partial	0.22	XP_006378021.1	hypothetical protein POPTR_0011s17290	not confirmed						1267.03	16227	10201.9	19951.6	970.488	17129.4	7325.08	23892.5					3.67888		4.14162	1.70564		DEG
utar32	scaffold_2209:2894..3498		0.605	NO HIT		DN503092.1	scaffold_2209:3274..3723	(+)	224	37.0861	49.8886	1.22304	1.65531	1.6391	0.745861	1.58941	1.79871	1.21181	4.71261
utar33	scaffold_22:955726..956565		0.84	XP_006381710.1	hypothetical protein POPTR_0006s16215	NO HIT						0.32583	0.107594	0.449103	0.0506962	2.12175	0.877172	2.58922	0.898847	2.70307	2.5274						-1.52637
utar34	scaffold_219:40344..41214	v2 gene =POPTR_0017s05830, partial overlap	0.871	XP_006372868.1	hypothetical protein POPTR_0017s05830 /note="Serine/Threonine protein kinases, catalytic domain"	NO HIT						0.317991	0.229707	0.058471	0.173092	1.02728	1.19058	0.692913	0.69826
utar35	scaffold_21:339852..340275		0.424	YP_665567.1	acetyl-CoA carboxylase beta subunit [Populus alba]	GH629150.1	scaffold_21:339889..340378	(-)	386	91.253	78.9366	57.3638	163.454	200.767	288.139	104.383	206.359	273.812	271.326
utar36	scaffold_2035:1869..1998		0.13	NO HIT		DT499739.1	scaffold_2035:1871..2441	(+)	127	98.4496	22.2807	34387.5	276426	180542	177338	57483	346200	171026	296628					3.00694		2.5904			DEG
utar37	scaffold_20:915326..915567		0.242	XP_006370853.1	hypothetical protein POPTR_0019s00920 /note ="Resistant to P. syringae 6; Provisional"	not confirmed						152.909	1283.82	1300.61	1410.05	1802.67	27801.8	8854.53	29192.3	3.55939	2.76723	4.43666	4.37177	3.06969		3.94697	1.7211	EZ-preferred	DEG
utar38	scaffold_197:63514..64997		1.484	XP_002321370.2	hypothetical protein POPTR_0015s00670 Potri.015G004400	NO HIT						6.5586	7.16371	8.5979	7.32043	5.32671	7.58939	7.17551	5.29421
utar39	scaffold_1748:967..1273		0.307	XP_006387298.1	hypothetical protein POPTR_1313s00200/note="PPR repeat family"	BU829998.1	scaffold_1748:922..5791	(+)	306	100	6.28466	52.0175	846.304	439.587	503.354	5.80916	149.989	83.6778	140.321					4.02411					DEG
utar40	scaffold_150:87546..88094		0.549	XP_006382792.1	hypothetical protein POPTR_0005s05480 Potri.005G053300	NO HIT						6.749	4.25042	6.38748	5.61804	0	0.383876	0.191585	0	-inf			-inf
utar41	scaffold_1425:6731..7632		0.902	XP_006368671.1	hypothetical protein POPTR_0001s07600	NO HIT						2.0975	1.72505	1.4863	1.11354	4.02528	3.00559	3.02428	1.89467
utar42	scaffold_122:20414..21713	v2 gene = POPTR_0019s05270	1.3	XP_006371168.1	hypothetical protein POPTR_0019s05270	DB892193.1	scaffold_122:20499..21162	(+)	663	51.0393	100	11.3383	9.48958	10.0264	7.61534	5.72565	4.63006	5.15857	3.7993
utar43	Chr19:14325398..14325542		0.145	XP_006374188.1	hypothetical protein POPTR_0015s04090 Potri.015G043300	NO HIT						15179.3	188857	99054.6	86552.7	816.756	6187.68	0	9454.93		-inf			3.63712			inf		DEG
utar44	Chr19:14209837..14210524		0.688	XP_002325606.2	hypothetical protein POPTR_0019s12690 Potri.019G097000	NO HIT						0.686689	1.52914	0.688264	1.4915	5.29412	7.64292	4.67999	4.53242	2.94666	2.76547	2.3214	1.60352					EZ-preferred
utar45	Chr19:12202399..12203350		0.952	XP_002307392.1	phosphoglycerate mutase family protein [Populus trichocarpa] /note="encoded by transcript POPTR_0005s166101"	not confirmed						0.812455	1.10947	0.605825	1.00452	4.96059	7.36814	3.82938	3.21788	2.61015	2.66014	2.73143	1.6796					EZ-preferred
utar46	Chr19:12087953..12088463		0.511	XP_002325576.1	hypothetical protein POPTR_0019s11870 Potri.019G089000/ note ="Helix-loop-helix domain"+ "DNA binding region [nucleotide binding]" +"E-box/N-box specificity site+"ACT domains of the bacterial signal-transducing uridylyltransferase /uridylyl-removing (UUR) enzyme, GlnD"	not confirmed						5.65132	10.8568	15.7702	8.75203	15.5482	19.0228	15.6879	13.9088
utar47	Chr19:10528117..10529305		1.189	NO HIT		CF120288.1	Chr19:10528739..10528962	(+)	223	18.771	100	0	0.049734	0.0264773	0.0980684	0.976978	0.734998	2.05202	0.607345	inf							-1.75646
utar48	Chr19:10526023..10527746	v2 gene = POPTR_0019s09970	1.724	XP_006371412.1	hypothetical protein POPTR_0019s09970/ note="leucine-rich repeat receptor-like protein kinase; Provisional"	CV283894.1	Chr19:10526188..10526805	(-)	617	35.8096	100	0	0	0	0	1.23538	0.916444	1.88064	1.3578	inf	inf	inf	inf					EZ-preferred
utar49	Chr19:7257415..7257740		0.326	NO HIT		DN503233.1	Chr19:7252845..7257932	(-)	325	100	6.38883	37.7807	285.451	272.051	656.144	76.0968	527.217	440.53	597.132					2.91752		2.79249			DEG
utar50	Chr19:4462115..4462269		0.155	NO HIT		CK114624.1	Chr19:4462068..4466530	(-)	154	100	3.45137	3577.65	21558.2	22899.4	17544.5	7946.98	78368.8	53389.8	50679.8			1.86204		2.59115		3.3018			DEG
utar51	Chr19:2957903..2958034		0.132	XP_006388407.1	hypothetical protein POPTR_0193s00210	DT470266.1	Chr19:2957455..2958342	(-)	157	100	23.1905	20584.5	115475	63187.2	72809.9	39525.2	120637	126101	241785				1.73152	2.48795		1.60983			DEG
utar52	Chr19:2346023..2346351		0.329	XP_002325342.1	DC1 domain-containing family protein POPTR_0019s036901	NO HIT						45.8444	319.536	181.411	390.758	107.782	450.126	469.336	272.837					2.80116		2.06221			DEG
utar53	Chr19:2072308..2072465		0.158	XP_006371085.1	hypothetical protein POPTR_0019s03410 Potri.019G017400	CX660112.1	Chr19:2072123..2072800	(-)	157	100	23.1905	326.549	2397.22	3879.16	2605.55	3329.23	26706.6	14023	41123.8							3.00393			DEG
utar54	Chr19:1424488..1425672		1.185	NO HIT		DB880571.1	Chr19:1423957..1425690	(-)	1184	100	68.3208	2.47624	2.9632	2.74237	2.91217	2.28209	3.14448	2.72163	2.73178
utar55	Chr19:14172159..14173210		1.052	XP_006376455.1	hypothetical protein POPTR_0013s13200 Potri.013G128300 /note ="Rhodanese Homology Domain (RHOD)"+"active site residue"	not confirmed						1.67521	1.07165	2.19867	1.53568	1.49539	1.46053	1.7041	2.2321
utar56	Chr18:16912889..16913214		0.326	XP_006382968.1	hypothetical protein POPTR_0005s09910	DB879664.1	Chr18:16912898..16913172	(+)	274	84.3077	100	2410.97	18610.7	12466.8	19546.9	8697.38	64558.4	37100	72007	1.85097	1.57333	1.79447	1.88119	2.94844	0.648855	2.89195	0.956717		DEG
utar57	Chr18:12748677..12749331		0.655	XP_006373975.1	hypothetical protein POPTR_0016s12030 Potri.016G112800 /note="signal recognition particle protein SRP54; TIGR01425"	NO HIT						0.336809	0	0.150717	0.744187	9.24953	7.94649	4.6659	3.62241			inf
utar58	Chr18:2760736..2761580	v2 gene = POPTR_0018s01090 overlap exon and intron	0.844	XP_006371722.1	hypothetical protein POPTR_0018s01090	DB886307.1	Chr18:2760569..2761573	(+)	837	99.1706	83.3665	0.801462	0.906783	0.605665	1.27362	0.556389	0.256796	0.77733	0.786517
utar59	Chr18:2672170..2672370		0.201	NO HIT		DN499080.1	Chr18:2672154..2672514	(+)	200	100	55.5556	351.961	4246.19	3342.53	7810.4	169.53	2161.71	1554.94	1923.25					3.59268					DEG
utar60	Chr18:2088332..2089272		0.941	NO HIT		CF233298.1	Chr18:2088328..2088814	(-)	482	51.2766	99.177	0.0745398	0	0	0	0.223255	0.430305	0.360157	1.60071				inf
utar61	Chr18:2915708..2917290		1.583	XP_002321775.2	hypothetical protein POPTR_0015s12170 Potri.015G110200/ note="Horseradish peroxidase and related secretory plant peroxidase"+"heme binding site [chemical binding]"+"calcium binding sites [ion binding]"	DT481782.1	Chr18:2915658..2917282	(-)	1574	99.4943	96.9212	0.910216	0.700981	0.576098	0.637704	0.180655	0.142256	0.207239	0.299747	-2.33297
utar62	Chr18:14601796..14602134		0.339	XP_006389420.1	hypothetical protein POPTR_0025s00540 Potri.018G119400	CX654850.1	Chr18:14601683..14602261	(+)	338	100	58.4775	132.286	455.047	320.262	109.19	862.499	5275.78	3137.27	2534.43	2.70486	3.29218	3.5353	4.53675	1.78235		2.61279		EZ-preferred	DEG
utar63	Chr17:2596226..2596494		0.269	XP_006372868.1	hypothetical protein POPTR_0017s05830 /note="Serine/Threonine protein kinases, catalytic domain; smart00220"	NO HIT						0	148.575	0	0	69.9275	2464.35	508.492	1644.87	inf	inf		inf			5.1392			DEG
utar64	Chr17:1137939..1140400	v2 gene = POPTR_0017s04530 overlap exons excluded from v3 gene prediction	2.462	XP_006372732.1	hypothetical protein POPTR_0017s04530 /note ="ATPases of the AAA+ class [Posttranslational modification, protein turnover, chaperones]" + "ATP-binding cassette transporter nucleotide-binding domain" + " Vps4 C terminal oligomerization domain"	not confirmed						2.17327	2.57047	2.15346	2.14488	0.378098	0.703582	0.440062	0.601221	-2.52303	-2.29088	-1.86924	-1.83493					DZ-preferred
utar65	Chr16:13398044..13398154		0.111	XP_007033560.1	Kinase, putative isoform 2, partial [Theobroma cacao]	not confirmed						24677.8	42236.5	79021.4	0	101328	203612	328327	378664	2.03775	2.05482		inf		-inf				DEG
utar66	Chr16:13272062..13274185		2.124	NO HIT		DN494753.1	Chr16:13268993..13274250	(+)	2123	100	40.3842	0.0998953	0.135537	0.107764	0.118511	0.748734	0.589949	1.01075	0.895726		3.22948		2.91804
utar67	Chr16:8094960..8095260		0.301	XP_006387721.1	hypothetical protein POPTR_0646s00210 Potri.014G056100	NO HIT						339.491	3698.96	1747.17	3543.78	335.488	3761.83	2500.17	3749.37					3.44568		3.4871			DEG
utar68	Chr16:8094085..8094640		0.556	XP_006372113.1	hypothetical protein POPTR_0018s11130 /note="Myb/SANT-like DNA-binding domain"	not confirmed						4.74137	5.24827	8.65971	13.4076	1.51222	4.40525	1.8184	3.17956				-2.07615
utar69	Chr16:7724024..7724328		0.305	NO HIT		CV244063.1	Chr16:7723412..7724209	(+)	185	60.8553	23.212	128.676	2079.72	1425.71	1701.28	63.164	497.378	504.922	639.441		-1.49755	-2.06397		4.01458		2.97717			DEG
utar70	Chr16:7297487..7298240		0.754	XP_006370385.1	hypothetical protein POPTR_0001s421501 Potri.001G412900 /note="NAD(P)+-dependent aldehyde dehydrogenase superfamily; cl11961"	NO HIT						0.111588	0.0700155	0.329013	0.139209	2.04523	1.43322	1.57469	0.819824
utar71	Chr16:3802433..3803913		1.481	XP_006381850.1	hypothetical protein POPTR_0006s18820 Potri.006G172600.1/note="Replication protein A, class 2b aminoacyl-tRNA synthetases, and related proteins with oligonucleotide/oligosaccharide (OB) fold; cl09930"	NO HIT						0.0691686	0.0532448	0.0778452	0.07125	0.446823	0.384278	0.779584	0.115833		3.32402						-2.75066		DEG
utar72	Chr16:12513268..12513949	v2 gene = POPTR_0016s12790	0.682	XP_006374000.1	hypothetical protein POPTR_0016s12790	DT525212.1	Chr16:12513275..12513922	(+)	647	95.0073	100	31.0642	23.7915	22.7763	26.4137	16.8345	14.0597	13.7049	12.2871
utar73	Chr16:1458120..1458509		0.39	XP_006387244.1	hypothetical protein POPTR_1436s00210	BU825449.1	Chr16:1458210..1458752	(+)	299	76.8638	55.1661	94.4188	363.467	359.842	419.739	27.1033	124.943	76.7718	149.732	-1.80061	-2.22871	-1.54056	-1.48711	1.94468		2.20473		DZ-preferred	DEG
utar74	Chr16:3283119..3283857		0.739	NO HIT		DN487792.1	Chr16:3282942..3283470	(+)	351	47.561	66.4773	4.63657	3.88794	4.9352	4.24639	4.08923	5.23881	5.51688	4.03504
utar75	Chr15:13903675..13904521		0.847	NO HIT		DN492356.1	Chr15:13904027..13904174	(-)	147	17.3759	100	0.402945	0.197921	0.45432	0.273482	0.404386	0.254564	1.26407	0.480016
utar76	Chr15:10848123..10849072	v2 gene = POPTR_0015s09630	0.95	XP_002322203.1	hypothetical protein POPTR_0015s09630	CV253432.1	Chr15:10848201..10848809	(+)	608	64.0674	100	5.56474	3.37352	4.65958	2.88053	8.01306	5.88455	6.92084	4.74424
utar77	Chr15:9075626..9076318		0.693	XP_002308333.2	pentatricopeptide repeat-containing family protein [Populus trichocarpa] /note="encoded by transcript POPTR_0006s215101"	DN503466.1	Chr15:9075766..9076208	(-)	442	63.8728	100	0.581074	0.376657	1.40073	0.570655	1.38339	1.69056	1.64073	0.413422
utar78	Chr15:159191..160269	v2 invalid gene (POPTR_0046s00295.1 largeIntron)	1.078	XP_002312575.2	hypothetical protein POPTR_0008s16260	NO HIT						0.684122	1.13587	0.903642	1.3802	0.178465	0.465775	0.308686	0.309777
utar79	Chr15:3387124..3388898		1.775	XP_002318516.1	hypothetical protein POPTR_0012s04380 Potri.012G046400 / note="hPOT1_OB1_like"+"generic binding surface II"+"OB1/OB2 interface [polypeptide binding]"+"ssDNA binding site [nucleotide binding]"	DT485655.1	Chr15:3387808..3388646	(+)	838	47.2379	100	8.10635	7.58289	6.83616	8.47913	6.18127	4.88369	4.62647	7.77142
utar80	Chr15:3253089..3257297	v2 gene = POPTR_0015s04750	4.209	XP_006374200.1	hypothetical protein POPTR_0015s04750 / note="DDE superfamily endonuclease"	not confirmed						3.46924	3.80918	3.58131	4.14175	2.93341	2.92746	2.73048	2.93676
utar81	Chr15:15222647..15224548		1.902	XP_002321930.2	hypothetical protein POPTR_0015s12790 Potri.015G147500/ note="fibrillarin; Provisional" + "Methyltransferase domain"	not confirmed						1.63576	2.57306	1.47848	1.14281	0.308592	0.179307	0.249316	0.130165	-2.40619	-2.56807	-3.84298	-3.13417					DZ-preferred
utar82	Chr14:8106919..8107845		0.927	NO HIT		CV259944.1	Chr14:8105799..8107087	(-)	168	18.1425	13.0435	1.83159	0.480235	2.2291	1.95638	2.49568	0.826762	4.10417	1.65439
utar83	Chr14:7779240..7780309		1.07	NO HIT		DB879205.1	Chr14:7779297..7779956	(+)	659	61.6464	100	0.59543	0.788873	0.758388	0.575595	0.673484	0.550346	1.17313	1.32933
utar84	Chr14:6841520..6846106	v2 gene = POPTR_0014s08260	4.587	XP_006375347.1	hypothetical protein POPTR_0014s08260	DN486932.1	Chr14:6844568..6845817	(+)	1249	27.2351	100	1.25157	1.13153	1.22	1.47599	1.26759	1.05883	1.27114	1.42072
utar85	Chr14:3232381..3233911		1.531	NO HIT		BU895818.1	Chr14:3229096..3233118	(-)	737	48.1699	18.3242	0.977248	0.640276	0.61742	0.940459	1.52895	2.17413	1.63296	2.41457
utar86	Chr14:618473..618994		0.522	XP_006374778.1	hypothetical protein POPTR_0014s00690 Potri.014G009500 /note="WRKY DNA -binding domain; cl03892"	NO HIT						12.7044	21.5943	18.6542	15.1915	6.0594	11.2369	5.41393	7.17535
utar87	Chr14:209859..210345		0.487	XP_006380853.1	hypothetical protein POPTR_0007s15350 Potri.007G000700 /note="RING-finger domain" + "Helicase superfamily c-terminal domain"	not confirmed						0.283427	0.585195	2.56168	0	9.96859	9.70215	21.1549	11.5172		3.04582		inf
utar88	Chr14:17987401..17987864		0.463	NO HIT		DB887411.1	Chr14:17987231..17988047	(+)	463	100	56.7402	12.7148	17.6522	10.4562	28.4574	3.58542	5.8595	12.5086	13.4816
utar89	Chr14:9185806..9187999		2.194	NO HIT		CV229078.1	Chr14:9186496..9187934	(-)	1438	65.5723	100	2.69034	1.99415	2.14957	1.75706	5.49515	4.08639	5.0299	2.34917
utar90	Chr13:16089151..16089807	v2 gene = POPTR_0013s15460 overlap exons excluded from v3 gene prediction	0.657	ABK93202.1	unknown [Populus trichocarpa]/ note="Ubiquitin-conjugating enzyme E2, catalytic (UBCc) domain." +"E3 interaction residues" +"Ub thioester intermediate interaction residues +"active site cysteine"	DT524847.1	Chr13:16089175..16093117	(+)	632	96.3415	16.0325	3.40799	3.80468	4.38072	5.13288	4.53605	7.0965	4.76563	4.36194
utar91	Chr13:14826590..14827826		1.237	YP_001109525.1	ribosomal protein L20 [Populus trichocarpa]	CX655356.1	Chr13:14826364..14826864	(+)	274	22.1683	54.8	2.534	2.01223	2.57309	2.8517	2.01729	1.47717	2.43368	1.28892
utar92	Chr13:14824017..14826366		2.35	YP_001671708.1	ATP-dependent Clp protease proteolytic subunit [Carica papaya]	DT488297.1	Chr13:14825121..14825982	(-)	861	36.6539	100	1.36713	1.34509	1.34731	1.48299	1.32846	1.16877	1.54714	0.792399
utar93	Chr13:13440907..13441681		0.775	XP_006376383.1	hypothetical protein POPTR_0013s12530 / note="pentatricopeptide repeat domain (PPR motif)"	CV258847.1	Chr13:13441042..13442238	(+)	639	82.5581	53.4281	5.86399	6.51668	7.53827	6.14341	3.54832	4.96994	4.42822	3.7049
utar94	Chr13:9599006..9599367		0.362	XP_006384621.1	hypothetical protein POPTR_0004s19360	DB877902.1	Chr13:9598874..9599380	(+)	361	100	71.3439	265.829	1700.84	1196.94	1742.72	415.168	2592.32	1310.32	2339.75					2.67768		2.64247	0.836432		DEG
utar95	Chr13:4936032..4937078		1.047	NO HIT		CA926988.1	Chr13:4936159..4936313	(-)	154	14.7228	100	0	0.0303291	0.034916	0.0370947	1.44423	1.32397	1.51482	2.50389	inf
utar96	Chr13:792334..793244		0.911	NO HIT		BU831740.1	Chr13:792266..793343	(+)	910	100	84.494	0.0439128	0	0	0.0920086	0.298886	0.759647	0.832794	1.55802		inf
utar97	Chr13:142660..142975		0.316	NO HIT		CV271519.1	Chr13:138687..142976	(-)	315	100	7.34437	293.306	2014.8	1257.27	3938.03	1933.35	14223.6	8073.94	23986.5	2.72062	2.68298	2.81958	2.60668	2.78016	1.64718	2.87912	1.57088	EZ-preferred	DEG
utar98	Chr13:15003256..15005461		2.206	NO HIT		DT513359.1	Chr13:15003709..15005343	(+)	1634	74.1043	100	10.2607	5.34091	5.75196	4.06381	4.51275	2.68555	2.69165	1.88626
utar99	Chr13:13770119..13771759		1.641	ABK96599.1	unknown [Populus trichocarpa x Populus deltoides] /note="Armadillo/beta-catenin-like repeats"+ "protein binding surface [polypeptide binding]"+"DUF383"+ "DUF384"	DB880287.1	Chr13:13771020..13771759	(-)	739	45.061	100	8.01097	7.44263	8.95766	11.3279	1.63191	2.48765	1.92929	3.87021	-2.29541	-2.21505	-1.58103	-1.5494					DZ-preferred
utar100	Chr13:13767270..13768252		0.983	ABK96599.1	unknown [Populus trichocarpa x Populus deltoides] /note="Armadillo/beta-catenin-like repeats"+ "protein binding surface [polypeptide binding]"+DUF383+ DUF384	DT513133.1	Chr13:13767277..13770306	(+)	975	99.2872	32.1888	2.72604	2.06586	2.49118	2.28226	0.750103	0.579145	0.571081	0.593816	-1.86165	-2.12506		-1.94237
utar101	Chr13:14120235..14121255	v2 gene = POPTR_0013s13280 overlap exons excluded from v3 gene prediction	1.021	XP_006376470.1	hypothetical protein POPTR_0013s13280 / note =" note Ribosomal protein S19"	not confirmed						1.6071	2.03062	1.57999	2.07429	0.561959	1.34006	1.38617	1.46362
utar102	Chr13:6905950..6909046	v2 invalid gene (POPTR_0013s07690 invalidSplice) partial, overlap exons excluded from v3 gene prediction	3.097	XP_006375989.1	hypothetical protein POPTR_0013s07690	BU835172.1	Chr13:6905899..6906542	(+)	592	19.1214	92.0684	3.80147	3.59319	4.42489	4.39446	0.978399	1.31767	0.831894	0.690499	-1.95806	-2.41117	-1.44728	-2.66997					DZ-preferred
utar103	Chr13:2010013..2010482		0.469	XP_002307192.2	hypothetical protein POPTR_0005s04520/note="Malectin_like"+"Leucine rich repeat'	NO HIT						6.05108	5.50315	4.59151	9.27968	15.2327	25.3159	27.7157	27.533
utar104	Chr12:15389741..15390602	v2 gene =POPTR_0012s13380.1, match on intron	0.862	NO HIT		GH630210.1	Chr12:15390147..15390405	(-)	258	29.9652	100	0.0975373	0.0482137	0.198778	0.250634	0.825856	0.31957	0.811528	1.21078
utar105	Chr12:13482646..13484226	v2 gene = POPTR_0012s11580	1.581	ABK93606.1	unknown [Populus trichocarpa]	not confirmed						5.31921	4.16764	4.49752	4.64465	2.02253	1.89254	1.90035	2.16592
utar106	Chr12:12650777..12651982		1.206	NO HIT		BI138668.1	Chr12:12651560..12651951	(-)	391	32.4481	100	0.849574	0.779764	0.773345	0.521632	0.224684	0.129342	0.0323275	0.0259706
utar107	Chr12:11584745..11585594		0.85	NO HIT		CV275205.1	Chr12:11585081..11585644	(+)	513	60.424	91.119	6.83108	5.22668	8.24645	1.47971	1.30301	0.840679	0.963982	0.806882	-2.39027	-3.0967	-2.63627			-2.47846				DEG
utar108	Chr12:11347557..11348272		0.716	XP_002322203.1	hypothetical protein POPTR_0015s09630	NO HIT						0.736631	0.412768	0.773197	0.69565	5.49192	2.50397	3.91918	4.88564	2.8983	2.34164	2.60081	2.81211					EZ-preferred
utar109	Chr12:4735375..4736943		1.569	XP_006376725.1	hypothetical protein POPTR_0012s04740 Potri.012G052500.1	CX167658.1	Chr12:4735693..4736330	(-)	637	40.625	100	7.85715	11.0744	8.40449	9.15205	8.27167	13.8423	7.06189	9.99291
utar110	Chr12:1437233..1437552		0.32	XP_006371652.1	hypothetical protein POPTR_0019s14290 Potri.019G120400	NO HIT						57.1726	573.338	608.861	322.05	10.469	62.7271	31.8522	90.3678					3.32599					DEG
utar111	Chr12:489403..490537		1.135	XP_006376597.1	hypothetical protein POPTR_0012s00650 POPTR_0012s00650 /note="non-haem dioxygenase in morphine synthesis N-terminal; pfam14226"	not confirmed						0.781705	0.588295	0.591082	0.582575	2.30334	2.07502	1.50286	1.936
utar112	Chr11:15989457..15990448		0.992	XP_006370660.1	hypothetical protein POPTR_0001s44630 Potri.001G420400	NO HIT						1.05468	0.770651	0.66372	0.573959	0.039021	0.261077	0.319152	0.208074
utar113	Chr11:10832353..10833143		0.791	XP_002320311.2	DNAJ heat shock N-terminal domain-containing family protein [Populus trichocarpa] /note="encoded by transcript POPTR_0014s117401"	not confirmed						1.58775	1.35676	1.47278	0.466163	2.17361	1.30412	1.60318	1.39625
utar114	Chr11:7347735..7348463		0.729	XP_002305047.2	ankyrin protein kinase POPTR_0004s063201	NO HIT						2.30834	1.72108	2.09252	0.585996	1.35291	1.01763	1.22566	0.507322
utar115	Chr11:5810677..5811368	v2 gene = POPTR_0011s07670	0.692	XP_006377557.1	hypothetical protein POPTR_0011s07670	CV273954.1	Chr11:5810689..5811250	(-)	561	81.1867	100	0	0	0	0	1.89197	2.82723	2.29826	0.212564	inf	inf	inf
utar116	Chr11:7575595..7576267	v2 gene = POPTR_0011s03035.1, partial first exon	0.672	XP_006377255.1	hypothetical protein POPTR_0011s03035	NO HIT						10.2818	11.3343	6.5008	5.39793	1.79553	2.01207	6.03238	4.99597
utar117	Chr11:4203989..4204464		0.475	XP_006374299.1	hypothetical protein POPTR_0015s05810 /note="Leucine-rich repeats (LRRs), ribonuclease inhibitor (RI)-like subfamily."	not confirmed						0	0	0	0	0	2.28808	1.6186	2.48263
utar118	Chr11:495497..495865		0.369	XP_006389599.1	hypothetical protein POPTR_0021s00500 Potri.011G005600 / note ="note Plant-specific B3-DNA binding domain"	not confirmed						13.8142	74.0169	28.8983	87.577	54.0975	116.153	102.618	180.671	1.9694				2.4217					DEG
utar119	Chr11:14590246..14592501		2.256	ABF50705.1	neutral invertase 2 [Populus sp. UG-2006]	AJ769134.1	Chr11:14591588..14592154	(+)	566	25.0998	100	9.03843	8.98357	8.19521	8.16051	12.8108	11.9163	11.0808	12.6607
utar120	Chr10:20298398..20299290		0.893	XP_002311117.1	hypothetical protein POPTR_0008s04530 Potri.008G045500	DT521844.1	Chr10:20298520..20299247	(+)	727	81.5022	100	0.800815	0.620158	0.381606	0.271054	4.57283	4.3498	5.2214	3.47123	2.51355	3.77428	2.81024	3.67879					EZ-preferred
utar121	Chr10:14031104..14033591		2.488	XP_002311462.1	pentatricopeptide repeat-containing family protein [Populus trichocarpa]/note="encoded by transcript POPTR_0008s120501"	not confirmed						1.04852	1.02719	1.06759	0.925132	0.275815	0.331206	0.226165	0.218522	-1.92659	-2.23891	-1.6329	-2.08188					DZ-preferred
utar122	Chr10:11068068..11068416		0.349	NO HIT		CK107272.1	Chr10:11068076..11068213	(+)	137	39.3678	100	21.9529	276.22	94.0089	128.334	5.98162	137.572	78.0468	259.347					3.65334					DEG
utar123	Chr10:10860373..10861508		1.136	NO HIT		DT525147.1	Chr10:10860824..10861573	(-)	684	60.2643	91.3218	0.0478689	0.132849	0.149974	0.107356	0.740527	0.666136	0.907445	0.859231
utar124	Chr10:10668250..10668866		0.617	XP_006370222.1	Ethylene responsive element binding factor 4 family protein [Populus trichocarpa]/note="encoded by transcript POPTR_0001s407701"	not confirmed						0.103243	0.302828	0.458338	0	1.94544	0.79096	0.751629	0.990064
utar125	Chr10:2992288..2992408		0.121	XP_006378098.1	hypothetical protein POPTR_0010s02150 Potri.010G021100.1 /note ="note Catalytic domain of the Protein Kinase superfamily"	not confirmed						669088	3462280	3116370	2986080	1599970	7569850	4878130	5900410	1.25778	0.646463	1.12854	0.982562	2.37145		2.24222			DEG
utar126	Chr10:1779130..1780399	v2 gene = POPTR_0010s01800 overlap exons excluded from v3 gene prediction	1.27	XP_006378070.1	hypothetical protein POPTR_0010s01800/ note="ABC_ATPase, ATP-binding cassette transporter nucleotide-binding domain" +"G1 box"+++	CV240526.1	Chr10:1779226..1779972	(-)	746	58.7864	100	1.51002	1.64018	1.2559	1.9855	1.16913	1.61306	0.85681	2.32868
utar127	Chr10:687489..688427		0.939	XP_002323687.2	hypothetical protein POPTR_0016s14790 Potri.016G141100 / note =Protein of unknown function (DUF1191)"	not confirmed						0.737249	0.918091	1.19719	1.04447	1.1477	1.14999	1.05782	1.24517
utar128	Chr10:22139918..22140867		0.95	XP_006381926.1	hypothetical protein POPTR_0006s21280 Potri.006G198400	NO HIT						2.32209	3.42958	3.30019	1.15722	0.0551112	0	0	0.120027		-inf	-inf			-1.51188
utar129	Chr10:20786263..20791511	v2 gene = POPTR_0010s23070	5.249	XP_002534143.1	protein binding protein, putative [Ricinus communis] / note ="note RING-H2 zinc finger" / region_name vWA_C3HC4_type /note metal ion-dependent adhesion site (MIDAS)	not confirmed						4.80525	5.76601	4.86402	4.37025	3.24026	3.6033	2.37094	2.80105
utar130	Chr10:19890358..19893899		3.542	ABK93158.1	unknown [Populus trichocarpa]	CV241822.1	Chr10:19893394..19893883	(+)	489	13.8097	100	2.38014	1.89833	2.87688	2.22778	1.60445	1.39588	1.66908	1.24164
utar131	Chr10:18332176..18333737		1.562	XP_002312165.1	E3 ubiquitin ligase family protein POPTR_0008s070401	NO HIT						1.23988	0.614745	1.00866	0.853971	0.888799	0.867128	1.22104	0.608622
utar132	Chr10:18111895..18114331	v2 gene = POPTR_0010s19130	2.437	XP_002316188.2	hypothetical protein POPTR_0010s19130	BU886407.1	Chr10:18113554..18114123	(-)	569	23.358	100	9.30302	7.32121	10.2315	6.05231	5.46957	4.57728	4.72019	4.36942
utar133	Chr10:11905769..11907443	v2 gene = POPTR_0010s10705 partial last exon	1.675	XP_002315816.2	hypothetical protein POPTR_0010s10705	not confirmed						0.711087	0.521403	0.778113	0.653137	0.258295	0.240279	0.31628	0.35553
utar134	Chr10:4642877..4643693	v2 invalid gene (POPTR_0010s03280,mismatchAtSplice ) partial, overlap exons excluded from v3 gene prediction	0.817	XP_006378137.1	hypothetical protein POPTR_0010s03280	NO HIT						3.2205	2.10359	3.49015	2.15105	2.31532	1.77711	1.84635	1.04382
utar135	Chr10:15657426..15659954		2.529	XP_002312321.1	hypothetical protein POPTR_0008s10320 Potri.008G103600	DT488992.1	Chr10:15657433..15659211	(-)	1778	70.3323	100	0.668938	0.829133	0.691579	1.13383	1.37452	1.09746	1.13064	1.13666
utar136	Chr09:9716286..9716473		0.188	NO HIT		DT524128.1	Chr09:9716292..9718993	(-)	181	96.7914	6.70122	2957.93	86925.4	51713.7	61486.6	191606	2200160	1464220	2694240	6.01741	4.82344	4.66169	5.45346	4.87712		3.52139	0.879743	EZ-preferred	DEG
utar137	Chr09:8962058..8962565		0.508	XP_006372140.1	hypothetical protein POPTR_0018s12320 Potri.018G115300	not confirmed						5.88455	0.912276	1.89916	0	2.80797	0	2.48763	1.09739							-inf			DEG
utar138	Chr09:3629966..3631678		1.713	XP_006374383.1	dentin sialophosphoprotein [Populus trichocarpa] /note="encoded by transcript POPTR_0015s066701"	not confirmed						3.60916	2.22529	3.06177	1.63202	1.10564	0.691359	0.695735	1.00991	-1.70678	-2.13776	-1.68649			-0.907709
utar139	Chr09:12813420..12815358	v2 gene = POPTR_1687s00200	1.939	XP_006387152.1	hypothetical protein POPTR_1687s00200	CK108345.1	Chr09:12812897..12814910	(-)	1490	76.8834	74.0189	3.22014	2.42222	2.23859	2.08237	0.815424	0.626391	0.368785	0.0683844	-1.9815	-2.60174	-1.9512
utar140	Chr09:7206707..7207741		1.035	NO HIT		DT526617.1	Chr09:7206974..7207453	(+)	479	46.325	100	10.0896	5.39793	6.59631	5.11686	4.34906	2.11702	3.28139	2.91701
utar141	Chr09:7760921..7761807		0.887	NO HIT		CB239355.1	Chr09:7761124..7761449	(+)	325	36.6817	100	0.331787	0.204694	0.141377	0.195697	1.94842	2.57435	2.45928	5.73526	2.55397							1.22162
utar142	Chr09:6135779..6137140		1.362	XP_002298420.1	hypothetical protein POPTR_0001s27100 /note="Cytochrome b5-like Heme/Steroid binding domain	not confirmed						5.08293	4.55985	3.94323	5.79593	19.8302	19.7668	17.1524	22.7854	1.96397	2.12096	2.11602	1.975					EZ-preferred
utar143	Chr09:3887962..3890441		2.48	XP_006369511.1	hypothetical protein POPTR_0001s24300 / note ="RNA recognition motif (RRM) superfamily"	not confirmed						2.84682	4.6075	3.52467	4.35354	1.59171	2.60837	1.86857	1.48834
utar144	Chr09:1859900..1864396		4.497	XP_002529928.1	protein binding protein, putative [Ricinus communis]/ note="RING-H2 zinc finger"+"cross-brace motif"+ "VWA C3HC4-type"+ metal ion-dependent adhesion site (MIDAS)+"VWA / Hh protein intein-like"	CK097946.1	Chr09:1863516..1864318	(-)	802	17.8381	100	12.2956	16.8708	14.4507	17.9694	26.1078	33.713	28.9997	30.8051
utar145	Chr08:18779740..18780398		0.659	XP_003599576.1	Ycf68 protein [Medicago truncatula]	CV262371.1	Chr08:18779563..18780192	(+)	452	68.693	71.8601	7.61967	7.76463	8.69031	10.8543	3.43615	4.13929	5.0981	2.88036
utar146	Chr08:13492343..13492914	v2 gene = POPTR_0008s19810	0.572	XP_006380025.1	hypothetical protein POPTR_0008s19810	DB879810.1	Chr08:13492389..13492902	(-)	513	89.8424	100	0.814991	0.433475	0.428765	0	27.5894	18.4947	23.4479	19.4957				inf
utar147	Chr08:10955965..10956819		0.855	NO HIT		DT520070.1	Chr08:10956378..10956812	(+)	434	50.8197	100	0.204394	0.10061	0.0540946	0.265541	0.511878	0.126295	1.13591	1.33688
utar148	Chr08:9425592..9426572		0.981	NO HIT		DB897782.1	Chr08:9425692..9426290	(-)	598	61.0204	100	0.416592	0.14532	0.152797	0.122299	0.676238	4.44538	0.384902	0.599369							2.71671			DEG
utar149	Chr08:8584182..8585259		1.078	XP_006375921.1	C2 domain-containing family protein POPTR_0013s062701	NO HIT						1.61586	0.954024	1.78433	0.885873	1.69607	0.985839	1.89694	2.11037
utar150	Chr08:8165873..8167485		1.613	NO HIT		CX176223.1	Chr08:8165920..8166648	(+)	728	45.1613	100	2.16136	2.01816	2.57199	3.39235	9.48217	7.87569	10.3019	9.28095	2.13328	2.00196	1.96437	1.45199					EZ-preferred
utar151	Chr08:8099898..8101828		1.931	XP_006372538.1	hypothetical protein POPTR_0017s02590 Potri.017G133500	not confirmed						2.82729	3.27356	3.14001	2.94137	1.01876	1.06057	1.07785	1.09357
utar152	Chr08:6769036..6770018		0.983	XP_002310186.2	hypothetical protein POPTR_0007s12050 Potri.007G033900 /note="BTB/POZ domain" + "NPH3 family"	BU826352.1	Chr08:6769518..6770059	(-)	500	50.9165	92.4214	0.948211	0.722739	0.781906	0.767224	0.459518	0.616502	0.855454	1.05276
utar153	Chr08:6582140..6582786		0.647	XP_002298700.1	NBS-like putative resistance family protein POPTR_0001s320301	NO HIT						0.331678	0.731151	0.809332	0.119687	2.13832	1.63526	1.61906	1.12894
utar154	Chr08:11232514..11237160		4.647	XP_006378350.1	hypothetical protein POPTR_0010s08460 Potri.010G073800 /note="DEAD-like helicases superfamily"	NO HIT						0.511636	0.647454	0.811537	0.66632	1.18572	1.29725	1.18479	1.10679
utar155	Chr08:10099764..10102978		3.215	NO HIT		DT518553.1	Chr08:10100574..10102953	(+)	2379	74.0199	100	1.25159	1.09791	1.16598	1.10723	1.13483	0.797514	0.839512	1.1492
utar156	Chr08:7431354..7432591		1.238	NO HIT		BU816320.1	Chr08:7431333..7432640	(-)	1237	100	94.6442	2.61723	3.02096	2.85841	3.68565	0.49077	1.0163	0.77081	1.24652	-2.41492	-1.89077	-1.57168	-1.56401					DZ-preferred
utar157	Chr08:4374718..4375886		1.169	NO HIT		DT496906.1	Chr08:4375276..4375721	(-)	445	38.0993	100	48.159	30.5122	29.397	25.7686	7.80191	4.60921	5.5124	7.73541	-2.62591	-2.41492	-2.72679	-1.73607	-0.65842		-0.759307		DZ-preferred
utar158	Chr08:872750..874766		2.016	XP_002316492.2	hypothetical protein POPTR_0010s24710/note="'SWI3, ADA2, N-CoR and TFIIIB' DNA-binding domains. Tandem copies of the domain bind telomeric DNA tandem repeatsas part of the capping complex…"+"'SWI3, ADA2, N-CoR and TFIIIB' DNA-binding domains. "+DNA binding site [nucleotide binding]"	NO HIT						3.93148	3.45283	4.48972	4.18334	2.16816	2.91536	2.72938	3.27327
utar159	Chr08:15129046..15130405		1.359	NO HIT		AJ775050.1	Chr08:15129260..15134828	(+)	1145	84.2531	20.5639	1.62529	1.13817	1.1466	1.51699	3.48573	2.46174	3.12852	4.06167
utar160	Chr08:10375373..10377373	v2 gene = POPTR_0008s15230	2.001	XP_006379828.1	hypothetical protein POPTR_0008s15230 / note ="note Imidazoleglycerol-phosphate dehydratase"	not confirmed						0.738063	0.561934	0.982117	0.833326	0.215952	0.382199	0.282543	0.364025
utar161	Chr08:872275..874766		2.491	XP_006388533.1	hypothetical protein POPTR_0162s00240	not confirmed						2.59964	3.23288	3.14396	2.73404	1.31069	1.73352	1.6342	1.67098
utar162	Chr07:13891500..13891802		0.303	XP_006385183.1	hypothetical protein POPTR_0003s00820	not confirmed						264.603	2276.06	1735.95	1879.79	395.857	3122.13	2214.16	3250.03					3.10463		2.97948			DEG
utar163	Chr07:9717456..9718515		1.06	XP_002310062.1	hypothetical protein POPTR_0007s07440 /note="A Receptor for Ubiquitination Targets"+ "F-box associated"	DB880633.1	Chr07:9717629..9718203	(-)	574	54.2021	100	6.97755	9.91652	9.33434	10.6592	12.2655	14.6598	12.8744	13.6546
utar164	Chr07:3139779..3141072		1.294	XP_002306454.2	hypothetical protein POPTR_0005s14110 Potri.005G134500 /note="SWIB/MDM2 domain; pfam02201"	not confirmed						0	0	0	0.134483	0.44187	0.409084	0.821003	2.34083		inf		4.12152				1.51156
utar165	Chr07:1242467..1243093		0.627	NO HIT		CV238637.1	Chr07:1242874..1243535	(+)	219	34.984	33.1316	1.67663	0.713653	3.87356	0.67765	0	0	0	0	-inf	-inf
utar166	Chr07:8780999..8783537		2.539	XP_002322426.1	PTH-1 family protein POPTR_0015s142701/ note="Leucine-rich repeats (LRRs), ribonuclease inhibitor (RI)-like subfamily"	NO HIT						5.53989	5.70783	6.88562	7.50118	2.03445	1.35251	1.97764	2.26757	-1.44522	-1.79981	-2.07731	-1.72597					DZ-preferred
utar167	Chr07:12400842..12404429		3.588	XP_002307065.2	hypothetical protein POPTR_0005s07200Potri.005G071000 / note="Regulator of chromosome condensation (RCC1) repeat"	CV244027.1	Chr07:12400898..12402218	(-)	1320	36.7996	100	1.15758	0.880912	0.963491	0.800795	1.25854	1.57333	1.39194	2.24571
utar168	Chr07:4411395..4412082		0.688	XP_002317249.2	hypothetical protein POPTR_0011s04100 Potri.011G041400/ note="WRC" +"Zinc-finger domain of monoamine-oxidase A repressor R1"+ "A domain family that is part of the cupin metalloenzyme superfamily" "Alpha-Mannosidase Binding Domain of Atg19/34"	DT520023.1	Chr07:4410972..4411474	(-)	79	11.4993	15.7371	6.19451	4.60171	6.3666	3.7641	0.779402	0	0.221515	0.755886	-2.99055		-inf
utar169	Chr07:3301555..3303780		2.226	XP_002306463.1	SAP domain-containing family protein [Populus trichocarpa] /note="encoded by transcript POPTR_0005s142601"	DB901140.1	Chr07:3302894..3303655	(-)	761	34.2022	100	0.890089	1.08698	1.46943	1.05561	1.51149	2.28953	1.70423	1.96019
utar170	Chr06:25647451..25648099	v2 gene = POPTR_0006s26620	0.649	XP_006382071.1	hypothetical protein POPTR_0006s26620	DB906290.1	Chr06:25647416..25647997	(+)	546	84.2593	93.9759	0.0867787	0.242354	0.11365	0	0.589666	3.42068	0.630287	2.30312				inf
utar171	Chr06:24952868..24953846		0.979	NO HIT		DB886928.1	Chr06:24953005..24953599	(-)	594	60.7362	100	1.62826	1.37799	1.89736	1.03919	12.3398	10.6755	11.9775	4.59226	2.92192	2.65827	2.95367	2.14375				-1.38305	EZ-preferred
utar172	Chr06:19863231..19864630		1.4	XP_006388347.1	hypothetical protein POPTR_0216s00200 Potri.010G040300 /note="Transposase, Mutator family; cl19537"	NO HIT						0.445906	0.854013	0.614174	0.594239	0.640652	0.562671	0.582724	0.401496
utar173	Chr06:18611506..18611701	v2 gene = POPTR_0006s18900.1 partial last exon	0.196	XP_006381860.1	hypothetical protein POPTR_0006s18900	not confirmed						1201.61	11096.2	11126.8	16078.1	1148.56	11368.4	6888.26	15722.7					3.20703		3.30713			DEG
utar174	Chr06:13686862..13687487		0.626	NO HIT		DT522775.1	Chr06:13686950..13687348	(+)	398	63.68	100	2.27795	2.68866	3.22466	3.33017	3.35202	2.1361	2.35879	2.77966
utar175	Chr06:13680725..13681648		0.924	XP_002309623.1	hypothetical protein POPTR_0006s26940 Potri.006G253100 /note="Helicase superfamily c-terminal domain; associated with DEXDc-, DEAD-, and DEAH-box proteins"	NO HIT						1.0235	1.06269	1.04605	1.03329	1.99897	2.03428	1.52692	1.2459
utar176	Chr06:10523171..10525705		2.535	XP_006389491.1	hypothetical protein POPTR_0022s00340 Potri.003G004000 / /note="Rab GTPase family 1 includes the yeast homolog"	NO HIT						0.701798	0.502315	0.747082	0.448213	2.30505	1.3505	1.89269	0.620956
utar177	Chr06:10457778..10458663	v2 gene = POPTR_0006s13010	0.886	XP_006381456.1	hypothetical protein POPTR_0006s13010	CV270835.1	Chr06:10458025..10458616	(+)	591	66.7797	100	0.42591	0.493118	0.205091	1.06854	5.1422	5.71575	5.79194	13.8087	3.59377		3.53494	3.69187				1.25346
utar178	Chr06:9534879..9535573		0.695	ABK92627.1	unknown [Populus trichocarpa]	DT497317.1	Chr06:9534884..9535518	(-)	634	91.3545	100	3.39161	2.98224	2.56555	3.7755	2.13869	2.01294	1.74322	4.45125
utar179	Chr06:5430474..5430857		0.383	NO HIT		CV244353.1	Chr06:5423817..5430705	(+)	231	60.3133	3.35366	12.5056	41.0451	16.8645	153.641	46.9805	271.626	167.341	486.288
utar180	Chr06:4866124..4871195		5.072	XP_006372158.1	hypothetical protein POPTR_0018s12710 Potri.018G127000	AJ780476.1	Chr06:4869662..4869930	(-)	268	5.28495	100	5.77855	4.61889	5.87278	4.09916	6.29666	8.0225	6.85533	3.13024
utar181	Chr06:161170..161767		0.598	XP_002325170.1	40S ribosomal protein S11-2 [Populus trichocarpa]/note="encoded by transcript POPTR_0018s123301"	DT523783.1	Chr06:161107..161699	(-)	529	88.6097	89.3581	1.50497	0.877262	0.529651	1.52268	3.42339	3.06664	5.80956	0.609011
utar182	Chr06:18643811..18644563		0.752	XP_002324495.1	hypothetical protein POPTR_0018s10610+/ note="Predicted neuraminidase (sialidase) [Carbohydrate transport and metabolism]"+ "BNR repeat-like domain"	DN498507.1	Chr06:18643553..18644226	(+)	415	55.1862	61.6642	2.90958	2.69917	1.6783	3.27476	4.45359	3.29263	4.01835	3.92952
utar183	Chr06:4669625..4671851		2.227	NO HIT		DT479746.1	Chr06:4670513..4671423	(-)	910	40.8805	100	1.59929	1.09412	1.40036	1.31652	0.290082	0.281305	0.291041	0.442742	-2.4629	-2.2665	-1.95956	-1.57219					DZ-preferred
utar184	Chr06:1175844..1176594		0.751	XP_002308743.1	hypothetical protein POPTR_0006s00430 Potri.006G002400	not confirmed						5.8861	6.08213	4.1719	3.36289	2.2219	5.25159	1.35859	0.572738
utar185	Chr06:26630788..26637826		7.039	NO HIT		DN484390.1	Chr06:26637430..26637867	(+)	396	5.6266	90.6178	0.643183	0.39329	0.495608	1.57697	0.1235	0.153887	0.166784	1.55992						1.66988		3.22542		DEG
utar186	Chr06:10468366..10470000	v2 gene = POPTR_0016s09060 overlap exons excluded from v3 gene prediction	1.635	XP_002323466.1	hypothetical protein POPTR_0016s09060 / note="Catalytic domain of the Protein Kinase superfamily"	DT515118.1	Chr06:10469175..10470146	(-)	825	50.4896	84.964	0.267299	0.226124	0.171113	0.298283	0.71173	0.841505	0.883535	1.24321		2.36834	1.89586	2.05932
utar187	Chr06:9716803..9717456		0.654	XP_006381379.1	hypothetical protein POPTR_0006s12360 / note="CHY zinc finger" +"Ring-finger Domain"+ "cross-brace motif" +"Zinc-ribbon"	DT514302.1	Chr06:9716812..9717265	(-)	453	69.3721	100	19.8751	25.7057	29.5671	40.2727	32.5887	42.1493	39.6012	50.3174
utar188	Chr06:4863848..4865715		1.868	ABK94465.1	unknown [Populus trichocarpa]	DT499257.1	Chr06:4864094..4864723	(+)	629	33.6904	100	2.86596	2.32731	3.66917	3.96116	8.54908	6.88373	10.4525	10.264
utar189	Chr05:23134905..23135797		0.893	XP_002315299.2	hypothetical protein POPTR_0010s22800 Potri.010G221200 /note="Protein tyrosine kinase; pfam07714"	not confirmed						1.17507	0.793181	1.03783	0.998202	2.13497	1.13661	1.78451	1.24461
utar190	Chr05:18361977..18362111		0.135	XP_006377590.1	hypothetical protein POPTR_0011s07980	DT490270.1	Chr05:18361809..18362341	(+)	134	100	25.188	16509	71004	55523.7	65280.1	16903.1	102880	46692.1	63577.7					2.10465		2.6056			DEG
utar191	Chr05:18361594..18361707		0.114	XP_006389172.1	hypothetical protein POPTR_0039s00270 Potri.012G026100	not confirmed						157493	520024	436684	484805	133584	592802	358643	662801					1.72329		2.14981			DEG
utar192	Chr05:13396554..13397212		0.659	XP_006386461.1	hypothetical protein POPTR_0002s11240	DT523858.1	Chr05:13396621..13397205	(-)	584	88.7538	100	3.01345	3.42775	4.13839	4.41573	0.114755	0.530155	0.342779	0.277207
utar193	Chr05:11023825..11026162		2.338	ABK96701.1	unknown [Populus trichocarpa x Populus deltoides]	NO HIT						9.0872	9.3572	10.9206	19.1366	8.53408	11.0571	9.801	15.18
utar194	Chr05:10730130..10732790		2.66	XP_003614394.1	hypothetical protein MTR_5g051130 [Medicago truncatula]	No poplar EST						6.33424	3.94856	3.59956	3.79373	11.8989	16.6664	9.02083	11.0927			2.07754
utar195	Chr05:2236368..2237091		0.724	XP_006375753.1	hypothetical protein POPTR_0013s02140 Potri.013G020600	NO HIT						0.945163	1.27994	1.60691	0.606769	2.68456	3.62481	2.91971	3.15924
utar196	Chr05:681409..682368		0.959	XP_006379195.1	UDP-glucoronosyl/UDP-glucosyl transferase family protein [Populus trichocarpa] /note="encoded by transcript POPTR_0009s101801"	not confirmed						4.22594	3.80773	4.21703	2.75654	6.84007	5.12696	6.10486	2.60704
utar197	Chr05:4802712..4803671		0.96	XP_002310529.1	hypothetical protein POPTR_0007s04460 Potri.007G102700 /note="cation/H(+) antiporter 15; Provisional"	NO HIT						0.802719	1.2888	0.790689	0.337046	0.560535	0.498955	0.413935	0.355484
utar198	Chr05:3927015..3928041	v2 gene = POPTR_0005s05740.1, partial last exon	1.027	ABK93353.1	unknown [Populus trichocarpa]/ note="BolA-like protein"	not confirmed						1.04907	1.50313	1.40696	1.23396	0.602445	0.600776	0.338653	0.614104		-2.05471
utar199	Chr05:11458135..11459127	v2 invalid gene (POPTR_0005s18140 invalidSplice) partial, overlap exons excluded from v3 gene prediction	0.993	ABK92519.1	unknown [Populus trichocarpa]	not confirmed						11.6755	11.1317	11.1854	11.5766	10.2523	9.0319	8.89157	12.7068
utar200	Chr05:695784..697945		2.161	XP_006389374.1	hypothetical protein POPTR_0027s004601/ note="Leucine-rich repeats (LRRs), ribonuclease inhibitor (RI)-like subfamily." +"Substrate binding site [chemical binding]"	not confirmed						23.7391	22.5771	27.3316	20.3137	19.0835	14.4289	18.2632	6.24846
utar201	Chr05:118975..121293		2.318	XP_004163774.1	PREDICTED: putative pentatricopeptide repeat-containing protein At3g23330-like [Cucumis sativus]	CV267173.1	Chr05:119651..120830	(-)	1179	50.8628	100	1.98601	1.33237	2.45726	1.81113	3.2143	2.28619	3.6467	3.09712
utar202	Chr04:22216007..22218346		2.34	XP_006372480.1	hypothetical protein POPTR_0017s02030 Potri.017G139400/ note ="Helical backbone metal receptor (TroA-like domain). These proteins have been shown to function in the ABC transport of ferric siderophores and metal ions such as Mn2+, Fe3+, Cu2+ and/or Zn2+."	CK091392.1	Chr04:22216062..22216927	(-)	865	36.9816	100	3.04658	2.95391	3.30309	4.64518	0.103637	0.20498	0.248215	0.0860614	-4.87758	-3.73415	-3.84907	-5.75422					DZ-preferred
utar203	Chr04:20745925..20746253		0.329	XP_002312865.2	TITAN7 family protein POPTR_0009s157101/ note="Chromosome segregation ATPases [Cell division and chromosome partitioning];	NO HIT						25.1009	339.039	420.328	392.339	178.972	1157.78	919.586	1348.02	2.83392		1.77184	1.78067	3.75564		2.69355			DEG
utar204	Chr04:14606852..14608264		1.413	NO HIT		DT510319.1	Chr04:14607228..14608069	(-)	841	59.5609	100	1.72082	1.43117	1.74387	1.3411	0.361718	0.210757	0.416986	0.278294	-2.25016	-2.06422	-2.76355	-2.26874					DZ-preferred
utar205	Chr04:7230310..7231032		0.723	XP_006389425.1	2-diacylglycerol 3-beta-galactosyltransferase family protein [Populus trichocarpa] /note="encoded by transcript POPTR_0025s005901	No poplar EST						1.76362	1.84747	1.63927	2.24742	0.176923	0.859809	0.520634	1.11605
utar206	Chr04:5020166..5020842	v2 gene =POPTR_0004s05980	0.677	XP_006384072.1	hypothetical protein POPTR_0004s05980	NO HIT						0.266738	0	0	0.141821	2.324	2.29613	2.67241	1.06195		inf	inf
utar207	Chr04:22053372..22056426	v2 gene = POPTR_0004s22270, overlap exons excluded from v3 gene prediction	3.055	XP_006384923.1	hypothetical protein POPTR_0004s22270	NO HIT						2.5248	1.99118	1.99213	2.86673	0.254984	0.856617	0.348555	0.487669		-2.51486		-2.55543
utar208	Chr04:22026363..22027246	v2 gene = POPTR_0004s22250	0.884	XP_006384919.1	hypothetical protein POPTR_0004s22250	DT496132.1	Chr04:22026349..22027048	(-)	685	77.5764	97.9971	17.9432	12.4936	13.6731	9.20784	19.4845	16.8994	17.7543	20.2507
utar209	Chr04:18928790..18929233		0.444	XP_002319994.2	hypothetical protein POPTR_0014s01120 Potri.014G003800 /note="Leucine Rich repeats (2 copies); pfam12799"	NO HIT						8.63222	33.8338	33.1012	21.4677	25.021	55.1476	31.8539	40.061
utar210	Chr04:18836563..18837738		1.176	XP_006374802.1	hypothetical protein POPTR_0014s01100 Potri.014G004000	not confirmed						1.4729	0.687533	1.61697	0.778738	0.303299	0.133418	0.164798	0
utar211	Chr04:9026338..9029650		3.312	XP_006373457.1	hypothetical protein POPTR_0017s13960 Potri.017G112200 / note="DnaJ domain or J-domain. DnaJ/Hsp40 (heat shock protein 40) proteins are highly conserved and play crucial roles in protein translation, folding, unfolding, translocation, and degradation"	DT514426.1	Chr04:9026690..9029366	(+)	2676	80.7971	100	1.40826	1.63509	1.24143	1.20479	1.03041	0.867308	0.928544	1.02897
utar212	Chr04:7908898..7909678	v2 gene = POPTR_0004s09215.1 INTRON	0.78	XP_002317447.2	Ku70-like family protein [Populus trichocarpa]/note=ATP-dependent DNA helicase II, 70 kDa subunit (ku70)" +"encoded by transcript POPTR_0011s108701"	CV256685.1	Chr04:7909431..7912491	(-)	247	31.6667	8.0719	4.07034	3.22727	3.62987	4.3213	4.58305	5.11471	6.09622	5.70201
utar213	Chr04:4149083..4151429		2.347	XP_002298717.2	hypothetical protein POPTR_0001s31550 Potri.001G308200 /region_name="Terpene_cyclase_plant_C1"	NO HIT						0.105296	0.0707887	0.04691	0.0447095	3.73902	2.4109	5.3396	0.797194			5.08991					-2.74373		DEG
utar214	Chr04:19400921..19401524	v2 gene = POPTR_0004s18160 overlap exons excluded from v3 gene prediction	0.604	XP_002305523.2	hypothetical protein POPTR_0004s18160	DB879312.1	Chr04:19400972..19402661	(+)	552	91.5423	32.6821	39.1417	79.7393	108.943	95.8573	32.4507	41.2421	84.1355	50.1309
utar215	Chr03:20556668..20556792		0.125	XP_006386018.1	hypothetical protein POPTR_0003s20330 (invalidSplice)	NO HIT						27327.5	58212.3	63227.1	35953.7	387977	1557240	1545690	1193010	3.82754	4.61156	4.74152	5.05232			2.00495		EZ-preferred	DEG
utar216	Chr03:20534880..20536011		1.132	XP_006386018.1	hypothetical protein POPTR_0003s20330	not confirmed						0.148542	0.0541622	0.0908932	0.664409	17.7772	4.59799	4.03368	2.77639	6.90301			2.06307			-1.95095
utar217	Chr03:17650835..17651795		0.961	NO HIT		CK111070.1	Chr03:17651146..17651641	(-)	495	51.5625	100	0.0645137	0.0748026	0.046344	0.272599	0.475994	0.874319	0.635921	2.80989				3.36566				2.14359		DEG
utar218	Chr03:17559638..17560446		0.809	NO HIT		DN500352.1	Chr03:17559798..17560286	(+)	488	60.396	100	2.3287	1.99441	4.05642	2.45879	1.15562	1.80646	1.97872	1.69734
utar219	Chr03:7892950..7893088		0.139	XP_002318397.1	hypothetical protein POPTR_0012s01910	DB889888.1	Chr03:7892886..7893077	(-)	127	92.029	66.4921	7503.31	46545.8	17681.8	25873.7	1040.21	20310.8	14260.8	18987.5					2.63305					DEG
utar220	Chr03:1054890..1055098		0.209	NO HIT		CV230582.1	Chr03:1054405..1055110	(+)	208	100	29.5035	541.669	3817.62	4108.78	2460.96	96.0246	626.192	0	842.008		-inf			2.81719					DEG
utar221	Chr03:20542466..20545415	v2 invalid gene (POPTR_0003s20330.1 invalidSplice)	2.949	XP_006386018.1	hypothetical protein POPTR_0003s20330	CV256218.1	Chr03:20543159..2054527	(+)	2115	71.7192	100	25.7141	23.8253	31.4716	34.9762	10.1492	7.63521	8.65389	7.93568	-1.34119	-1.86263	-1.64176	-2.13995					DZ-preferred
utar222	Chr03:18940801..18942197		1.397	XP_006368505.1	hypothetical protein POPTR_0001s03560 Potri.001G044000	not confirmed						2.08786	1.88713	2.23624	1.61102	5.16536	4.13175	6.53594	4.55359
utar223	Chr03:17701115..17702387		1.273	XP_002297639.2	hypothetical protein POPTR_0001s04370 Potri.001G006600 /note="acetate--CoA ligase; Provisional"	not confirmed						0.42882	0.299516	0.928853	0.0585595	6.10386	7.1816	7.29745	2.193	3.83128	2.97387						-1.73449
utar224	Chr03:11484830..11486371		1.542	XP_006368453.1	hypothetical protein POPTR_0001s02940 Potri.001G146500 / note ="Man1-Src1p-C-terminal domain"	CV270166.1	Chr03:11484860..11486205	(-)	1345	87.281	100	2.02946	1.62438	2.38756	1.70121	3.32006	3.37782	4.11572	2.37859
utar225	Chr03:1034564..1036125		1.562	NO HIT		DT492299.1	Chr03:1034576..1035230	(-)	654	41.8962	100	5.51434	6.69532	7.06323	3.67324	1.09775	1.35796	0.207394	0.506432	-2.32864
utar226	Chr02:24822256..24823586		1.331	XP_002320626.2	Cadmium sensitive 1 family protein POPTR_0014s184201 /note="Phytochelatin synthase; pfam05023"	NO HIT						0.0376362	0.10258	0.0928686	0.0854408	0.368763	0.759144	1.67481	2.16305		4.17266
utar227	Chr02:21390319..21392732		2.414	XP_003555666.1	PREDICTED: nucleobase-ascorbate transporter 1-like [Glycine max]	DT518447.1	Chr02:21391154..21391959	(-)	805	33.361	100	5.82713	3.18333	5.89533	4.62772	2.2191	2.2374	2.52025	3.51248
utar228	Chr02:21265578..21266757		1.18	NO HIT		CV258403.1	Chr02:21265955..21266606	(-)	651	55.2163	100	1.16714	1.0541	1.07231	1.15078	2.65883	2.50855	2.87345	3.14809
utar229	Chr02:20327961..20328679		0.719	NO HIT		CV255285.1	Chr02:20327963..20328587	(+)	624	86.9081	100	0.863924	0.338425	0.361055	0.529876	2.97271	1.6581	1.61375	1.92349		2.16013
utar230	Chr02:16343312..16343606		0.295	AFK43348.1	unknown [Lotus japonicus]	NO HIT						164.645	1408.12	1538.58	1109.56	134.618	1091.37	862.242	1234.4					3.09634		3.0192			DEG
utar231	Chr02:14020711..14021628		0.918	XP_002324086.2	hypothetical protein POPTR_0017s12500 /note="Ubiquitin carboxyl-terminal hydrolase; pfam00443"	NO HIT						0.618724	0.799967	0.779583	0.612413	0.0454766	0.411354	0.265651	0.149827
utar232	Chr02:13561558..13564799		3.242	XP_006375381.1	hypothetical protein POPTR_0014s09890 Potri.014G103200	CV239757.1	Chr02:13564060..13564801	(-)	739	22.8016	99.7301	3.75874	1.81487	4.00814	2.22509	5.39989	3.23778	5.38385	3.52323
utar233	Chr02:13552248..13553561		1.314	XP_006370839.1	hypothetical protein POPTR_0019s00650 /note="BURP domain; cl03923"	NO HIT						0.286245	0.208231	0.334273	0.108042	1.4952	0.933535	0.93494	0.459647	2.38502		2.16452
utar234	Chr02:11710354..11711354		1.001	XP_002298769.1	hypothetical protein POPTR_0001s30290 Potri.001G295800 / note="DUF566"	CA824817.1	Chr02:11710468..11710918	(+)	450	45	100	0.225855	0.205293	0.276031	0.10071	1.21056	0.826746	1.61155	2.15087	2.42221	2.54555
utar235	Chr02:11043148..11044067		0.92	XP_002311915.2	hypothetical protein POPTR_0008s01010 Potri.008G009600/ note="Short-chain dehydrogenases/reductases (SDR)"+"GMC oxidoreductase"	DB896115.1	Chr02:11043298..11043886	(+)	588	63.9826	100	3.18042	2.81431	2.75912	2.26452	3.50431	4.29973	3.01657	4.88776
utar236	Chr02:7806056..7807104		1.049	NO HIT		DT519209.1	Chr02:7806698..7807229	(-)	406	38.7405	76.4595	0.53841	0.747839	0.34453	0.0922805	1.70838	3.58504	1.96579	3.61451	1.66586	2.5124	2.26119				1.06936
utar237	Chr02:4527994..4528890		0.897	XP_006383632.1	hypothetical protein POPTR_0005s21610 Potri.005G194100	NO HIT						0	0.0437846	0.0483042	0	2.81888	2.44811	3.80811	2.59995	inf			inf
utar238	Chr02:22305129..22309270		4.141	XP_007225599.1	hypothetical protein PRUPE_ppb015435mg, partial [Prunus persica]	CV257279.1|	Chr02:22305124..22305777	(+)	648	15.6484	99.2343	377.039	272.248	406.066	276.171	2980.05	2100.83	2958.06	2721.94	2.98255	2.86486	2.94796	3.301	-0.469791	-0.556154			EZ-preferred
utar239	Chr02:2747163..2750853		3.691	XP_002275680.2	PREDICTED: pentatricopeptide repeat-containing protein At3g22470, mitochondrial-like [Vitis vinifera]	NO HIT						2.89025	2.42721	3.06297	2.16196	0.882374	1.20611	0.736378	1.07452	-1.71173	-2.05641	-1.00893	-1.00865					DZ-preferred
utar240	Chr02:1278682..1280375		1.694	XP_006385842.	hypothetical protein POPTR_0003s15200 Potri.003G152400	CX660089.1	Chr02:1275530..1280021	(-)	1339	79.0904	29.8152	1.93367	3.25124	2.23447	3.56769	4.09539	7.63918	5.4112	17.0438	1.08266	1.27602	1.23243	2.25619			0.899418	1.65523	EZ-preferred
utar241	Chr02:22304436..22309291		4.856	NO HIT		CV275880.1	Chr02:22305124..22306004	(+)	880	18.1256	100	22.5015	13.7524	17.2744	13.9468	125.601	128.145	110.691	86.1977	2.48075	2.67983	3.22002	2.62772					EZ-preferred
utar242	Chr02:9332307..9336524		4.218	XP_006374907.1	hypothetical protein POPTR_0014s02580 Potri.014G025700 /note="No apical meristem (NAM) protein; pfam02365"	not confirmed						2.10603	2.04943	1.87357	2.61702	1.28683	1.38266	1.49661	2.0749
utar243	Chr01:47164471..47165004		0.534	XP_006384716.1	hypothetical protein POPTR_0004s20460 Potri.004G193600	NO HIT						3.02823	8.47743	3.17349	5.69917	1.35622	0.765488	0.299892	1.20681
utar244	Chr01:46746429..46746582		0.154	XP_006379913.1	hypothetical protein POPTR_0011s03035	not confirmed						3096.92	36130.9	20568.5	34927	5506.06	31858.4	37492.4	30149					3.54433		2.53258			DEG
utar245	Chr01:44108220..44109142		0.923	NO HIT		DB876451.1	Chr01:44108426..44108985	(-)	559	60.6291	100	2.83969	2.73295	2.14912	2.70582	3.65083	4.27293	4.50555	3.55962
utar246	Chr01:23873755..23874115		0.361	XP_006368590.1	hypothetical protein POPTR_0001s05910	NO HIT						7.94851	0	30.6786	15.9834	49.9834	34.1882	112.741	95.4931
utar247	Chr01:11862715..11864014		1.3	NO HIT		CV281185.1	Chr01:11863387..11864284	(-)	627	48.2679	69.8997	18.947	13.1709	16.2261	19.1855	4.55887	3.06012	3.85605	6.02078	-2.05522	-2.07312	-2.10569	-1.672	-0.524616				DZ-preferred
utar248	Chr01:8507364..8507851		0.488	XP_007040180.1	Nucleotide binding, putative [Theobroma cacao]	NO HIT						14.4589	9.62259	13.1326	3.10343	0	0	0	0	-inf	-inf	-inf
utar249	Chr01:4848135..4848674		0.54	NO HIT		BU885542.1	Chr01:4848132..4848676	(-)	539	100	99.0809	6.29397	8.79838	6.55499	5.84825	3.85014	4.27807	1.81461	4.24273
utar250	Chr01:2428277..2429493		1.217	XP_002303957.2	hypothetical protein POPTR_0003s19110 Potri.003G191900 /note="Plant-specific B3-DNA binding domain"	NO HIT						0.937628	0.448404	1.10856	0.758249	3.66875	1.7032	2.77449	2.28425
utar251	Chr01:39647431..39648566		1.136	XP_002309805.1	hypothetical protein POPTR_0007s01950 Potri.007G128700 /note="FAR1 DNA-binding domain"	NO HIT						10.1039	9.65415	10.6085	7.16317	2.37947	4.19545	3.30512	5.22294	-2.0862	-1.68245	-1.20232
utar252	Chr01:30140403..30143260		2.857	ABK93194.1	unknown [Populus trichocarpa]	DT498718.1	Chr01:30140656..30141270	(+)	614	21.4911	100	12.6238	12.4759	11.6161	9.34316	25.0873	21.517	23.8698	21.783
utar253	Chr01:29833049..29836222		3.174	XP_002322394.2	clathrin adaptor complexes medium subunit-related family protein [Populus trichocarpa]/note="encoded by transcript POPTR_0015s149601"	not confirmed						2.99663	3.40844	3.3851	3.71833	3.63912	4.27244	4.22467	3.83242
utar254	Chr01:14669108..14669987		0.88	XP_006385495.1	hypothetical protein POPTR_0003s0598 Potri.003G061200	NO HIT						0.697789	0.256502	0.0825339	1.44804	1.32093	2.75453	1.30761	8.81371				2.60565				2.75282		DEG
utar255	Chr01:12477054..12478710		1.656	XP_002524361 .1	conserved hypothetical protein [Ricinus communis]	NO HIT						0	0	0	0	3.22599	3.54337	2.52718	2.20405
utar256	Chr01:6619819..6623083		3.265	NO HIT		DB895714.1	Chr01:6621391..6621869	(+)	478	14.6446	100	3.50127	1.82355	3.27204	1.8074	5.57391	4.51826	5.70291	4.44531
utar257	Chr01:30140186..30143276		3.091	ABK93194.1	unknown [Populus trichocarpa]	DT498718.1	Chr01:30140656..30141270	(+)	614	19.8706	100	120.414	80.2246	89.2156	67.6634	348.069	221.268	283.041	223.505
utar258	Chr01:26161309..26162378	v2 invalid gene (POPTR_0001s25890 invalidSplice) partial, overlap exons excluded from v3 gene prediction	1.07	XP_002299808.2	hypothetical protein POPTR_0001s25890 /note="RING-finger domain"+ "cross-brace motif"	DT526215.1	Chr01:26161598..26162327	(-)	729	68.1946	100	3.63901	6.32949	4.9365	4.15389	9.67279	8.64396	8.60426	8.02519
