# Supplementary material for: The build-up of osmotic stress responses within the growing root apex using kinematics and RNA-sequencing
Source: J Exp Bot. 2016 Oct 4;67(21):5961–73. doi: 10.1093/jxb/erw350 (PMC5100013; doi:10.1093/jxb/erw350)
Supplement: Supplementary Data [file supp_erw350_supplementary_table_S4.xls]

## Sheet: Table S4
Royer et al., "The build-up of osmotic stress responses within the growing root apex using kinematics and RNA-sequencing"
											Green and Purple indicate significant positive and negative DEGs, respectively (Student t-test P-value<0.05; FDR P-value<0.05 and threshold, |Log2(FC)|≥2). White is for significant DEGs (Student t-test P-value<0.05; FDR P-value<0.05 and Log2(FC) below the thresold).
Table S4: Differentially expressed genes.
			normalised mean expression in FPKM								EZ vs DZ, Log2(FC)				PEG vs CTL, Log2(FC)				Differentially expressed genes		Cross-analysis= consistent (c, green) and opposite (opp, grey) regulation of gene expression						mapman	AGI description (https://www.arabidopsis.org)		Populus trichocarpa Defline, http://popgenie.org/ and http://phytozome.jgi.doe.gov/pz/portal.html
Gene_Name	Locus	AGI	DZ-CTL-0.5h	DZ-PEG-0.5h	DZ-CTL-3h	DZ-PEG-3h	EZ-CTL-0.5h	EZ-PEG-0.5h	EZ-CTL-3h	EZ-PEG-3h	CTL -0.5h	CTL -3h	PEG -0.5h	PEG -3h	DZ -0.5h	DZ -3h	EZ -0.5h	EZ -3h	Zone preferred expression	PEG-responsive	Nawy et al. 2005 - QC-Enriched Transcripts gene list	De Rybel et al. 2010 E-MEXP-2912 Decelerating elongation zone 900 µm vs meristematic zone, 350 µm	Tsukagoshi et al. 2010 - GSE21876 Col0 dataset elongation vs meristematic	Birnbaum et al. 2003 -GSE5749 StageIII (about 0.45 to 2 mm from the root tip)_vs_StageI ( (about 0.15 mm from the root tip)	Cohen et al. 2010 - Populus drought responsive gene list, Soligo and Carpaccio roots - regulation filtered with corrected P-value<0.05, |Log2(FC)|≥2.	Opitz et al. 2016- Maize PEG responsive gene list in root tip- regulation filtered with corrected P-value<0.05, |Log2(FC)|≥2.	BIN assignation	Description	TAIR 10 curator summary	Functions	GO-ID from Popgenie V3	PFAM-ID from Popgenie V3	Panther-ID from Popgenie V3	KOG-ID from Popgenie V3	ALIAS
Potri.001G001900	Chr01:124869-127196		1556.77	13560.3	11856.2	12370.8	450.723	3553.47	2673.94	4933.36	-1.78825	-2.1486	-1.93209		3.12275		2.97891			DEG							35.2	0	0						POPTR_0001s03930, grail3.0116001901
Potri.001G007000	Chr01:493206-494619	AT1G15670	0.985835	0.925805	0.787307	3.46244	1.76838	1.57024	1.73964	6.33846		1.14379		0.872343		2.13679		1.86534		DEG					C_3h		29.5.11.4.3.2	Galactose oxidase/kelch repeat superfamily protein	0		GO:0005515-protein binding	PF01344-Kelch motif;PF00646-F-box domain	PTHR24412:SF247-;PTHR24412-FAMILY NOT NAMED		POPTR_0001s04420, eugene3.00010064
Potri.001G007500	Chr01:509395-512597		8.76901	8.09864	2.82486	55.088	12.0562	99.9994	71.7885	71.9518		4.6675				4.28548				DEG							35.2	0	0
Potri.001G007700	Chr01:517921-520516	AT5G17230	14.451	13.5779	14.9386	1.95142	29.1098	25.2261	22.3577	5.71068	1.01033	0.581723	0.89366	1.54914		-2.93645		-1.96904		DEG							16.1.4.1	PHYTOENE SYNTHASE	Encodes phytoene synthase.		GO:0016740-transferase activity;GO:0009058-biosynthesis	PF00494-Squalene/phytoene synthase		KOG1459-Squalene synthetase	POPTR_0001s04490
Potri.001G020500	Chr01:1562892-1563722	AT1G07740	0.818973	1.07377	1.16804	1.34723	1.1859	6.06967	1.45063	2.28289			2.49893				2.35564			DEG		Opp		C			17.8.1	Tetratricopeptide repeat (TPR)-like superfamily protein	0			PF01535-PPR repeat	PTHR24015-FAMILY NOT NAMED		POPTR_0001s05780, gw1.220.6.1
Potri.001G027000	Chr01:1985670-1987119	AT3G57040	19.5805	103.234	17.0138	16.4125	44.9871	231.689	76.4015	198.686	1.20009	2.16689	1.16627	3.59762	2.39843		2.3646	1.37881	EZ-preferred	DEG				C			27.3.5	response regulator 9	response regulator ARR9, A two-component response regulator-like protein with a receiver domain with a conserved aspartate residue and a possible phosphorylation site and at the N-terminal half. Appears to interact with histidine kinase like genes ATHP3 a		GO:0000156-two-component response regulator activity;GO:0000160-two-component signal transduction system (phosphorelay);GO:0006355-regulation of transcription, DNA-dependent	PF00072-Response regulator receiver domain	PTHR26402:SF52-;PTHR26402-RESPONSE REGULATOR OF TWO-COMPONENT SYSTEM
Potri.001G028900	Chr01:2131267-2137699		8.04551	33.358	4.97886	5.70854	16.6651	57.9606	23.2964	79.4493		2.22622	0.79704	3.79884	2.05178		1.79824	1.76993		DEG							35.2	0	0						POPTR_0001s06620
Potri.001G037400	Chr01:2648794-2651632	AT5G43150	0.580769	2.16305	1.11329	4.89852	15.4624	20.5304	18.8003	58.8847	4.73465	4.07786	3.24662	3.58747	1.89703	2.13752		1.64713	EZ-preferred	DEG				C			35.2	0	0
Potri.001G042400	Chr01:3089432-3090852	AT5G67080	1.61944	1.66783	1.20051	1.42533	0.983491	12.9359	1.31888	2.85394			2.95533	1.00167			3.71732	1.11365		DEG		C	C				29.4	mitogen-activated protein kinase kinase kinase 19	member of MEKK subfamily		GO:0004672-protein kinase activity;GO:0005524-ATP binding;GO:0006468-protein amino acid phosphorylation	PF00069-Protein kinase domain	PTHR24361-MITOGEN-ACTIVATED KINASE KINASE KINASE;PTHR24361:SF58-	KOG0198-MEKK and related serine/threonine protein kinases	POPTR_0001s03390
Potri.001G042600	Chr01:3098599-3100784	AT3G12580	0.218289	0.157919	0.223946	0.623092	0.177568	0.295272	0.194287	3.48328				2.48293				4.16419		DEG				C			20.2.1	heat shock protein 70	0	similar to heat shock protein 70 cognate. [ORG:Salix gilgiana]; [ co-ortholog (3of11) of S14992, CAA44620, CAA83548, 1805333A, CAA67588, AAN87001, S08662, CAA67867, S44168, CAA82915, T09535, AAA82975, S53498, CAA36067, S42078, BAA34919, AAG23797, P26413,	GO:0000902-cellular morphogenesis;GO:0005524-ATP binding	PF00012-Hsp70 protein	PTHR19375-HEAT SHOCK PROTEIN 70KDA	KOG0100-Molecular chaperones GRP78/BiP/KAR2, HSP70 superfamily	POPTR_0001s03410, eugene3.02080008, Pt-HSP70.9
Potri.001G045600	Chr01:3314571-3315306	AT1G15950	52.3267	314.819	116.014	239.159	84.9484	693.855	326.557	389.458		1.49303	1.14011		2.5889		3.02998			DEG						C_0.5h	16.8.3.1	cinnamoyl coa reductase 1	Encodes a cinnamoyl CoA reductase. Involved in lignin biosynthesis.		GO:0003854-3-beta-hydroxy-delta5-steroid dehydrogenase activity;GO:0016616-oxidoreductase activity, acting on the CH-OH group of donors, NAD or NADP as acceptor;GO:0006694-steroid biosynthesis;GO:0055114-oxidation reduction;GO:0003824-catalytic activity;G	PF01370-NAD dependent epimerase/dehydratase family	PTHR10366-NAD DEPENDENT EPIMERASE/DEHYDRATASE;PTHR10366:SF9-NAD(P)H STEROID DEHYDROGENASE-RELATED
Potri.001G048200	Chr01:3566552-3567609	AT5G25190	1.53004	10.4208	1.38915	29.315	1.64711	16.6048	1.40338	27.4716			0.672134		2.76782	4.39936	3.33359	4.29097		DEG							27.3.3+17.5.3	Integrase-type DNA-binding superfamily protein	encodes a member of the ERF (ethylene response factor) subfamily B-6 of ERF/AP2 transcription factor family. The protein contains one AP2 domain. There are 12 members in this subfamily including RAP2.11.		GO:0003700-transcription factor activity;GO:0006355-regulation of transcription, DNA-dependent	PF00847-AP2 domain			POPTR_0001s14720
Potri.001G054800	Chr01:4151090-4154512	AT1G74110	0.260832	1.55351	0.545653	0.3087	10.962	25.9107	13.6342	10.4689	5.39324	4.64311	4.05994	5.08376	2.57434		1.24104		EZ-preferred	DEG							26.1	cytochrome P450, family 78, subfamily A, polypeptide 10	member of CYP78A		GO:0055114-oxidation reduction;GO:0020037-heme binding;GO:0005506-iron ion binding;GO:0009055-electron carrier activity;GO:0016705-oxidoreductase activity, acting on paired donors, with incorporation or reduction of molecular oxygen	PF00067-Cytochrome P450	PTHR24298:SF44-;PTHR24298-FAMILY NOT NAMED	KOG0156-Cytochrome P450 CYP2 subfamily	POPTR_0001s13990
Potri.001G059500	Chr01:4567299-4569280	AT1G27990	0.0193069	0.0284066	0.470679	7.52458	0.153586	0.0295679	1.39681	31.0187		1.56932		2.04345		3.99879		4.47293		DEG					C_3h		27.3.67	0	0	similar to expressed protein in Arabidopsis thaliana; [ co-ortholog (2of2) of At1g27990, ]					POPTR_0001s13550, eugene3.00010491
Potri.001G060400	Chr01:4645271-4646631	AT5G50760	13.2283	7.97114	12.1935	3.0017	72.9856	49.7465	57.8038	20.6944	2.46398	2.24506	2.64174	2.78539	-0.730773	-2.02226	-0.553018	-1.48192	EZ-preferred	DEG				C			17.2.3	SAUR-like auxin-responsive protein family	0			PF02519-Auxin responsive protein			POPTR_0001s13460
Potri.001G061100	Chr01:4702151-4705468	AT3G02040	0.113681	0.156692	0.0717217	0.567516	0.475092	0.406814	0.444996	2.18196				1.94289				2.29376		DEG							11.9.3.3	senescence-related gene 3	0		GO:0008889-glycerophosphodiester phosphodiesterase activity;GO:0006071-glycerol metabolism	PF03009-Glycerophosphoryl diester phosphodiesterase family	PTHR22958-RELATED TO MULTIFUNCTIONAL CYCLIN-DEPENDENT KINASE-RELATED	KOG2421-Predicted starch-binding protein	POPTR_0001s13390, eugene3.00010505
Potri.001G064000	Chr01:5046768-5047096	AT2G34400	105.04	1462.83	1099.28	2663.12	192.619	2695.6	764.583	1213.85					3.79976		3.80678			DEG							35.2	Pentatricopeptide repeat (PPR-like) superfamily protein	0				PTHR24015-FAMILY NOT NAMED;PTHR24015:SF166-SUBFAMILY NOT NAMED		POPTR_0008s18560, eugene3.06550003
Potri.001G065500	Chr01:5178890-5179228		28.3354	182.867	249.575	242.981	233.391	715.763	568.059	1169.95	3.04207			2.26753	2.69012		1.61673			DEG							35.2	0	0
Potri.001G070700	Chr01:5636031-5637291	AT1G28190	7.50892	6.84331	8.98444	9.9884	1.46316	5.90866	2.07444	4.40563	-2.35952	-2.11471		-1.18091			2.01375	1.08663		DEG							35.2	0	0	similar to expressed protein in Arabidopsis thaliana; [ co-ortholog (2of2) of At1g28190, ]					POPTR_0001s12680, grail3.0008019601
Potri.001G080900	Chr01:6397714-6399371	AT2G43000	0.201042	0.890906	0.500359	1.08609	1.07887	4.82801	0.9258	3.64442			2.43808	1.74655			2.16191	1.97692		DEG							33.99	NAC domain containing protein 42	0		GO:0003677-DNA binding;GO:0006355-regulation of transcription, DNA-dependent	PF02365-No apical meristem (NAM) protein			POPTR_0001s11660
Potri.001G081400	Chr01:6441040-6444047	AT1G31320	1.09577	2.8241	1.15919	4.97746	0.814135	2.27446	1.10603	2.85396				-0.802445	1.36585	2.10229	1.48218	1.36757		DEG							27.3.37	LOB domain-containing protein 4	0	similar to LOB domain protein 3.; [ co-ortholog (1of2) of At1g31320, At1g16530, ]		PF03195-Protein of unknown function DUF260			POPTR_0001s11610, Pt-LBD3.2, estExt_fgenesh4_pg.C_LG_I0705
Potri.001G086700	Chr01:6861535-6862885	AT5G49330	1.80419	2.02827	1.0786	0.255178	1.26672	0.616653	0.657269	5.01044			-1.71772	4.29536		-2.07959		2.93038		DEG							27.3.25	myb domain protein 111	Member of the R2R3 factor gene family.		GO:0003677-DNA binding	PF00249-Myb-like DNA-binding domain	PTHR10641-MYB-RELATED	KOG0048-Transcription factor, Myb superfamily	POPTR_0001s11100
Potri.001G093500	Chr01:7351351-7352250	AT5G41810	1.49273	2.19869	1.49387	1.56197	1.70749	3.26812	1.25888	9.45347				2.59748				2.90871		DEG							35.2	0	0						POPTR_0001s10440
Potri.001G110400	Chr01:8771470-8774031	AT1G11260	0.0386812	0	0.042164	0.0515262	0.143874	0.0157901	0.437652	2.18724								2.32125		DEG							34.2	sugar transporter 1	Encodes a H+/hexose cotransporter.		GO:0016021-integral to membrane;GO:0055085-transmembrane transport;GO:0022857-transmembrane transporter activity	PF00083-Sugar (and other) transporter	PTHR24063-FAMILY NOT NAMED;PTHR24063:SF116-SUBFAMILY NOT NAMED	KOG0254-Predicted transporter (major facilitator superfamily)	POPTR_0001s08750, estExt_fgenesh4_pg.C_LG_I0974
Potri.001G112500	Chr01:8996401-8997448	AT4G22920	0.467587	0.58281	0.559402	0.65816	6.78142	10.1007	7.83729	32.0108	3.85828	3.8084	4.11529	5.60397				2.03013	EZ-preferred	DEG							35.2	non-yellowing 1	Similar to the tomato senescence-inducible chloroplast stay-green protein 1. It is upregulated during maximal senescence in the Arabidopsis life cycle, especially in senescent leaves.						POPTR_0001s08480
Potri.001G134400	Chr01:10791364-10794964	AT3G07040	1.45299	0.223853	1.02422	0.304615	3.57974	0.55366	3.25314	0.42014	1.30083	1.66731			-2.6984	-1.74946	-2.69278	-2.95289		DEG							20.1	NB-ARC domain-containing disease resistance protein	Contains an N-terminal tripartite nucleotide binding site and a C-terminal tandem array of leucine-rich repeats. Confers resistance to Pseudomonas syringae strains that carry the avirulence genes avrB and avrRpm1.		GO:0043531-ADP binding;GO:0005524-ATP binding;GO:0006915-apoptosis	PF00931-NB-ARC domain	PTHR23155-LEUCINE-RICH REPEAT-CONTAINING PROTEIN	KOG4658-Apoptotic ATPase
Potri.001G138000	Chr01:11110531-11111182	AT1G32250	1.46492	6.91583	2.91136	18.3062	26.3632	69.1406	39.9833	164.409	4.16964	3.77963	3.32156	3.16689	2.23909	2.65257	1.39101	2.03982	EZ-preferred	DEG							30.3	Calcium-binding EF-hand family protein	0	similar to calmodulin; putative; similar to calmodulin SP:P04352 from (Chlamydomonas reinhardtii); [ co-ortholog (1of2) of At3g03000, ]		PF00036-EF hand	PTHR10891-CALMODULIN	KOG0027-Calmodulin and related proteins (EF-Hand superfamily)	POPTR_0001s02050, fgenesh4_pm.C_scaffold_29000108
Potri.001G140100	Chr01:11277412-11277864	AT1G19330	5.84482	24.1453	27.6162	30.7634	13.4607	33.2021	22.7891	27.7588					2.04651					DEG							35.2	0	0
Potri.001G144400	Chr01:11734608-11737519	AT4G17980	0.107075	0.176387	0.0344588	0.400353	1.25077	2.37114	0.603727	4.45125				3.47487			0.922767	2.88224		DEG							33.99	NAC domain containing protein 96	0		GO:0003677-DNA binding;GO:0006355-regulation of transcription, DNA-dependent	PF02365-No apical meristem (NAM) protein			POPTR_0001s02710
Potri.001G147800	Chr01:12025119-12029600		0.875096	1.05113	0.967971	0.971337	0.363621	0.447826	4.65644	0.293716		2.26619		-1.72555				-3.98673		DEG							35.2	0	0						POPTR_0001s03070, fgenesh4_pg.C_scaffold_29000153
Potri.001G148700	Chr01:12205590-12207393	AT4G17670	3.48467	13.0364	5.14942	22.2182	7.52727	17.8161	17.9162	39.2872	1.11111	1.79878	0.450635	0.822316	1.90345	2.10926	1.24298	1.1328		DEG							33.99	Protein of unknown function (DUF581)	0	similar to senescence-associated protein-related; similar to senescence-associated protein SAG102 (GI:22331931) (Arabidopsis thaliana); [ co-ortholog (1of2) of At4g17670, At5g47060, ]		PF04570-Protein of unknown function (DUF581)			POPTR_0003s03400, grail3.0029012401
Potri.001G157000	Chr01:13015130-13016604	AT5G47450	1.80602	4.62508	1.4634	42.0033	470.466	509.294	373.119	668.064	8.02513	7.99417	6.78288	3.99141	1.35666	4.84311		0.84035	EZ-preferred	DEG				C			34.19.2	tonoplast intrinsic protein 2;3	Tonoplast intrinsic protein, transports ammonium (NH3) and methylammonium across the tonoplast membrane, gene expression shows diurnal regulation and is upregulated by ammonium (NH3).	similar to Probable aquaporin TIP2.3 (Tonoplast intrinsic protein 2.3).; [ co-ortholog (1of2) of At4g17340, At5g47450, ]	GO:0005215-transporter activity;GO:0006810-transport;GO:0016020-membrane	PF00230-Major intrinsic protein	PTHR19139-AQUAPORIN TRANSPORTER;PTHR19139:SF30-AQUAPORIN-7	KOG0223-Aquaporin (major intrinsic protein family)	POPTR_0001s15700, grail3.0029005501, Pt-TIP2.6
Potri.001G157100	Chr01:13028030-13028912	AT5G13910	0.0894886	1.73505	0.148558	1.21577	0.357268	4.58846	0.241316	0.74342			1.40303				3.68293			DEG							27.3.3+17.5.2	Integrase-type DNA-binding superfamily protein	Encodes a member of the ERF (ethylene response factor) subfamily B-1 of ERF/AP2 transcription factor family (LEAFY PETIOLE). The protein contains one AP2 domain. There are 15 members in this subfamily including ATERF-3, ATERF-4, ATERF-7, and LEAFY PETIOLE		GO:0003700-transcription factor activity;GO:0006355-regulation of transcription, DNA-dependent	PF00847-AP2 domain			POPTR_0001s15710
Potri.001G158800	Chr01:13225757-13226690	AT4G39720	0.650225	1.73996	0.359346	0.895498	3.95034	18.5909	4.25595	8.43237	2.60297	3.56604	3.41748	3.23518			2.23455	0.986456	EZ-preferred	DEG					C_0.5h		35.2	VQ motif-containing protein	0			PF05678-VQ motif			POPTR_0001s15890, eugene3.00290035
Potri.001G159800	Chr01:13314013-13314531		59.3276	422.58	274.585	237.486	314.552	1306.16	717.193	1032.37	2.40652	1.38511	1.62804	2.12005	2.83245		2.05397		EZ-preferred	DEG							35.2	0	0
Potri.001G161200	Chr01:13459914-13460933	AT1G53708	6.14142	3.74418	7.22681	31.2712	0.49003	0.407673	0.308393	0.981313	-3.64763	-4.55052	-3.19917	-4.99398		2.1134			DZ-preferred	DEG							35.2	ROTUNDIFOLIA like 9	0			PF08137-DVL family			POPTR_0001s16130, eugene3.00290015
Potri.001G164300	Chr01:13750608-13751603	AT1G72430	1.59257	20.2984	1.99692	5.83352	41.716	155.037	47.3241	73.2676	4.71117	4.56672	2.93318	3.65074	3.67194	1.54659	1.89394	0.630601	EZ-preferred	DEG		C		C			17.2.3	SAUR-like auxin-responsive protein family	0	similar to auxin-responsive protein-related; similar to auxin-induced protein TGSAUR21 (GI:10185818) Tulipa gesneriana); [ co-ortholog (2of2) of At1g72430, At1g17345, At5g20820, ]		PF02519-Auxin responsive protein			POPTR_0001s16460, grail3.0158003701, SAUR7
Potri.001G167700	Chr01:14106871-14112847	AT1G17420	6.74673	14.2312	6.28493	5.38557	9.49149	42.0713	11.1176	14.6287	0.492445	0.82288	1.56377	1.44163	1.0768		2.14813	0.395955		DEG							17.7.1.2	lipoxygenase 3	Lipoxygenase	similar to lipoxygenase; putative; similar to lipoxygenase gi:1495804 (Solanum tuberosum); similar to gi:1654140 (Lycopersicon esculentum); [ co-ortholog (1of2) of At1g72520, At1g17420, ]	GO:0016702-oxidoreductase activity, acting on single donors with incorporation of molecular oxygen, incorporation of two atoms of oxygen;GO:0046872-metal ion binding;GO:0055114-oxidation reduction;GO:0005515-protein binding	PF00305-Lipoxygenase;PF01477-PLAT/LH2 domain	PTHR11771-LIPOXYGENASE;PTHR11771:SF2-LIPOXYGENASE		POPTR_0001s16780, estExt_fgenesh4_pg.C_1580006, Pt-LOX3.1
Potri.001G169000	Chr01:14219810-14221127	AT1G72610	0.280211	0.0773522	0.321765	0	5.65411	2.70307	5.95849	1.13716	4.33471	4.21087		inf			-1.0647	-2.38951		DEG							20.2.99	germin-like protein 1	germin-like protein (GLP1)	similar to germin-like protein. [ORG:Linum usitatissimum]; [ co-ortholog (3of3) of AAK28807, ]	GO:0045735-nutrient reservoir activity	PF00190-Cupin			POPTR_0001s16910, gw1.I.9342.1
Potri.001G173000	Chr01:14675937-14676830	AT1G52690	0	0	0	0	0	0	0	1.02466				inf				inf		DEG						C_3h	35.2	Late embryogenesis abundant protein (LEA) family protein	0	similar to seed maturation protein PM30. [ORG:Glycine max]; [ ortholog of O49817,At3g15670,CAC39110,CAA12027,CAC39160,AAD30864,At1g52690,CAA12026,O49816,]		PF02987-Late embryogenesis abundant protein	PTHR23241-LATE EMBRYOGENESIS ABUNDANT (PLANTS) LEA-RELATED;PTHR23241:SF35-UNE15 (UNFERTILIZED EMBRYO SAC 15)		POPTR_0001s17310, eugene3.00011051, Pt-PM30.1
Potri.001G177400	Chr01:15194483-15196563	AT1G04250	24.9807	53.7921	24.2396	139.067	37.0582	143.009	40.4413	250.268	0.568981	0.738461	1.41064	0.847695	1.10658	2.52034	1.94824	2.62957		DEG							27.3.40	AUX/IAA transcriptional regulator family protein	Transcription regulator acting as repressor of auxin-inducible gene expression. Auxin-inducible AUX/IAA gene. Short-lived nuclear protein with four conserved domains. Domain III has homology to beta alpha alpha dimerization and DNA binding domains. Involv	similar to Auxin-induced protein IAA4. [ORG:Pisum sativum]; [ co-ortholog (1of3) of CAA48297, P49679, CAC84712, BAA85822, CAA48298, S39075, ]	GO:0006355-regulation of transcription, DNA-dependent;GO:0005634-nucleus	PF02309-AUX/IAA family			POPTR_0001s17770, estExt_Genewise1_v1.C_LG_I9550, Pt-IAA8.3
Potri.001G177500	Chr01:15200825-15204622	AT3G15540	6.75534	5.96701	7.26428	37.2537	12.3268	19.0005	13.1487	290.016	0.867702	0.856024	1.67096	2.96068		2.35849	0.624238	4.46315	EZ-preferred	DEG		C		C			27.3.40	indole-3-acetic acid inducible 19	Primary auxin-responsive gene. Involved in the regulation stamen filaments development.		GO:0006355-regulation of transcription, DNA-dependent;GO:0005634-nucleus	PF02309-AUX/IAA family			POPTR_0001s17780
Potri.001G180400	Chr01:15631730-15632618	AT1G79960	4.28775	9.09493	4.25017	6.00748	5.64956	23.2723	5.67066	10.6995			1.35548	0.832704	1.08484		2.0424	0.915949		DEG							35.2	ovate family protein 14	0	similar to ovate protein-related; [ ortholog of At1g79960,]		PF04844-Protein of unknown function, DUF623			POPTR_0001s18070, gw1.I.9667.1
Potri.001G192400	Chr01:17502724-17502934	AT1G15340	562.418	5377.77	2864.13	5921.48	367.415	4999.62	2371.8	6403					3.25729		3.76634			DEG							35.2	methyl-CPG-binding domain 10	Protein containing methyl-CpG-binding domain.Has sequence similarity to human MBD proteins.		GO:0003677-DNA binding;GO:0005634-nucleus	PF01429-Methyl-CpG binding domain
Potri.001G204300	Chr01:20271785-20276429	AT3G15840	0.0387264	0.080097	0.0461384	0.0191349	0.120589	0.0222989	0	0.828773								inf		DEG							1.1.40	post-illumination chlorophyll fluorescence increase	Encodes a chloroplast-targeted protein localized in the stroma that is a novel component essential for NDH-mediated non-photochemical reduction of the plastoquinone pool in chlororespiratory electron transport.	similar to AT3g15840 (AT3g15840/MSJ11_24) mRNA; similar to expressed protein in Arabidopsis thaliana; [ ortholog of At3g15840,]					POPTR_0001s21140, estExt_Genewise1_v1.C_LG_I0106
Potri.001G214600	Chr01:21723542-21724261	AT2G21100	1.67874	0.166577	0.443382	0.782889	5.77886	5.67818	3.38479	21.3447	1.78341			4.76893				2.65674		DEG				C			20.1.7	Disease resistance-responsive (dirigent-like protein) family protein	0			PF03018-Dirigent-like protein	PTHR21495-NUCLEOPORIN-RELATED		POPTR_0001s22170
Potri.001G229500	Chr01:24143060-24144372	AT2G27660	15.3762	9.73632	13.3043	3.42186	117.464	97.7947	114.655	28.1667	2.93344	3.10732	3.32831	3.04114	-0.659253	-1.95905		-2.02523	EZ-preferred	DEG		C			C_3h		27.3.99	Cysteine/Histidine-rich C1 domain family protein	0		GO:0047134-protein-disulfide reductase activity;GO:0055114-oxidation reduction	PF07649-C1-like domain	PTHR13871:SF2-THIOREDOXIN - RELATED;PTHR13871-THIOREDOXIN		POPTR_0001s23660, eugene3.01480040
Potri.001G234600	Chr01:24662394-24664623	AT2G39380	0.0196635	0.0671759	0.0552386	0.0105655	0.191874	2.12239	0.310225	0.361488			4.9816				3.46746			DEG							31.4	exocyst subunit exo70 family protein H2	A member of EXO70 gene family, putative exocyst subunits, conserved in land plants. Arabidopsis thaliana contains 23 putative EXO70 genes, which can be classified into eight clusters on the phylogenetic tree.		GO:0006887-exocytosis;GO:0000145-exocyst	PF03081-Exo70 exocyst complex subunit	PTHR12542-EXOCYST COMPLEX PROTEIN EXO70-RELATED;PTHR12542:SF7-EXOCYST COMPLEX PROTEIN EXO70	KOG2344-Exocyst component protein and related proteins	POPTR_0001s24130, eugene3.00011658
Potri.001G235000	Chr01:24685424-24687571	AT3G55280	17.5912	16.9295	15.9146	24.0149	17.7296	3.83107	6.1579	13.8079							-2.21034	1.16499		DEG							29.2.1.2.2.523	ribosomal protein L23AB	60S ribosomal protein L23A (RPL23aB). Paralog of RPL23aA			PF03939-Ribosomal protein L23, N-terminal domain	PTHR11620-60S RIBOSOMAL PROTEIN L23A	KOG1751-60s ribosomal protein L23
Potri.001G235200	Chr01:24693617-24695835	AT2G28690	2.35801	5.8951	1.77647	15.2868	3.99909	13.3795	2.60923	61.5202			1.18243	2.00877	1.32195	3.10521	1.74227	4.55937		DEG						C_3h	35.2	Protein of unknown function (DUF1635)	0	similar to hypothetical protein; [ co-ortholog (2of2) of At5g59760, At2g28690, ]		PF07795-Protein of unknown function (DUF1635)			POPTR_0001s24190, fgenesh4_pg.C_LG_I001803
Potri.001G235300	Chr01:24715142-24721221	AT4G01470	8.92477	13.9059	15.1065	116.327	916.654	911.913	907.712	1278.3	6.68242	5.90899	6.03513	3.45796		2.94495		0.493914	EZ-preferred	DEG							34.19.2	tonoplast intrinsic protein 1;3	Encodes AtTIP1;3, functions as water and urea channels in pollen.	similar to nodulin-26. [ORG:Glycine max]; [ co-ortholog (4of4) of JQ2288, AAA02947, ]	GO:0005215-transporter activity;GO:0006810-transport;GO:0016020-membrane	PF00230-Major intrinsic protein	PTHR19139-AQUAPORIN TRANSPORTER;PTHR19139:SF54-SUBFAMILY NOT NAMED	KOG0223-Aquaporin (major intrinsic protein family)	POPTR_0001s24200, eugene3.00011653
Potri.001G235800	Chr01:24760359-24761293	AT2G37430	0.715282	0.603396	0.328408	0.244431	1.08358	9.85687	0.412114	1.4281			4.02995				3.18533			DEG					C_0.5h		27.3.11	C2H2 and C2HC zinc fingers superfamily protein	0	zinc finger (C2H2 type) family protein; similar to C2H2 type; [ ortholog of At3g53600,At2g37430,]			PTHR26374-FAMILY NOT NAMED;PTHR26374:SF459-		POPTR_0001s24250, estExt_Genewise1_v1.C_LG_I1393
Potri.001G238700	Chr01:24983322-24984125	AT1G53540	0.0514202	0	0.0639268	0.0720321	0.264904	0.0996326	0.349349	13.1842								5.238		DEG					C_3h		20.2.1	HSP20-like chaperones superfamily protein	0	similar to 17.4 kDa class I heat shock protein (HSP 17.4).; [ ortholog of At3g46230,]		PF00011-Hsp20/alpha crystallin family	PTHR11527-SMALL HEAT-SHOCK PROTEIN (HSP20) FAMILY;PTHR11527:SF14-LETHAL(2) ESSENTIAL FOR LIFE - RELATED	KOG0710-Molecular chaperone (small heat-shock protein Hsp26/Hsp42)	POPTR_0001s24560, Pt-HSP17.13, eugene3.00011624
Potri.001G240300	Chr01:25125868-25130360	AT3G55440	0.347912	0.584673	0.594842	0.496463	1.7008	1.21315	2.03125	9.20963	2.28942	1.77179		4.21338				2.18077		DEG							1.3.5+4.1.7	triosephosphate isomerase	Encodes triosephosphate isomerase.		GO:0004807-triose-phosphate isomerase activity;GO:0008152-metabolism	PF00121-Triosephosphate isomerase	PTHR21139-TRIOSEPHOSPHATE ISOMERASE	KOG1643-Triosephosphate isomerase	POPTR_0001s24710, estExt_fgenesh4_pg.C_LG_I1744
Potri.001G242600	Chr01:25373049-25379080	AT2G29090	0.0287529	0	0.235145	0.699798	0.21163	0.0812788	0.439093	3.80404				2.44252				3.11493		DEG					C_3h		26.1	cytochrome P450, family 707, subfamily A, polypeptide 2	Encodes a protein with ABA 8'-hydroxylase activity, involved in ABA catabolism. Member of the CYP707A gene family. This gene predominantly accumulates in dry seeds and is up-regulated immediately following imbibition. CYP707A2 appears to play a major role		GO:0005506-iron ion binding;GO:0009055-electron carrier activity;GO:0016705-oxidoreductase activity, acting on paired donors, with incorporation or reduction of molecular oxygen;GO:0020037-heme binding;GO:0055114-oxidation reduction	PF00067-Cytochrome P450	PTHR24286-FAMILY NOT NAMED;PTHR24286:SF63-	KOG0157-Cytochrome P450 CYP4/CYP19/CYP26 subfamilies	POPTR_0001s24940
Potri.001G245200	Chr01:25590044-25592695	AT1G07430	1.27246	2.05741	2.30717	13.7016	2.85551	3.71769	5.12058	23.1121	1.16613	1.15018	0.853581	0.754302	0.693209	2.57015		2.17427		DEG					C_3h		29.4	highly ABA-induced PP2C gene 2	0		GO:0003824-catalytic activity	PF00481-Protein phosphatase 2C	PTHR13832-PROTEIN PHOSPHATASE 2C;PTHR13832:SF115-SUBFAMILY NOT NAMED		POPTR_0001s25200
Potri.001G249700	Chr01:25924627-25926930	AT5G58860	0.0368668	0.0184545	0	0.0301366	2.06619	0.468027	1.45248	0.861207		inf					-2.14231			DEG							26.1	cytochrome P450, family 86, subfamily A, polypeptide 1	Encodes a member of the CYP86A subfamily of cytochrome p450 genes. Expressed significantly only in root tissue.	similar to Cytochrome P450 86A1 (EC 1.14.-.-) (CYPLXXXVI) (P450-dependent fatty acid omega-hydroxylase).; [ co-ortholog (1of2) of At5g58860, ]	GO:0005506-iron ion binding;GO:0009055-electron carrier activity;GO:0016705-oxidoreductase activity, acting on paired donors, with incorporation or reduction of molecular oxygen;GO:0020037-heme binding;GO:0055114-oxidation reduction	PF00067-Cytochrome P450	PTHR24296-FAMILY NOT NAMED	KOG0157-Cytochrome P450 CYP4/CYP19/CYP26 subfamilies	POPTR_0001s25680, fgenesh4_pm.C_LG_I000645, Pt-CYP86.5
Potri.001G253800	Chr01:26367098-26377278	AT1G77210	16.2264	13.9376	14.1698	5.09235	45.257	36.191	36.6646	8.37651	1.4798	1.37157	1.37665	0.718016		-1.47641		-2.12997		DEG							34.2	sugar transporter 14	AtSTP14 belongs to the family of sugar transport proteins (AtSTPs)in volved in monosaccharide transport. Heterologous expression in yeast revealed that AtSTP14 is the transporter specifc for galactose and does not transport other monosaccharides such as g		GO:0022857-transmembrane transporter activity;GO:0055085-transmembrane transport;GO:0016021-integral to membrane	PF00083-Sugar (and other) transporter	PTHR24063-FAMILY NOT NAMED;PTHR24063:SF211-	KOG0254-Predicted transporter (major facilitator superfamily)	POPTR_0001s26060, gw1.I.810.1
Potri.001G253900	Chr01:26367098-26377278	AT4G31530	4.9369	3.64159	3.92347	1.6203	12.3478	7.74042	9.77619	2.23617	1.32258	1.31714	1.08784			-1.27587		-2.12824		DEG							35.2	NAD(P)-binding Rossmann-fold superfamily protein	0		GO:0003854-3-beta-hydroxy-delta5-steroid dehydrogenase activity;GO:0016616-oxidoreductase activity, acting on the CH-OH group of donors, NAD or NADP as acceptor;GO:0006694-steroid biosynthesis;GO:0055114-oxidation reduction;GO:0003824-catalytic activity;G	PF05368-NmrA-like family	PTHR10366-NAD DEPENDENT EPIMERASE/DEHYDRATASE;PTHR10366:SF138-SUBFAMILY NOT NAMED	KOG1203-Predicted dehydrogenase	POPTR_0001s26070, POPTR_0001s26080
Potri.001G258400	Chr01:26743237-26746928	AT5G12850	0.00784156	0	0.00861468	0.00764099	0.242448	0.27718	0.343947	1.5375								2.16033		DEG							27.3.12	CCCH-type zinc finger protein with ARM repeat domain	0		GO:0005515-protein binding	PF00023-Ankyrin repeat	PTHR14493-UNKEMPT-RELATED;PTHR14493:SF22-ZINC FINGER (CCCH-TYPE) FAMILY PROTEIN	KOG1595-CCCH-type Zn-finger protein	POPTR_0001s26560, fgenesh4_pg.C_LG_I001849
Potri.001G263200	Chr01:27182687-27184277	AT1G30370	0.0418845	0.0721291	0.0169508	0.0142691	0.12415	1.67243	0.0341495	0.298042							3.75179			DEG							11.9.2.1	alpha/beta-Hydrolases superfamily protein	0		GO:0006629-lipid metabolism;GO:0004806-triacylglycerol lipase activity	PF01764-Lipase (class 3)	PTHR21493:SF9-SUBFAMILY NOT NAMED;PTHR21493-CGI-141-RELATED/LIPASE CONTAINING PROTEIN	KOG4569-Predicted lipase	POPTR_0001s27040
Potri.001G268400	Chr01:27636185-27636711		151.627	35.407	148.039	50.6988	518.998	148.694	479.824	156.567	1.77521	1.69653	2.07024	1.62675	-2.09842	-1.54595	-1.80338	-1.61573	EZ-preferred	DEG							35.2	0	0						POPTR_0001s27530
Potri.001G268500	Chr01:27640491-27641107		205.513	25.2088	181.805	93.0339	446.729	60.5587	422.616	267.523	1.12017	1.21696	1.26441	1.52384	-3.02723	-0.966566	-2.88299	-0.659685		DEG							35.2	0	0						POPTR_0001s27540, eugene3.00011774
Potri.001G270600	Chr01:27795858-27798838	AT1G12740	6.88253	7.59403	3.23818	15.7768	50.3729	53.5452	40.7401	114.367	2.87164	3.6532	2.81782	2.85779		2.28455		1.48914	EZ-preferred	DEG		Opp	Opp				26.1	cytochrome P450, family 87, subfamily A, polypeptide 2	encodes a protein with cytochrome P450 domain		GO:0005506-iron ion binding;GO:0009055-electron carrier activity;GO:0016705-oxidoreductase activity, acting on paired donors, with incorporation or reduction of molecular oxygen;GO:0020037-heme binding;GO:0055114-oxidation reduction	PF00067-Cytochrome P450	PTHR24286-FAMILY NOT NAMED;PTHR24286:SF19-	KOG0157-Cytochrome P450 CYP4/CYP19/CYP26 subfamilies	POPTR_0001s27750
Potri.001G270800	Chr01:27813644-27816590	AT1G12740	1.94819	1.52454	0.677662	12.4456	4.38008	3.57118	2.02537	50.9421	1.16882	1.57955	1.22802	2.03322		4.19893		4.6526	EZ-preferred	DEG		Opp	Opp				26.1	cytochrome P450, family 87, subfamily A, polypeptide 2	encodes a protein with cytochrome P450 domain		GO:0005506-iron ion binding;GO:0009055-electron carrier activity;GO:0016705-oxidoreductase activity, acting on paired donors, with incorporation or reduction of molecular oxygen;GO:0020037-heme binding;GO:0055114-oxidation reduction	PF00067-Cytochrome P450	PTHR24286-FAMILY NOT NAMED;PTHR24286:SF19-	KOG0157-Cytochrome P450 CYP4/CYP19/CYP26 subfamilies	POPTR_0001s27770, fgenesh4_pg.C_LG_I001957
Potri.001G270900	Chr01:27830354-27832473	AT3G20950	3.10179	14.3215	3.40657	42.0251	10.7436	19.2309	5.97126	71.2244	1.7923	0.809717		0.761121	2.20701	3.62486	0.839952	3.57626		DEG							26.1	cytochrome P450, family 705, subfamily A, polypeptide 32	member of CYP705A		GO:0005506-iron ion binding;GO:0009055-electron carrier activity;GO:0016705-oxidoreductase activity, acting on paired donors, with incorporation or reduction of molecular oxygen;GO:0020037-heme binding;GO:0055114-oxidation reduction	PF00067-Cytochrome P450	PTHR24298:SF44-;PTHR24298-FAMILY NOT NAMED	KOG0156-Cytochrome P450 CYP2 subfamily	POPTR_0001s27780, gw1.I.1917.1
Potri.001G276300	Chr01:28264670-28265445	AT5G12440	0.515171	0.268287	0.163299	0.62371	1.15619	0.912999	0.3057	2.92807				2.231				3.25976		DEG							35.2	CCCH-type zinc fingerfamily protein with RNA-binding domain	0	similar to RNA recognition motif (RRM)-containing protein; [ co-ortholog (3of3) of At1g51520, At3g21100, At1g51530, ]	GO:0003676-nucleic acid binding;GO:0008270-zinc ion binding	PF00642-Zinc finger C-x8-C-x5-C-x3-H type (and similar)	PTHR24009-FAMILY NOT NAMED		POPTR_0001s28300, fgenesh4_pg.C_LG_I002010
Potri.001G278400	Chr01:28445067-28449006	AT3G47340	3.43893	0.593784	1.09671	0.616582	34.0432	15.4016	21.3306	3.98359	3.30733	4.28168	4.697	2.69171	-2.53395		-1.14429	-2.42079	EZ-preferred	DEG			C				13.1.3.1.1	glutamine-dependent asparagine synthase 1	encodes a glutamine-dependent asparagine synthetase, the predicted ASN1 peptide contains a purF-type glutamine-binding domain, and is expressed predominantly in shoot tissues, where light has a negative effect on its mRNA accumulation. Expression is indu	similar to asparagine synthetase. [ORG:Glycine max]; [ co-ortholog (2of2) of P19251, AAC09952, At3g47340, ]	GO:0004066-asparagine synthase (glutamine-hydrolyzing) activity;GO:0006529-asparagine biosynthesis	PF00733-Asparagine synthase	PTHR11772-ASPARAGINE SYNTHETASE	KOG0571-Asparagine synthase (glutamine-hydrolyzing)	POPTR_0001s28500, Pt-AS1.2, estExt_fgenesh4_pm.C_LG_I0800
Potri.001G278600	Chr01:28497211-28498606	AT1G07150	0.131155	0.24616	0.233817	0.816722	0.576803	1.63034	1.51306	7.95552		2.69401	2.7275	3.28404		1.80446	1.49902	2.39449		DEG							29.4	mitogen-activated protein kinase kinase kinase 13	member of MEKK subfamily		GO:0004672-protein kinase activity;GO:0005524-ATP binding;GO:0006468-protein amino acid phosphorylation	PF00069-Protein kinase domain	PTHR24361:SF207-SERINE/THREONINE-PROTEIN KINASE 24;PTHR24361-MITOGEN-ACTIVATED KINASE KINASE KINASE	KOG0198-MEKK and related serine/threonine protein kinases	POPTR_0001s28520
Potri.001G279800	Chr01:28644982-28646106	AT5G58570	0.272211	0.617766	0.452871	1.80422	0.238818	0.763083	0.468262	2.26603						1.9942		2.27478		DEG							35.2	0	0						POPTR_0001s28670
Potri.001G288600	Chr01:29416451-29417172	AT2G14610	42.8273	5.71994	9.05867	9.03213	1036.13	797.492	859.771	609.285	4.59653	6.56851	7.12333	6.07591	-2.90446			-0.496835	EZ-preferred	DEG					C_0.5h		20.1	pathogenesis-related gene 1	PR1 gene expression is induced in response to a variety of pathogens. It is a useful molecular marker for the SAR response. Though the Genbank record for the cDNA associated to this gene is called 'PR-1-like', the sequence actually corresponds to PR1.	similar to [Segment 1 of 3] Pathogenesis-related protein (PR-1) (Allergen Cuc m 3). [ORG:Cucumis melo]; [ co-ortholog (4of5) of At2g14610, At2g14580, P83834_1, At4g07820, ]		PF00188-Cysteine-rich secretory protein family	PTHR10334-CYSTEINE-RICH SECRETORY PROTEIN (CRISP/SCP/TPX1)-RELATED	KOG3017-Defense-related protein containing SCP domain	POPTR_0001s29560, Pt-ATPRB1.4, gw1.I.4215.1
Potri.001G288900	Chr01:29429339-29431537	AT1G10020	10.3025	2.67221	8.63624	5.02644	22.6648	2.42471	19.3368	13.0836	1.13746	1.16288		1.38015	-1.94689	-0.780866	-3.22457	-0.563595		DEG							35.2	Protein of unknown function (DUF1005)	0			PF06219-Protein of unknown function (DUF1005)
Potri.001G290000	Chr01:29580554-29582264		0.0199426	0.269941	0.0879158	1.01928	0.0939767	1.70295	0.161799	11.628				3.51197				6.16725		DEG							35.2	0	0						POPTR_0001s29730, fgenesh4_pg.C_LG_I002695
Potri.001G290300	Chr01:29604376-29604949		0	0	0	0.354617	0	2.92255	0	1.27973			inf				inf			DEG							35.2	0	0						POPTR_0001s29760, fgenesh4_pg.C_LG_I002693
Potri.001G292100	Chr01:29748510-29750428	AT4G33800	2.61175	1.62942	2.8751	4.85442	0.0299001	0.0879052	0.192437	1.56089		-3.90115		-1.63693				3.01991		DEG		C		C			35.2	0	0	similar to expressed protein in Arabidopsis thaliana; [ co-ortholog (1of2) of At4g33800, ]					POPTR_0001s29950, fgenesh4_pg.C_LG_I002682
Potri.001G295900	Chr01:30052802-30054197	AT4G33865	410.582	211.496	546.102	368.798	144.871	135.697	44.6703	190.044		-3.61178		-0.956497				2.08895		DEG							29.2.1.2.1.29	Ribosomal protein S14p/S29e family protein	0		GO:0003735-structural constituent of ribosome;GO:0006412-protein biosynthesis;GO:0005622-intracellular;GO:0005840-ribosome	PF00253-Ribosomal protein S14p/S29e	PTHR12010-FAMILY NOT NAMED	KOG3506-40S ribosomal protein S29
Potri.001G296400	Chr01:30070679-30073802	AT2G14860	4.20548	5.00548	6.25203	21.8787	1.74028	2.36121	1.91243	14.4861	-1.27295	-1.70892	-1.08399	-0.594859		1.80713		2.92119		DEG							29.3.5	Peroxisomal membrane 22 kDa (Mpv17/PMP22) family protein	0		GO:0016021-integral to membrane	PF04117-Mpv17 / PMP22 family	PTHR11266-PEROXISOMAL MEMBRANE PROTEIN 2, PXMP2;PTHR11266:SF4-PXMP-2 - RELATED	KOG1944-Peroxisomal membrane protein MPV17 and related proteins
Potri.001G297500	Chr01:30148102-30151371	AT3G19540	19.617	27.349	21.5387	17.0915	7.89991	40.0803	8.4203	8.18566	-1.31219	-1.35499	0.551405	-1.06211	0.479386		2.34299			DEG							35.2	Protein of unknown function (DUF620)	0			PF04788-Protein of unknown function (DUF620)			POPTR_0001s30470
Potri.001G306600	Chr01:30971023-30971464	AT4G39340	1.35014	0	7.81817	0	1.52461	0	0	6.44899		-inf				-inf				DEG							35.2	Protein of unknown function (DUF1278)	Encodes a small cysteine-rich protein that is secreted by the egg cell during gamete interactions. The regulated secretion of EC1 by the egg cell upon sperm-egg interaction is proposed to ensure the appropriate localization of the cell-fusion machinery in distinct sperm membrane domains to accomplish gamete fusion.			PF06915-Protein of unknown function (DUF1278)			POPTR_0001s31410
Potri.001G309700	Chr01:31350496-31351462	AT1G49230	0.233309	0.680724	0.0881854	0.322535	0.571797	4.78033	1.44109	8.06841			2.81197	4.64475			3.06354	2.48512		DEG		C					29.5.11.4.2	RING/U-box superfamily protein	0			PF00097-Zinc finger, C3HC4 type (RING finger)	PTHR22765-RING FINGER AND PROTEASE ASSOCIATED DOMAIN-CONTAINING;PTHR22765:SF22-OS05G0478000 PROTEIN		POPTR_0001s31720, gw1.I.3636.1
Potri.001G315300	Chr01:32098742-32100168	AT4G13620	0.604984	0.319136	0.205666	0.962237	10.7356	6.86388	10.3499	5.14055	4.14936	5.65317	4.42678	2.41746		2.22609	-0.645301	-1.00962	EZ-preferred	DEG						C_3h	27.3.3	Integrase-type DNA-binding superfamily protein	encodes a member of the DREB subfamily A-6 of ERF/AP2 transcription factor family. The protein contains one AP2 domain. There are 8 members in this subfamily including RAP2.4.	similar to AP2 domain-containing transcription factor; putative; similar to AP2 domain containing protein RAP2.4 (Arabidopsis thaliana) GI:2281633; [ co-ortholog (2of3) of At4g13620, ]	GO:0003700-transcription factor activity;GO:0006355-regulation of transcription, DNA-dependent	PF00847-AP2 domain			POPTR_0001s32250, eugene3.00012264, DREB11
Potri.001G341000	Chr01:34575956-34579086	AT5G14400	0.0141838	0	0	0.0278633	0.407058	0.387276	0.267571	1.70817								2.67445		DEG							26.1	cytochrome P450, family 724, subfamily A, polypeptide 1	member of CYP724A		GO:0005506-iron ion binding;GO:0009055-electron carrier activity;GO:0016705-oxidoreductase activity, acting on paired donors, with incorporation or reduction of molecular oxygen;GO:0020037-heme binding;GO:0055114-oxidation reduction	PF00067-Cytochrome P450	PTHR24286-FAMILY NOT NAMED;PTHR24286:SF59-	KOG0157-Cytochrome P450 CYP4/CYP19/CYP26 subfamilies	POPTR_0001s35810, fgenesh4_pm.C_LG_I000894
Potri.001G346800	Chr01:35254292-35257095	AT5G14650	2.10618	2.30093	1.61572	1.90663	5.76294	7.19225	2.96688	12.7633	1.45217	0.876766	1.64423	2.7429				2.10498	EZ-preferred	DEG							10.6.3	Pectin lyase-like superfamily protein	0		GO:0004650-polygalacturonase activity;GO:0005975-carbohydrate metabolism	PF00295-Glycosyl hydrolases family 28			POPTR_0001s35180
Potri.001G351200	Chr01:35840772-35843881	AT5G62680	0.0891014	0.00931629	0.0323595	0.22242	1.3682	1.29288	1.93607	10.0593	3.94069			5.4991				2.37732		DEG					C_3h		34.13	Major facilitator superfamily protein	0		GO:0005215-transporter activity;GO:0006857-oligopeptide transport;GO:0016020-membrane	PF00854-POT family	PTHR11654:SF20-NITRATE TRANSPORTER (NRT1);PTHR11654-OLIGOPEPTIDE TRANSPORTER-RELATED	KOG1237-H+/oligopeptide symporter	POPTR_0001s34640, estExt_fgenesh4_pg.C_LG_I2092
Potri.001G356200	Chr01:36452203-36456011	AT3G20300	2.85759	3.61419	3.27461	30.0522	3.2313	3.59392	4.38319	105.762				1.81528		3.19807		4.59269		DEG					C_3h		27.3.3	Protein of unknown function (DUF3537)	0	similar to expressed protein in Arabidopsis thaliana; [ ortholog of At1g50630,At3g20300,]		PF12056-Protein of unknown function (DUF3537)			POPTR_0001s36620, gw1.I.4409.1
Potri.001G367500	Chr01:38021087-38022379	AT4G14540	0.378272	0.428664	0.469162	2.18005	5.07263	1.97347	4.70831	3.23703	3.74524	3.32705	2.20282			2.21621	-1.362			DEG						C_3h	27.3.15	nuclear factor Y, subunit B3	0		GO:0003677-DNA binding;GO:0043565-sequence-specific DNA binding;GO:0005622-intracellular	PF00808-Histone-like transcription factor (CBF/NF-Y) and archaeal histone	PTHR11064-TATA-BINDING PROTEIN-ASSOCIATED PHOSPHOPROTEIN;PTHR11064:SF9-CCAAT-BINDING TRANSCRIPTION FACTOR SUBUNIT A	KOG0869-CCAAT-binding factor, subunit A (HAP3)	POPTR_0001s37620
Potri.001G372800	Chr01:38715428-38717191	AT3G15115	56.056	18.2995	59.5563	40.8251	106.222	22.4092	107.421	52.9963	0.922146	0.850952		0.376437	-1.61507	-0.544797	-2.24492	-1.01931		DEG							35.2	0	0	similar to expressed protein in Arabidopsis thaliana; [ ortholog of At3g15115,At1g53180,]					POPTR_0001s38180, fgenesh4_pg.C_LG_I002933
Potri.001G374500	Chr01:38900790-38901054	AT1G47480	0	61.4237	204.144	136.085	129.853	2810.36	865.466	2474.98	inf						4.43581			DEG		C		C			35.2	alpha/beta-Hydrolases superfamily protein	0				PTHR23024:SF10-CARBOXYLESTERASE-RELATED;PTHR23024-MEMBER OF 'GDXG' FAMILY OF LIPOLYTIC ENZYMES		POPTR_0001s38350
Potri.001G377300	Chr01:39281971-39289875		0.870663	205.538	282.346	174.469	1.13887	1.26435	128.664	2.11654			-7.34486		7.88308			-5.92576		DEG							35.2	0	0
Potri.001G378300	Chr01:39400954-39401393	AT1G17147	0	1.51667	0	0	3.59549	69.5472	7.91235	5.68714	inf						4.27373			DEG							35.2	VQ motif-containing protein	0	similar to VQ motif-containing protein; [ ortholog of At1g78410,]		PF05678-VQ motif			POPTR_0001s38750, fgenesh4_pg.C_LG_I002993
Potri.001G379000	Chr01:39544734-39546647	AT1G17100	14.8737	7.02979	91.6256	108.344	10.5394	2.35432	92.7371	91.906	-0.496975		-1.57817		-1.08121		-2.16241			DEG							19.99	SOUL heme-binding family protein	0	SOUL heme-binding family protein; weakly similar to SOUL protein (Mus musculus) GI:4886906; [ ortholog of At1g17100,At1g78450,]		PF04832-SOUL heme-binding protein	PTHR11220-HEME-BINDING PROTEIN-RELATED;PTHR11220:SF4-HEME-BINDING PROTEIN-RELATED		POPTR_0001s38810, eugene3.00012765
Potri.001G379300	Chr01:39556700-39557405		56.3402	136.717	71.5301	90.8164	73.62	300.665	98.3197	182.275		0.458931	1.13696	1.00509	1.27896		2.02999	0.890564		DEG							35.2	0	0						POPTR_0001s38830, fgenesh4_pg.C_LG_I003001
Potri.001G384400	Chr01:39987667-39995214		1.02367	0.974841	76.8001	1.16875	0.644788	0.822886	0.798877	0.650727		-6.58699				-6.03808				DEG							35.2	0	0
Potri.001G388900	Chr01:40683040-40685189		0.787145	0.0288347	0.140678	1.22662	19.9132	7.89906	17.9725	28.2574	4.66095	6.99725		4.52587		3.12423	-1.33397	0.652837		DEG					C_3h		16.2	0	0		GO:0016491-oxidoreductase activity;GO:0008152-metabolism;GO:0004097-catechol oxidase activity;GO:0055114-oxidation reduction	PF12143-Protein of unknown function (DUF_B2219);PF00264-Common central domain of tyrosinase;PF12142-Polyphenol oxidase middle domain	PTHR11474-TYROSINASE;PTHR11474:SF5-5,6-DIHYDROXYINDOLE-2-CARBOXYLIC ACID OXIDASE		POPTR_0001s39950
Potri.001G389200	Chr01:40752851-40756019	AT1G05680	0.64489	1.05628	1.03946	1.61807	0.121914	0.0546335	0.0940073	1.44188		-3.46692						3.93904		DEG					C_3h		26.2	Uridine diphosphate glycosyltransferase 74E2	Encodes a UDP-glucosyltransferase, UGT74E2, that acts on IBA (indole-3-butyric acid) and affects auxin homeostasis. The transcript and protein levels of this enzyme are strongly induced by H2O2 and may allow integration of ROS (reactive oxygen species) a	UDP-glucoronosyl/UDP-glucosyl transferase family protein; [ ortholog of At1g05680,]	GO:0016758-transferase activity, transferring hexosyl groups;GO:0008152-metabolism	PF00201-UDP-glucoronosyl and UDP-glucosyl transferase	PTHR11926-GLUCOSYL/GLUCURONOSYL TRANSFERASES;PTHR11926:SF15-UDP-GLUCURONOSYLTRANSFERASE RELATED	KOG1192-UDP-glucuronosyl and UDP-glucosyl transferase	POPTR_0001s39980, eugene3.01820023
Potri.001G391200	Chr01:40960266-40961426	AT1G78860	1.15897	0.19272	0.20543	0.485459	6.18066	9.34465	6.01246	25.9795	2.41491	4.87123	5.59956	5.74188				2.11135	EZ-preferred	DEG							26.16+30.2.17	D-mannose binding lectin protein with Apple-like carbohydrate-binding domain	curculin-like (mannose-binding) lectin family protein, low similarity to Ser/Thr protein kinase (Zea mays) GI:2598067; contains Pfam profile PF01453: Lectin (probable mannose binding) but not the protein kinase domain of the Z. mays protein		GO:0005529-sugar binding	PF01453-D-mannose binding lectin	PTHR11795-PROTEIN KINASE;PTHR11795:SF316-RECEPTOR TYROSINE PROTEIN RECEPTOR		POPTR_0001s40180
Potri.001G393800	Chr01:41295098-41297754	AT3G14440	0.374306	19.7475	1.26175	6.36107	3.4123	142.017	10.3587	102.928	3.18846	3.03734	2.84632	4.01622	5.72131	2.33384	5.37918	3.31272	EZ-preferred	DEG					C_all	C_all	17.1.1.1.10	nine-cis-epoxycarotenoid dioxygenase 3	Encodes 9-<i>cis</i>-epoxycarotenoid dioxygenase, a key enzyme in the biosynthesis of abscisic acid. Regulated in response to drought and salinity. Expressed in roots, flowers and seeds. Localized to the chloroplast stroma and thylakoid membrane.	similar to nine-cis-epoxycarotenoid dioxygenase3. [ORG:Pisum sativum]; [ ortholog of At3g14440,BAC10551,At1g78390,]		PF03055-Retinal pigment epithelial membrane protein	PTHR10543-CARTENOID OXYGENASE;PTHR10543:SF1-9-CIS-EPOXYCAROTENOID DIOXYGENASE-RELATED	KOG1285-Beta, beta-carotene 15,15'-dioxygenase and related enzymes	POPTR_0001s40420, gw1.146.74.1, Pt-NCED3.1
Potri.001G398000	Chr01:41902731-41905573	AT1G53163	1.16406	2.67155	1.65298	2.37452	0.80588	2.77194	1.00873	4.37814				0.882682	1.19851		1.78226	2.11778		DEG							35.2	0	0						POPTR_0001s40850
Potri.001G399600	Chr01:42121761-42128532	AT3G15354	0.0176646	0	0.0382148	0.113355	0.322997	0.102524	0.797436	3.20855		4.38317		4.823				2.00848		DEG							30.11	SPA1-related 3	Encodes a member of the SPA (suppressor of phyA-105) protein family (SPA1-SPA4). SPA proteins contain an N-terminal serine/threonine kinase-like motif followed by a coiled-coil structure and a C-terminal WD-repeat domain. SPA proteins function redundant	similar to SPA1-RELATED 4; [ co-ortholog (1of2) of At3g15354, At1g53090, ]	GO:0004672-protein kinase activity;GO:0005524-ATP binding;GO:0006468-protein amino acid phosphorylation;GO:0005515-protein binding	PF00400-WD domain, G-beta repeat;PF00069-Protein kinase domain	PTHR22847:SF121-SUBFAMILY NOT NAMED;PTHR22847-WD40 REPEAT PROTEIN	KOG0316-Conserved WD40 repeat-containing protein	POPTR_0001s41030, Pt-SPA3.1, gw1.107.73.1
Potri.001G400200	Chr01:42186604-42187952		0.225074	0.175759	0.219998	0	2.45372	0	2.90482	2.88086				inf			-inf			DEG					Opp_0.5h		35.2	0	0						POPTR_0001s41080
Potri.001G404100	Chr01:42547277-42549008	AT4G27410	0.0170895	0.200371	0.0613199	14.1337	0.857694	1.77813	0.933957	31.8357			3.14962	1.1715			1.05183	5.09114		DEG				C	C_3h		33.99	NAC (No Apical Meristem) domain transcriptional regulator superfamily protein	Encodes a NAC transcription factor induced in response to dessication. It is localized to the nucleus and acts as a transcriptional activator in ABA-mediated dehydration response.	no apical meristem (NAM) family protein; similar to NAM (no apical meristem) GB:CAA63101 from (Petunia 10 hybrida); [ co-ortholog (2of2) of At3g15500, At1g52890, ]	GO:0003677-DNA binding;GO:0006355-regulation of transcription, DNA-dependent	PF02365-No apical meristem (NAM) protein			POPTR_0001s41460, Pt-ATNAC3.1, fgenesh4_pg.C_scaffold_107000083
Potri.001G404500	Chr01:42594713-42595558	AT3G15518	0.261447	0.139669	0.195783	0.180103	2.31568	0.800545	2.49663	0.577359	3.14684						-1.53238	-2.11244		DEG							35.2	0	0						POPTR_0001s41500
Potri.001G406600	Chr01:42906387-42908347	AT1G61260	10.9022	19.2151	9.93592	32.8491	1.50619	4.43473	1.54238	9.33031	-2.85564	-2.68749	-2.11532	-1.81586	0.817626	1.72513	1.55794	2.59676	DZ-preferred	DEG					C_3h		35.2	Protein of unknown function (DUF761)	0			PF05553-Cotton fibre expressed protein			POPTR_0001s41740, fgenesh4_pm.C_scaffold_134000015
Potri.001G408000	Chr01:43062907-43069495	AT5G54240	0.175482	0.376934	0.489828	2.97515	2.77704	2.0165	3.06001	27.1595				3.19042				3.14985		DEG							35.2	Protein of unknown function (DUF1223)	0			PF06764-Protein of unknown function (DUF1223)			POPTR_0001s41850
Potri.001G413400	Chr01:43807672-43811834	AT4G27290	0.298986	0.556321	0.248037	0.242332	0.896749	4.90471	1.18532	2.36326		2.25665	3.14018	3.28572			2.45139	0.995504		DEG		C		C			30.2.17+30.2.24	receptor kinase 3	0		GO:0004672-protein kinase activity;GO:0005524-ATP binding;GO:0006468-protein amino acid phosphorylation;GO:0048544-recognition or rejection of self pollen;GO:0005529-sugar binding;GO:0004674-protein serine/threonine kinase activity	PF00954-S-locus glycoprotein family;PF07714-Protein tyrosine kinase;PF11883-Domain of unknown function (DUF3403);PF08276-PAN-like domain;PF01453-D-mannose binding lectin	PTHR24420-FAMILY NOT NAMED;PTHR24420:SF432-SUBFAMILY NOT NAMED	KOG1187-Serine/threonine protein kinase	POPTR_0001s42100, gw1.134.80.1
Potri.001G421900	Chr01:44666356-44666618	AT1G50790	36.3066	782.971	361.151	94.7951	83.9567	775.357	350.269	0							3.20714			DEG							35.2	Plant mobile domain protein family	0			PF10536-Plant mobile domain			POPTR_0001s44780
Potri.001G422500	Chr01:44726390-44728715	AT5G36110	0.149474	0.230538	0.279393	0.595457	1.16638	1.57826	2.73624	17.4596		3.29182	2.77526	4.87388				2.67376		DEG							26.1	cytochrome P450, family 716, subfamily A, polypeptide 1	member of CYP716A		GO:0055114-oxidation reduction;GO:0005506-iron ion binding;GO:0009055-electron carrier activity;GO:0016705-oxidoreductase activity, acting on paired donors, with incorporation or reduction of molecular oxygen;GO:0020037-heme binding	PF00067-Cytochrome P450	PTHR24286-FAMILY NOT NAMED;PTHR24286:SF25-	KOG0157-Cytochrome P450 CYP4/CYP19/CYP26 subfamilies
Potri.001G422700	Chr01:44790497-44790912		0	0	0	0	0	60.7335	13.5329	0			inf				inf			DEG							35.2	0	0
Potri.001G424300	Chr01:44918184-44920115	AT5G36110	0.0643812	0.535684	0.0412372	0.0691627	0.406318	2.54412	0.317147	8.47693			2.24771					4.74032		DEG							26.1	cytochrome P450, family 716, subfamily A, polypeptide 1	member of CYP716A		GO:0005506-iron ion binding;GO:0009055-electron carrier activity;GO:0016705-oxidoreductase activity, acting on paired donors, with incorporation or reduction of molecular oxygen;GO:0020037-heme binding;GO:0055114-oxidation reduction	PF00067-Cytochrome P450	PTHR24286-FAMILY NOT NAMED;PTHR24286:SF25-
Potri.001G426800	Chr01:45343883-45345027		9.04782	47.0639	8.31137	23.9488	93.4629	782.924	438.233	712.866							3.06641			DEG							35.2	0	0
Potri.001G442300	Chr01:47355397-47356346	AT5G44550	0	0.0679661	0	0	11.9449	2.94003	6.64599	8.27091	inf	inf		inf			-2.0225			DEG							35.2	Uncharacterised protein family (UPF0497)	0			PF04535-Domain of unknown function (DUF588)	PTHR11615:SF45-SUBFAMILY NOT NAMED;PTHR11615-NITRATE, FROMATE, IRON DEHYDROGENASE		POPTR_0001s43290
Potri.001G447600	Chr01:48111075-48111632		425.292	2044	1659.86	2704.14	522.562	2837.22	1572.86	3644.64					2.26487	0.704108	2.4408	1.21239		DEG							35.2	0	0						POPTR_0001s45170
Potri.001G448100	Chr01:48222176-48225023	AT1G01110	19.6198	19.953	21.5854	23.9921	0.611224	2.69779	0.548694	0.0655335	-5.00447	-5.29791	-2.88676				2.142			DEG		C		C			30.3	IQ-domain 18	0		GO:0005515-protein binding	PF00612-IQ calmodulin-binding motif	PTHR13140-MYOSIN;PTHR13140:SF84-MYOSIN VIII		POPTR_0001s45220
Potri.001G449500	Chr01:48371893-48376785	AT1G32900	0.255854	0.269519	0.52112	1.73379	0.433032	0.283695	0.410808	5.80555				1.7435		1.73424		3.8209		DEG							2.1.2.2	UDP-Glycosyltransferase superfamily protein	0	similar to starch (bacterial glycogen) synthase. [ORG:Manihot esculenta]; [ co-ortholog (1of3) of AAM28039, AAF89262, AAF89268, AAM27986, AAF89259, AAF89275, AAM27997, At1g32900, CAD59471, CAD59455, AAM27990, AAM27998, AAM27999, CAA52273, AAF89251, AAF892		PF08323-Starch synthase catalytic domain	PTHR12526-GLYCOSYLTRANSFERASE;PTHR12526:SF17-STARCH SYNTHASE		POPTR_0001s45360, Pt-GBSSI.3, estExt_fgenesh4_pg.C_LG_I3141
Potri.001G461700	Chr01:49540459-49542256	AT4G20820	0.164558	0.0647685	0.179901	0.0819962	3.15665	0.279937	0.915801	1.1147	4.26173	2.34783		3.76495			-3.49522			DEG					Opp_0.5h		26.8	FAD-binding Berberine family protein	0		GO:0008762-UDP-N-acetylmuramate dehydrogenase activity;GO:0016491-oxidoreductase activity;GO:0050660-FAD binding;GO:0055114-oxidation reduction	PF01565-FAD binding domain;PF08031-Berberine and berberine like	PTHR11748:SF29-SUBFAMILY NOT NAMED;PTHR11748-D-LACTATE DEHYDROGENASE		POPTR_0001s46600, fgenesh4_pg.C_LG_I003292
Potri.001G461900	Chr01:49574263-49576044	AT4G20820	0.135458	0.092667	0.121698	0.0270889	2.20711	0.143622	0.566586	0.79928	4.02624						-3.94181			DEG							26.8	FAD-binding Berberine family protein	0		GO:0008762-UDP-N-acetylmuramate dehydrogenase activity;GO:0016491-oxidoreductase activity;GO:0050660-FAD binding;GO:0055114-oxidation reduction	PF01565-FAD binding domain;PF08031-Berberine and berberine like	PTHR11748:SF29-SUBFAMILY NOT NAMED;PTHR11748-D-LACTATE DEHYDROGENASE		POPTR_0001s46620
Potri.001G462800	Chr01:49708489-49710447	AT2G34790	2.60752	1.87539	2.28483	0.527876	63.1582	52.0656	83.2517	9.80283	4.59822	5.18732	4.79506	4.21493		-2.11382		-3.08621	EZ-preferred	DEG				C			26.8	FAD-binding Berberine family protein	0		GO:0008762-UDP-N-acetylmuramate dehydrogenase activity;GO:0016491-oxidoreductase activity;GO:0050660-FAD binding;GO:0055114-oxidation reduction	PF01565-FAD binding domain;PF08031-Berberine and berberine like	PTHR11748:SF29-SUBFAMILY NOT NAMED;PTHR11748-D-LACTATE DEHYDROGENASE		POPTR_0001s46710, gw1.I.5987.1
Potri.001G464800	Chr01:49847119-49848940	AT5G44440	0.269164	0.135746	0.015343	0.133104	31.7283	5.84818	14.1092	14.8948	6.88114		5.42901	6.80611			-2.43971			DEG					Opp_0.5h		26.8	FAD-binding Berberine family protein	0		GO:0008762-UDP-N-acetylmuramate dehydrogenase activity;GO:0016491-oxidoreductase activity;GO:0050660-FAD binding;GO:0055114-oxidation reduction	PF01565-FAD binding domain;PF08031-Berberine and berberine like	PTHR11748:SF29-SUBFAMILY NOT NAMED;PTHR11748-D-LACTATE DEHYDROGENASE	KOG1231-Proteins containing the FAD binding domain	POPTR_0001s46910, fgenesh4_pg.C_LG_I003333
Potri.001G468400	Chr01:50081789-50084641	AT4G26490	0.247863	2.21188	0.637075	0.90454	3.01622	16.3912	3.57625	13.6104			2.88957				2.44211	1.92819		DEG							33.2	Late embryogenesis abundant (LEA) hydroxyproline-rich glycoprotein family	0			PF03168-Late embryogenesis abundant protein			POPTR_0001s47240
Potri.002G000600	Chr02:52553-53290	AT1G43040	6.159	1.69175	7.62452	5.37114	10.5637	2.20057	9.60235	4.53266					-1.86418		-2.26317	-1.08303		DEG							17.2.3	SAUR-like auxin-responsive protein family	0			PF02519-Auxin responsive protein			POPTR_0002s00290
Potri.002G002100	Chr02:142038-142931	AT1G21010	3.44616	0.854404	3.96359	0.63133	9.59788	2.8853	6.98755	1.99386	1.47773		1.75573		-2.012	-2.65034	-1.734	-1.80922		DEG							35.2	0	0	similar to expressed protein in Arabidopsis thaliana; [ co-ortholog (2of2) of At1g76600, At1g21010, ]					POPTR_0002s00420, eugene3.00020021
Potri.002G011100	Chr02:648246-654040	AT1G76270	8.58658	4.38911	8.14246	3.13539	6.88585	2.7922	5.04803	0.86005		-0.689744	-0.652526	-1.86615	-0.968156	-1.37682	-1.30223	-2.55323		DEG							17.2.3	O-fucosyltransferase family protein	0	similar to expressed protein in Arabidopsis thaliana; similar to previously annotated as 'axi 1 protein -related' based on similarity to axi 1 protein (GB:X80301) (GI:559920) from (Nicotiana tabac; [ co-ortholog (2of2) of At1g76270, At1g20550, ]		PF10250-GDP-fucose protein O-fucosyltransferase			POPTR_0002s01230, fgenesh4_pg.C_LG_II000100
Potri.002G012100	Chr02:708744-709602	AT2G17080	0.132205	1.1555	0.26562	0.581543	4.67705	31.216	5.54911	25.4317		4.38482	4.7557	5.4506			2.73862	2.1963		DEG				Opp			35.2	Arabidopsis protein of unknown function (DUF241)	0			PF03087-Arabidopsis protein of unknown function			POPTR_0002s01330, fgenesh4_pm.C_LG_II000059
Potri.002G012200	Chr02:711243-712071	AT2G17080	0.0408506	1.73406	0.322739	0.539211	2.96334	28.7368	3.09052	13.0956		3.25941	4.05067	4.60208			3.2776	2.08316		DEG				Opp			35.2	Arabidopsis protein of unknown function (DUF241)	0			PF03087-Arabidopsis protein of unknown function			POPTR_0002s01340, fgenesh4_pg.C_LG_II000110
Potri.002G012400	Chr02:718509-719337	AT2G17080	3.33637	9.15818	3.56896	7.9884	2.72064	21.3111	2.03821	6.49634			1.21848		1.45678	1.1624	2.96959	1.67233		DEG							35.2	Arabidopsis protein of unknown function (DUF241)	0			PF03087-Arabidopsis protein of unknown function
Potri.002G013200	Chr02:767114-769346	AT1G20450	0.010167	0.00938775	0.0220598	0.353281	0.0589363	0.0253175	0.150821	15.0248				5.41039				6.63837		DEG			Opp				35.2	Dehydrin family protein	Encodes a gene induced by low temperature and dehydration. Inhibits e.coli growth while overexpressed. Belongs to the dehydrin protein family, which contains highly conserved stretches of 7-17 residues that are repetitively scattered in their sequences, t		GO:0006950-response to stress;GO:0009415-response to water	PF00257-Dehydrin			POPTR_0002s01460
Potri.002G017200	Chr02:995020-1000983	AT1G60420	0	0	0	0.102572	0	0	0	1.56984				3.9359				inf		DEG					C_3h	C_3h	35.2	DC1 domain-containing protein	Reduce transmission through pollen.				PTHR13871:SF2-THIOREDOXIN - RELATED;PTHR13871-THIOREDOXIN	KOG2501-Thioredoxin, nucleoredoxin and related proteins	POPTR_0002s01870
Potri.002G017500	Chr02:1018634-1020864	AT1G20225	0.0337368	0.156356	0.0395773	0.13881	1.34306	1.88375	1.27768	5.2712								2.0446		DEG							35.2	Thioredoxin superfamily protein	0						POPTR_0002s01900
Potri.002G019700	Chr02:1148297-1149947	AT3G21570	14.4624	42.3111	14.1121	29.5805	9.57415	33.1281	9.06675	75.1472	-0.595093	-0.638279		1.34507	1.54873	1.06771	1.79084	3.05106		DEG							35.2	0	0	similar to expressed protein in Arabidopsis thaliana; [ co-ortholog (2of2) of At1g20070, ]					POPTR_0002s02120, eugene3.00020176
Potri.002G024300	Chr02:1488877-1489705	AT1G75580	0.267701	1.024	0.493791	0.747022	1.02324	3.90223	1.86209	13.6765			1.93008	4.19441			1.93116	2.8767		DEG							17.2.3	SAUR-like auxin-responsive protein family	0			PF02519-Auxin responsive protein			POPTR_0002s02590, eugene3.00020220, SAUR32
Potri.002G024500	Chr02:1531903-1532981	AT1G75590	8.72476	53.2178	10.1386	51.906	47.4776	182.839	52.5676	227.983	2.44406	2.37431	1.7806	2.13495	2.60872	2.35604	1.94526	2.11668	EZ-preferred	DEG			C	C			17.2.3	SAUR-like auxin-responsive protein family	0	auxin-responsive family protein; similar to GP:10185818 auxin-induced protein TGSAUR21 {{Tulipa gesneriana); [ co-ortholog (2of2) of At1g75590, At1g19840, At5g10990, ]		PF02519-Auxin responsive protein			POPTR_0002s02610, grail3.0003020101, SAUR39
Potri.002G034300	Chr02:2215441-2217678	AT5G42785	9.25301	0.0820013	0.359642	0.0924708	14.4283	1.3237	10.8904	2.02278		4.92035	4.01278		-6.81813			-2.42865		DEG							35.2	0	0						POPTR_0002s03570, fgenesh4_pg.C_LG_II000318
Potri.002G044400	Chr02:2822778-2834490	AT1G03030	2.06173	2.73643	3.36414	17.5972	2.1305	5.81234	10.6774	7.80271						2.38703				DEG							35.2	P-loop containing nucleoside triphosphate hydrolases superfamily protein	0
Potri.002G044700	Chr02:2838673-2841644	AT1G06800	1.20812	2.10016	1.50545	2.45556	0.468177	1.91727	0.412465	1.37661	-1.36763	-1.86785					2.03392	1.73878		DEG							11.9.2.1	alpha/beta-Hydrolases superfamily protein	Encodes a lipase that hydrolyzes phosphatidylcholine, glycolipids as well as triacylglycerols.		GO:0004806-triacylglycerol lipase activity;GO:0006629-lipid metabolism	PF01764-Lipase (class 3)	PTHR21493:SF9-SUBFAMILY NOT NAMED;PTHR21493-CGI-141-RELATED/LIPASE CONTAINING PROTEIN	KOG4569-Predicted lipase	POPTR_0002s04560
Potri.002G045000	Chr02:2867259-2868876	AT5G43700	2.08567	18.6472	2.91793	22.7163	5.23317	70.0858	7.4303	87.936	1.32718	1.34848	1.91017	1.95273	3.16038	2.96071	3.74337	3.56496		DEG							27.3.40	AUX/IAA transcriptional regulator family protein	Auxin inducible protein similar to transcription factors.	similar to Auxin-induced protein 22B (Indole-3-acetic acid induced protein ARG4). [ORG:Vigna radiata var. radiata]; [ co-ortholog (2of2) of O24543, T10885, BAA20849, P32294, At5g43700, BAA20848, T10941, At1g04240, BAA03309, T10884, O24542, ]	GO:0006355-regulation of transcription, DNA-dependent;GO:0005634-nucleus	PF02309-AUX/IAA family			POPTR_0002s04590, fgenesh4_pm.C_LG_II000215, Pt-AUX22.5
Potri.002G048200	Chr02:3138713-3142068	AT3G22830	0.0770414	0.0761426	0.555483	6.30826	0.442075	0.329655	2.76232	11.3793		2.31407		0.851093		3.50543		2.04245		DEG				C			27.3.23	heat shock transcription factor A6B	member of Heat Stress Transcription Factor (Hsf) family		GO:0003700-transcription factor activity;GO:0043565-sequence-specific DNA binding;GO:0006355-regulation of transcription, DNA-dependent;GO:0005634-nucleus	PF00447-HSF-type DNA-binding	PTHR10015-HEAT SHOCK TRANSCRIPTION FACTOR;PTHR10015:SF7-HEAT SHOCK TRANSCRIPTION FACTOR	KOG0627-Heat shock transcription factor	POPTR_0002s04900
Potri.002G053500	Chr02:3560464-3561626	AT3G63150	4.0193	1.20023	0.65634	19.3132	1.78761	1.37885	1.48542	56.9117					-1.74364	4.879		5.25978		DEG							35.2	MIRO-related GTP-ase 2	Encodes a calcium binding GTPases that is localized to the mitochondrion and is involved in salt stress response.						POPTR_0002s05440
Potri.002G056400	Chr02:3764677-3765616		0.470066	0.221565	0.311016	0.272516	3.05961	0.236188	0.829567	0.264842	2.70241						-3.69534			DEG							35.2	0	0		GO:0005524-ATP binding;GO:0016301-kinase activity;GO:0001906-cell killing	PF06414-Zeta toxin			POPTR_0002s05730
Potri.002G057200	Chr02:3831692-3835593	AT2G43000	0.743612	3.91702	0.459221	1.48917	1.96019	14.6734	1.32586	5.63665	1.39837	1.52966	1.90538	1.92033	2.39713	1.69725	2.90414	2.08791		DEG							33.99	NAC domain containing protein 42	0		GO:0003677-DNA binding;GO:0006355-regulation of transcription, DNA-dependent	PF02365-No apical meristem (NAM) protein			POPTR_0002s05820
Potri.002G060500	Chr02:4108611-4109928	AT4G14130	9.74379	1.17747	8.34372	3.39423	46.0401	10.533	44.0611	14.5697	2.24034	2.40074	3.16114	2.10181	-3.04879	-1.29761	-2.12798	-1.59654	EZ-preferred	DEG		C		C			10.7	xyloglucan endotransglucosylase/hydrolase 15	xyloglucan endotransglycosylase-related protein (XTR7)	similar to xyloglucan endo-1; similar to 4-beta-D-glucanase (EC 3.2.1.-) - adzuki bean. [ORG:Vigna angularis]; [ co-ortholog (9of15) of AAR27065, BAA03922, BAC03237, AAN07898, AAN03485, Q41638, BAA03925, A49539, Q39857, B49539, ]	GO:0004553-hydrolase activity, hydrolyzing O-glycosyl compounds;GO:0005975-carbohydrate metabolism;GO:0016762-xyloglucan:xyloglucosyl transferase activity;GO:0006073-glucan metabolism;GO:0005618-cell wall;GO:0048046-apoplast	PF00722-Glycosyl hydrolases family 16;PF06955-Xyloglucan endo-transglycosylase (XET) C-terminus	PTHR10963-SECRETED GLUCOSIDASE-RELATED;PTHR10963:SF14-BETA-GLUCANASE		POPTR_0002s06130, Pt-EXT.12, gw1.II.2740.1
Potri.002G065200	Chr02:4387216-4387966	AT4G09890	1.48833	2.45582	1.81721	2.5051	15.1027	21.1142	16.9916	74.7232	3.34305	3.22502	3.10394	4.89862				2.13674	EZ-preferred	DEG				C			35.2	Protein of unknown function (DUF3511)	0			PF12023-Domain of unknown function (DUF3511)
Potri.002G065600	Chr02:4441988-4444616	AT2G33710	0.561887	0.616698	0.660371	0.882284	0.998586	0.573606	0.983261	5.23092				2.56775				2.41142		DEG				C	C_3h		27.3.3	Integrase-type DNA-binding superfamily protein	encodes a member of the ERF (ethylene response factor) subfamily B-4 of ERF/AP2 transcription factor family. The protein contains one AP2 domain. There are 7 members in this subfamily.		GO:0003700-transcription factor activity;GO:0006355-regulation of transcription, DNA-dependent	PF00847-AP2 domain			POPTR_0002s06620
Potri.002G066300	Chr02:4502400-4503009		1.20329	0.350916	1.54722	0	0	0	0	0	-inf	-inf				-inf				DEG							26.18	0	0		GO:0004857-enzyme inhibitor activity;GO:0030599-pectinesterase activity	PF04043-Plant invertase/pectin methylesterase inhibitor			POPTR_0002s06690, fgenesh4_pg.C_LG_II000618
Potri.002G067300	Chr02:4568434-4570161	AT1G20180	0.295477	0.0214816	0.150408	0.0222359	3.48909	1.04496	2.98575	0.711837	3.56173	4.31114					-1.73941	-2.06847		DEG							27.1	Protein of unknown function (DUF677)	0			PF05055-Protein of unknown function (DUF677)			POPTR_0002s06790, fgenesh4_pg.C_LG_II000627
Potri.002G092900	Chr02:6649070-6650721	AT1G78020	49.981	32.3482	42.59	9.3089	37.4363	25.9246	21.3209	4.81956	-0.416941	-0.998248		-0.94971	-0.627694	-2.19383	-0.530117	-2.14529		DEG					C_3h		33.99	Protein of unknown function (DUF581)	0	similar to senescence-associated protein-related; similar to senescence-associated protein SAG102 (GI:22331931) (Arabidopsis thaliana); [ co-ortholog (2of2) of At1g78020, At1g22160, ]		PF04570-Protein of unknown function (DUF581)			POPTR_0002s09350, eugene3.00020860
Potri.002G097100	Chr02:7006052-7009369		7.95194	4.00285	14.1965	3.03977	4.85292	6.1192	4.06859	3.70041						-2.2235				DEG							35.2	0	0
Potri.002G098400	Chr02:7095747-7097623	AT1G22360	0.0914353	0.210468	0.133238	0.465772	0.75333	1.04203	0.594694	3.31792			2.30772	2.83258				2.48006		DEG							26.2	UDP-glucosyl transferase 85A2	0	similar to probable UDP-glucuronosyltransferase (EC 2.4.1.-) - garden pea. [ORG:Pisum sativum]; [ ortholog of At1g22400,T06371,At1g22380,At1g22360,At1g22340,At1g22370,BAB86928,AAB99950,]	GO:0016758-transferase activity, transferring hexosyl groups;GO:0008152-metabolism	PF00201-UDP-glucoronosyl and UDP-glucosyl transferase	PTHR11926-GLUCOSYL/GLUCURONOSYL TRANSFERASES;PTHR11926:SF15-UDP-GLUCURONOSYLTRANSFERASE RELATED	KOG1192-UDP-glucuronosyl and UDP-glucosyl transferase	POPTR_0002s09860, gw1.II.1756.1, Pt-AT2.2
Potri.002G098600	Chr02:7115471-7117718	AT4G08950	254.317	52.857	294.655	152.061	147.419	25.8649	152.32	47.5014	-0.786709	-0.951926	-1.0311	-1.67861	-2.26646	-0.954378	-2.51085	-1.68106		DEG							30.1	Phosphate-responsive 1 family protein	EXO			PF04674-Phosphate-induced protein 1 conserved region			POPTR_0002s09880
Potri.002G098800	Chr02:7125003-7125964	AT4G08950	5.85307	1.09263	6.56593	2.5666	18.0631	5.33603	19.6604	9.70031	1.62578	1.58222	2.28796	1.91817	-2.42139	-1.35514	-1.75921	-1.01919	EZ-preferred	DEG		Opp					30.1	Phosphate-responsive 1 family protein	EXO			PF04674-Phosphate-induced protein 1 conserved region			POPTR_0002s09900
Potri.002G107100	Chr02:7814287-7827973		0.306513	1.56334	0.299649	0.533946	4.6904	2.68464	5.41292	9.08948	3.93569	4.17506		4.08943	2.35061					DEG							35.2	0	0						POPTR_0002s10760
Potri.002G107200	Chr02:7829782-7831956	AT1G58340	1.01728	1.99956	1.23325	3.37223	0.640536	2.347	1.08142	5.62719				0.738711	0.974965	1.45124	1.87347	2.37948		DEG							34.99	MATE efflux family protein	0	similar to MATE efflux protein-related; similar to ZF14 mRNA; [ ortholog of At1g58340,]	GO:0015238-drug transporter activity;GO:0015297-antiporter activity;GO:0006855-multidrug transport;GO:0055085-transmembrane transport;GO:0016020-membrane	PF01554-MatE	PTHR11206:SF38-NA+ DRIVEN MULTIDRUG EFFLUX PUMP;PTHR11206-MULTIDRUG RESISTANCE PUMP	KOG1347-Uncharacterized membrane protein, predicted efflux pump	POPTR_0002s10770, Pt-ZF14.1, eugene3.00020986
Potri.002G107900	Chr02:7944429-7949425		87.8478	1522.03	875.63	1621.72	103.224	2798.4	637.55	2967.17							4.76076			DEG							35.2	0	0
Potri.002G112600	Chr02:8397218-8399717	AT1G10020	26.6605	7.36022	25.7177	11.5982	45.734	10.873	42.3195	14.4565	0.778561	0.718562	0.562934		-1.85689	-1.14886	-2.07251	-1.5496		DEG							35.2	Protein of unknown function (DUF1005)	0	similar to expressed protein in Arabidopsis thaliana; [ co-ortholog (1of2) of At1g10020, ]		PF06219-Protein of unknown function (DUF1005)			POPTR_0002s11320, eugene3.00021044
Potri.002G115400	Chr02:8688396-8688549		1475.5	12882.6	25769.5	16871	609.192	0	1029.62	4120.67			-inf		3.12615					DEG							35.2	0	0
Potri.002G117600	Chr02:8811838-8813060	AT4G33800	0.49565	0.196309	0.378093	0.100189	13.5701	10.9914	8.09993	0.407968	4.77496	4.42109						-4.31138		DEG		Opp		Opp			35.2	0	0						POPTR_0002s11840
Potri.002G119700	Chr02:8988255-8989502	AT5G43150	0.442232	0.281628	0.246504	23.2146	0.0502296	0.124406	1.17317	11.8304						6.55727				DEG					C_3h	C_3h	35.2	0	0						POPTR_0002s12050, grail3.0033006601
Potri.002G122800	Chr02:9180348-9181385		0.0692883	0.107263	0	0.910862	2.22741	2.29715	2.6207	28.9696		inf		4.99116		inf		3.46651		DEG					C_3h		35.2	0	0						POPTR_0002s12430, estExt_fgenesh4_pg.C_LG_II1111
Potri.002G123200	Chr02:9210718-9212880	AT4G34150	15.1752	12.774	14.2206	2.91989	216.63	162.42	185.686	64.3444	3.83544	3.70682	3.66845	4.46183		-2.28399	-0.4155	-1.52898	EZ-preferred	DEG					C_3h		30.3	Calcium-dependent lipid-binding (CaLB domain) family protein	0		GO:0005515-protein binding	PF00168-C2 domain	PTHR10024:SF126-C2 DOMAIN-CONTAINING PROTEIN;PTHR10024-SYNAPTOTAGMIN		POPTR_0002s12470, fgenesh4_pg.C_LG_II001127
Potri.002G129600	Chr02:9717124-9718494	AT1G47655	0.294621	0.273638	0.39772	0.437026	0.400069	0.705799	0.266155	1.23833								2.21805		DEG							27.3.8	Dof-type zinc finger DNA-binding family protein	0		GO:0003677-DNA binding;GO:0008270-zinc ion binding;GO:0006355-regulation of transcription, DNA-dependent	PF02701-Dof domain, zinc finger			POPTR_0002s13100
Potri.002G132500	Chr02:9879442-9879948	AT5G42380	4.00731	6.48158	6.54472	3.05331	22.4497	94.1207	18.7487	24.6492	2.48599		3.86009				2.06782			DEG							30.3	calmodulin like 37	0			PF00036-EF hand	PTHR10891-CALMODULIN	KOG0027-Calmodulin and related proteins (EF-Hand superfamily)	POPTR_0002s13360, eugene3.15240001
Potri.002G138100	Chr02:10265638-10266179		1.52609	4.5712	2.42111	11.693	0	0	10.9434	0				-inf				-inf		DEG							35.2	0	0
Potri.002G141200	Chr02:10483727-10484993	AT2G44940	3.61171	2.90186	2.86889	0.171999	2.14986	2.20926	1.1941	0.860807		-1.26457		2.32329		-4.06002				DEG		C					27.3.3	Integrase-type DNA-binding superfamily protein	encodes a member of the DREB subfamily A-4 of ERF/AP2 transcription factor family. The protein contains one AP2 domain. There are 17 members in this subfamily including TINY.		GO:0003700-transcription factor activity;GO:0006355-regulation of transcription, DNA-dependent	PF00847-AP2 domain			POPTR_0002s14210
Potri.002G145300	Chr02:10840154-10841364	AT3G60690	0.455405	1.5788	0.319097	1.23963	5.54967	30.2171	6.42752	19.716	3.60718	4.3322	4.25846	3.99138	1.79361	1.95784	2.44489	1.61703	EZ-preferred	DEG			Opp				17.2.3	SAUR-like auxin-responsive protein family	0	similar to auxin-responsive protein-related; weakly similar to small auxin up RNA (GI:546362) {{Arabidopsis thaliana}}; [ co-ortholog (1of2) of At2g45210, At3g60690, ]		PF02519-Auxin responsive protein			POPTR_0002s14620, SAUR20, fgenesh4_pm.C_LG_II000668
Potri.002G151300	Chr02:11404557-11406335	AT4G25420	1.71938	1.97619	1.48914	0.134105	0	0.0195666	0	0.022894	-inf	-inf				-3.47304				DEG							17.5.1+17.6.1.11	2-oxoglutarate (2OG) and Fe(II)-dependent oxygenase superfamily protein	Encodes gibberellin 20-oxidase that is involved in the later steps of the gibberellin biosynthetic pathway. Regulated by a circadian clock. Weak expression response to far red light.	similar to probable gibberellin 20-oxidase - garden pea. [ORG:Pisum sativum]; [ co-ortholog (4of6) of AAB67838, T06533, AAC49758, T09664, CAA51744, T09675, T11849, AAB64345, ]	GO:0016491-oxidoreductase activity;GO:0016706-oxidoreductase activity, acting on paired donors, with incorporation or reduction of molecular oxygen, 2-oxoglutarate as one donor, and incorporation of one atom each of oxygen into both donors;GO:0055114-oxid	PF03171-2OG-Fe(II) oxygenase superfamily	PTHR10209-FE(II)/ ASCORBATE OXIDASE SUPERFAMILY;PTHR10209:SF55-OXIDOREDUCTASE, 2OG-FE(II) OXYGENASE FAMILY PROTEI	KOG0143-Iron/ascorbate family oxidoreductases	POPTR_0002s15260, GA20ox2-1, fgenesh4_pm.C_LG_II000702
Potri.002G152700	Chr02:11533591-11536477	AT4G00770	0.397379	3.11757	0.721837	1.07228	0.592716	2.68515	1.71254	19.8313		1.2464		4.20902	2.97183			3.53357		DEG		Opp		Opp			35.2	0	0						POPTR_0002s15410, fgenesh4_pg.C_LG_II001404
Potri.002G155300	Chr02:11709036-11709826	AT2G45760	1.41146	2.15034	1.11765	2.73638	7.63359	40.2558	7.10363	36.0434	2.43518	2.66808	4.22656	3.7194			2.39876	2.34311	EZ-preferred	DEG					C_all		33.99	BON association protein 2	encodes a protein that is similar to BONZAI1-binding protein BAP1.	similar to BON ASSOCIATION PROTEIN 1-LIKE; similar to BON ASSOCIATION PROTEIN 2; [ co-ortholog (1of2) of At2g45760, ]	GO:0005515-protein binding	PF00168-C2 domain			POPTR_0002s15670, eugene3.00021443, Pt-BAP2.1
Potri.002G163100	Chr02:12318059-12323159	AT5G52660	0.165433	0.265157	0.284054	1.55194	1.01307	0.70418	0.948415	6.45111	2.61441	1.73935		2.05548		2.44984		2.76596		DEG							27.3.26	Homeodomain-like superfamily protein	0		GO:0003677-DNA binding	PF00249-Myb-like DNA-binding domain	PTHR12802:SF30-OS06G0105800 PROTEIN;PTHR12802-SWI/SNF COMPLEX-RELATED	KOG0724-Zuotin and related molecular chaperones (DnaJ superfamily), contains DNA-binding domains	POPTR_0002s16460
Potri.002G166300	Chr02:12545494-12550555	AT2G46240	0.178315	0.173772	0.225428	0.317291	0.401542	0.484622	0.36668	4.46972				3.8163				3.60759		DEG					C_3h		20.2.1	BCL-2-associated athanogene 6	A member of Arabidopsis BAG (Bcl-2-associated athanogene) proteins, plant homologs of mammalian regulators of apoptosis. Expression of BAG6 in leaves was strongly induced by heat stress. Knockout mutants exhibited enhanced susceptibility to fungal pathoge		GO:0051087-chaperone binding;GO:0006915-apoptosis	PF02179-BAG domain			POPTR_0002s16790
Potri.002G168700	Chr02:12778164-12781030	AT4G23810	0.142749	0.260904	0.0433753	0.0899479	0.744615	4.76844	0.750641	1.30165			4.19192	3.85511			2.67895			DEG			C	C			27.3.32	WRKY family transcription factor	member of WRKY Transcription Factor; Group III		GO:0003700-transcription factor activity;GO:0043565-sequence-specific DNA binding;GO:0006355-regulation of transcription, DNA-dependent	PF03106-WRKY DNA -binding domain			POPTR_0002s17010, estExt_fgenesh4_pg.C_LG_II1537
Potri.002G172800	Chr02:13177228-13181898	AT2G46530	1.59926	1.83173	1.62693	2.64606	1.80077	1.75892	1.54805	12.2295				2.20845		0.701692		2.98184		DEG							27.3.4	auxin response factor 11	0		GO:0003677-DNA binding;GO:0009725-response to hormone stimulus;GO:0006355-regulation of transcription, DNA-dependent;GO:0005634-nucleus	PF02309-AUX/IAA family;PF06507-Auxin response factor;PF02362-B3 DNA binding domain			POPTR_0002s17350
Potri.002G184500	Chr02:14412852-14415261	AT5G66460	1.5492	1.07002	1.0185	1.10189	0.411284	0.580603	0.240717	1.45767	-1.91332	-2.08104						2.59825		DEG		C	C	C			10.6.2	Glycosyl hydrolase superfamily protein	0		GO:0004553-hydrolase activity, hydrolyzing O-glycosyl compounds;GO:0005975-carbohydrate metabolism	PF00150-Cellulase (glycosyl hydrolase family 5)			POPTR_0002s18530
Potri.002G185700	Chr02:14522040-14523663	AT2G46940	0	0	0	0.0386779	0.492467	0.227268	0.675939	6.38795								3.24039		DEG						C_3h	35.2	0	0						POPTR_0002s18680
Potri.002G189500	Chr02:14970765-14973574		2.7192	0.345278	0.447037	0.830032	1.16152	0.667514	3.98899	6.90632		3.15756		3.05668	-2.97735					DEG							35.2	0	0
Potri.002G191600	Chr02:15195267-15197250	AT2G47180	2.14266	2.24596	2.92678	8.47999	9.0371	9.35059	10.1473	46.3514	2.07646	1.7937	2.05772	2.45048		1.53475		2.19152	EZ-preferred	DEG					C_3h		3.1.1.2	galactinol synthase 1	0	similar to putative galactinol synthase. [ORG:Pisum sativum]; [ co-ortholog (1of2) of At2g47180, CAB51130, CAF21715, ]	GO:0016757-transferase activity, transferring glycosyl groups	PF01501-Glycosyl transferase family 8	PTHR11183-GLYCOGENIN;PTHR11183:SF2-GLYCOGENIN-RELATED	KOG1950-Glycosyl transferase, family 8 - glycogenin	POPTR_0002s19230, Pt-GOLS2.2, estExt_fgenesh4_pm.C_LG_II0906
Potri.002G191800	Chr02:15219020-15220828	AT2G47190	0.187173	0.641276	0.0549031	0.24706	0.572646	5.24509	0.572352	1.08075			3.03195				3.19525			DEG							27.3.25	myb domain protein 2	Encodes a MYB transcription factor that possesses an R2R3 MYB DNA binding domain and is known to regulate the expression of salt- and dehydration-responsive genes. Has been shown to bind calmodulin.		GO:0003677-DNA binding	PF00249-Myb-like DNA-binding domain	PTHR10641-MYB-RELATED	KOG0048-Transcription factor, Myb superfamily	POPTR_0002s19250
Potri.002G198800	Chr02:15958796-15959810	AT5G38700	13.5893	2.91734	11.4234	4.83721	50.0214	14.0474	45.5017	9.81132	1.88008	1.99393	2.26758	1.02027	-2.21974	-1.23975	-1.83224	-2.2134	EZ-preferred	DEG				C			35.2	0	0	similar to expressed protein in Arabidopsis thaliana; [ co-ortholog (1of2) of At4g02170, At5g38700, ]					POPTR_0002s19990, eugene3.00021816
Potri.002G201900	Chr02:16345968-16346680	AT2G47540	9.70393	3.81519	8.53972	36.273	274.238	314.84	192.87	283.62	4.82072	4.4973	6.36672	2.96699		2.08663		0.556331	EZ-preferred	DEG		C		C			20.2.99	Pollen Ole e 1 allergen and extensin family protein	0	pollen Ole e 1 allergen and extensin family protein; [ ortholog of At2g47540,]		PF01190-Pollen proteins Ole e I like			POPTR_0002s20300, eugene3.00021789
Potri.002G206100	Chr02:16929608-16930515	AT2G47770	0.0810691	0.0429329	0.182218	0.347202	0.506646	0.39788	1.97415	12.3027				5.14705				2.63966		DEG							20.2+17.1.3	TSPO(outer membrane tryptophan-rich sensory protein)-related	Encodes a membrane-bound protein designated AtTSPO (Arabidopsis thaliana TSPO-related). AtTSPO is related to the bacterial outer membrane tryptophan-rich sensory protein (TspO) and the mammalian mitochondrial 18 kDa Translocator Protein (18 kDa TSPO), mem	similar to benzodiazepine receptor-related; weakly similar to Peripheral-type benzodiazepine receptor (PBR) (PKBS) (Mitochondrial benzodiazepine receptor) (Swiss-Prot:P30536) (Homo sapiens); [ co-ortholog (2of3) of At2g47770, ]	GO:0016021-integral to membrane	PF03073-TspO/MBR family	PTHR10057:SF0-PERIPHERAL-TYPE BENZODIAZEPINE RECEPTOR;PTHR10057-PERIPHERAL-TYPE BENZODIAZEPINE RECEPTOR	KOG3797-Peripheral-type benzodiazepine receptor and related proteins	POPTR_0002s20760, estExt_fgenesh4_pg.C_12070001
Potri.002G207400	Chr02:17348275-17350772	AT1G48910	0.808456	3.14038	1.14285	1.12832	1.54678	8.16338	3.75595	10.5465		1.71654	1.37823	3.22451	1.9577		2.3999	1.48951		DEG							26.7	Flavin-containing monooxygenase family protein	0		GO:0004499-dimethylaniline monooxygenase (N-oxide-forming) activity;GO:0050660-FAD binding;GO:0050661-NADPH binding;GO:0055114-oxidation reduction;GO:0016491-oxidoreductase activity	PF00743-Flavin-binding monooxygenase-like	PTHR23023:SF5-MONOOXYGENASE;PTHR23023-DIMETHYLANILINE MONOOXYGENASE	KOG1399-Flavin-containing monooxygenase	POPTR_0020s00240, fgenesh4_pm.C_LG_XIV000597, FML12
Potri.002G207500	Chr02:17377305-17378162	AT2G47930	1.28678	0.437768	1.38469	0.274671	32.9482	13.205	28.5165	6.68171	4.67836	4.36416	4.91478				-1.31911	-2.09351		DEG					C_3h		35.2	arabinogalactan protein 26	0	hydroxyproline-rich glycoprotein family protein; similar to proline-rich extensin domain containing protein; [ co-ortholog (1of3) of At2g47930, ]					POPTR_0020s00250, fgenesh4_pg.C_scaffold_932000001
Potri.002G208200	Chr02:17518458-17518880		397.564	1856.17	1353.29	2048.94	396.658	2205.15	1097.78	2058					2.22307		2.47491	0.906648		DEG							35.2	0	0
Potri.002G209900	Chr02:17981044-17987129	AT4G03200	3.47683	4.28751	4.1095	14.6565	3.75283	4.32945	3.39243	20.5114				0.484885		1.83451		2.59603		DEG							35.2	catalytics	0			PF03190-Protein of unknown function, DUF255	PTHR12145-UNCHARACTERIZED	KOG2244-Highly conserved protein containing a thioredoxin domain	POPTR_0020s00520
Potri.002G218300	Chr02:20350355-20356088	AT2G44310	0.679862	3.5052	0.19773	0.184814	0.741268	0.912872	0.296726	0.459353					2.36618					DEG							30.3	Calcium-binding EF-hand family protein	0				PTHR24753-FAMILY NOT NAMED;PTHR24753:SF14-		POPTR_0002s21970, eugene3.72280001
Potri.002G221400	Chr02:20839072-20841204	AT2G05070	0.185687	0.237265	0.196046	0.82172	3.13596	2.17163	6.57648	12.6766	4.07796	5.06805	3.19421	3.94738		2.06745		0.946782	EZ-preferred	DEG					C_3h		1.1.1.1	photosystem II light harvesting complex gene 2.2	Encodes Lhcb2.2. Belongs to the Lhc super-gene family encodes the light-harvesting chlorophyll a/b-binding (LHC) proteins that constitute the antenna system of the photosynthetic apparatus.	similar to chlorophyll a/b-binding protein - garden pea. [ORG:Pisum sativum]; [ co-ortholog (2of2) of At2g05070, At2g05100, At3g27690, S16592, ]	GO:0009765-photosynthesis light harvesting;GO:0016020-membrane	PF00504-Chlorophyll A-B binding protein	PTHR21649-CHLOROPHYLL A/B BINDING PROTEIN		POPTR_0002s22220, estExt_fgenesh4_pm.C_LG_II0962, Lhcb2-2, Pt-LHCB2.1
Potri.002G229300	Chr02:21978968-21979382	AT3G21680	86.4829	294.301	161.063	413.233	191.663	786.329	271.386	521.542	1.14809		1.41784		1.76681	1.35933	2.03656	0.942439		DEG							35.2	0	0						POPTR_0012s06330, fgenesh4_pg.C_LG_II002086
Potri.002G235000	Chr02:22855577-22857285	AT3G25400	0.234167	0.126954	0.206727	0.254569	0.26509	0.587831	0.343092	5.63806								4.03853		DEG					C_3h		35.2	0	0			PF03819-MazG nucleotide pyrophosphohydrolase domain	PTHR14552:SF4-OS02G0479300 PROTEIN;PTHR14552-FAMILY NOT NAMED		POPTR_0002s23610, eugene3.00002397
Potri.002G235600	Chr02:22922253-22922702	ATCG00800	1.00032	2.4843	3.12315	7.67479	0	9.25355	2.21925	0							inf			DEG							29.2.1.1.1.1.3	structural constituent of ribosome	encodes a chloroplast ribosomal protein S3, a constituent of the small subunit of the ribosomal complex		GO:0003735-structural constituent of ribosome;GO:0006412-protein biosynthesis;GO:0005622-intracellular;GO:0005840-ribosome	PF00189-Ribosomal protein S3, C-terminal domain	PTHR11760-30S RIBOSOMAL PROTEIN S3;PTHR11760:SF12-SUBFAMILY NOT NAMED
Potri.002G236900	Chr02:23008731-23010099		1.36219	0.68439	0.59443	10.0204	0.375176	0.595082	0.365703	0.818883	-1.86029			-3.61314		4.07529				DEG							35.2	0	0
Potri.002G250000	Chr02:24051123-24052594	AT3G25400	0.427526	0.93419	0.436308	1.3074	3.57535	5.77719	4.40965	32.6194	3.064	3.33724	2.62858	4.64096				2.887	EZ-preferred	DEG							35.2	0	0			PF03819-MazG nucleotide pyrophosphohydrolase domain	PTHR14552:SF2-SUBFAMILY NOT NAMED;PTHR14552-FAMILY NOT NAMED		POPTR_0002s25150, estExt_Genewise1_v1.C_LG_II0071
Potri.002G254200	Chr02:24328047-24330177	AT4G28720	3.03995	20.8998	3.15733	12.5134	17.6051	85.946	20.2334	52.8579	2.53387	2.67996	2.03995	2.07864	2.78137	1.9867	2.28744	1.38538	EZ-preferred	DEG							26.7	Flavin-binding monooxygenase family protein	Auxin biosynthetic gene regulated by RVE1. Overexpression leads to suppression of bri1 phenotype.	flavin-containing monooxygenase family protein; FMO family protein; similar to flavin-containing monooxygenases YUCCA (gi:16555352); similar to YUCCA2 (gi:16555354); similar to and YUCCA3 (gi:16555356) from Arabidopsis thaliana; [ ortholog of At4g28720,]	GO:0004499-dimethylaniline monooxygenase (N-oxide-forming) activity;GO:0050660-FAD binding;GO:0050661-NADPH binding;GO:0055114-oxidation reduction;GO:0016491-oxidoreductase activity	PF00743-Flavin-binding monooxygenase-like	PTHR23023:SF5-MONOOXYGENASE;PTHR23023-DIMETHYLANILINE MONOOXYGENASE	KOG1399-Flavin-containing monooxygenase	POPTR_0002s25550, fgenesh4_pg.C_LG_II002544, FML3
Potri.002G254800	Chr02:24422749-24424108	AT3G04300	0.68606	0.757867	0.292902	0.495268	0.410768	1.71295	0.331252	0.744085							2.06009			DEG							35.2	RmlC-like cupins superfamily protein	0	similar to expressed protein in Arabidopsis thaliana; [ ortholog of At3g04300,]		PF05899-Protein of unknown function (DUF861)			POPTR_0002s25610, estExt_fgenesh4_pg.C_LG_II2525
Potri.003G000800	Chr03:157456-160841	AT1G59740	1.3843	2.52718	2.47135	9.21657	6.33819	10.1026	14.8978	72.5687	2.19491	2.59173	1.99912	2.97705	0.868374	1.89893	0.672579	2.28424	EZ-preferred	DEG	??						34.13	Major facilitator superfamily protein	0	proton-dependent oligopeptide transport (POT) family protein; [ co-ortholog (1of2) of At1g59740, ]	GO:0005215-transporter activity;GO:0006857-oligopeptide transport;GO:0016020-membrane	PF00854-POT family	PTHR11654:SF53-SUBFAMILY NOT NAMED;PTHR11654-OLIGOPEPTIDE TRANSPORTER-RELATED	KOG1237-H+/oligopeptide symporter	POPTR_0003s00860, eugene3.01500015
Potri.003G005200	Chr03:455037-456087	AT5G07010	0.212435	0.376248	0.229449	0.166029	1.0271	4.21409	0.961952	2.04457			3.48547	3.62229			2.03665			DEG		Opp					11.8	sulfotransferase 2A	Encodes a sulfotransferase that acts specifically on 11- and 12-hydroxyjasmonic acid. Transcript levels for this enzyme are increased by treatments with jasmonic acid (JA), 12-hydroxyJA, JA-isoleucine, and 12-oxyphytodienoic acid (a JA precursor).		GO:0008146-sulfotransferase activity	PF00685-Sulfotransferase domain	PTHR11783-SULFOTRANSFERASE (SULT);PTHR11783:SF1-SULFOTRANSFERASE-RELATED	KOG1584-Sulfotransferase	POPTR_0022s00420, eugene3.01500045
Potri.003G022900	Chr03:2731174-2735944	AT5G64570	0.524338	0.345995	0.489513	0.0923958	6.74476	4.94185	7.97068	1.53401	3.6852	4.02528	3.83623					-2.3774		DEG				C			10.6.2	beta-D-xylosidase 4	Encodes a beta-d-xylosidase that belongs to family 3 of glycoside hydrolases.	similar to beta-glucosidase. [ORG:Glycine max]; [ co-ortholog (1of3) of At5g09700, At5g09730, AAD09291, At5g64570, ]	GO:0004553-hydrolase activity, hydrolyzing O-glycosyl compounds;GO:0005975-carbohydrate metabolism	PF00933-Glycosyl hydrolase family 3 N terminal domain;PF01915-Glycosyl hydrolase family 3 C terminal domain			POPTR_0003s01730, fgenesh4_pm.C_LG_III000026, Pt-XYL4.3
Potri.003G050900	Chr03:7492882-7495231	AT3G16240	11.0181	6.72053	25.5049	189	254.594	196.992	332.311	547.359	4.53025	3.70369	4.87342		-0.713225	2.88954	-0.370061	0.719954	EZ-preferred	DEG		C		C	C_3h		34.19.2	delta tonoplast integral protein	Delta tonoplast intrinsic protein, functions as a water channel and ammonium (NH3) transporter. Highly expressed in flower, shoot, and stem. Expression shows diurnal regulation and is induced by ammonium (NH3). Protein localized to vacuolar membrane.	similar to Aquaporin TIP2.1 (Tonoplast intrinsic protein 2.1) (Delta-tonoplast intrinsic protein) (Delta-TIP).; [ co-ortholog (2of3) of At3g16240, At1g52180, ]	GO:0005215-transporter activity;GO:0006810-transport;GO:0016020-membrane	PF00230-Major intrinsic protein	PTHR19139-AQUAPORIN TRANSPORTER;PTHR19139:SF30-AQUAPORIN-7	KOG0223-Aquaporin (major intrinsic protein family)	POPTR_0003s04930, Pt-TIP2.3, grail3.0037015101
Potri.003G051800	Chr03:7675662-7676064		0	0	0	0	5.71083	0	4.53398	0	inf						-inf			DEG							35.2	0	0						POPTR_0003s05030, grail3.0037014201
Potri.003G053900	Chr03:7956309-7958675	AT1G79900	0.0134631	0	0	0.0319024	0.705646	0.453217	0.367253	1.55874								2.08554		DEG							34.9	Mitochondrial substrate carrier family protein	encodes a mitochondrial ornithine transporter that exports ornithine from the mitochondria to the cytosol	mitochondrial substrate carrier family protein; [ co-ortholog (2of2) of At1g79900, ]		PF00153-Mitochondrial carrier protein	PTHR24089-FAMILY NOT NAMED;PTHR24089:SF127-	KOG0762-Mitochondrial carrier protein	POPTR_0003s05280, fgenesh4_pg.C_LG_III000389
Potri.003G054200	Chr03:7992290-7995668	AT4G32350	1.86525	0.699033	1.651	1.02131	1.71567	0.319313	0.948063	1.02965					-1.41594		-2.42573			DEG							35.2	Regulator of Vps4 activity in the MVB pathway protein	0			PF03398-Regulator of Vps4 activity in the MVB pathway	PTHR12161-UNCHARACTERIZED DUF292;PTHR12161:SF8-OS02G0159200 PROTEIN	KOG2027-Spindle pole body protein
Potri.003G056900	Chr03:8438847-8443457	AT3G15540	1.75291	2.24542	2.56648	15.9172	17.4681	19.1614	17.3306	213.19	3.3169	2.75546	3.09315	3.74348		2.63273		3.62075	EZ-preferred	DEG		C		C			27.3.40	indole-3-acetic acid inducible 19	Primary auxin-responsive gene. Involved in the regulation stamen filaments development.	similar to Auxin-induced protein 22A (Indole-3-acetic acid induced protein ARG3). [ORG:Vigna radiata var. radiata]; [ co-ortholog (3of3) of O24541, P32293, BAA03308, CAA48299, P13088, At1g52830, At3g15540, T10939, ]	GO:0006355-regulation of transcription, DNA-dependent;GO:0005634-nucleus	PF02309-AUX/IAA family			POPTR_0003s05560, estExt_fgenesh4_pm.C_LG_III0099, Pt-AUX22.3
Potri.003G061100	Chr03:8862630-8863225	AT1G51915	4.28863	0.641441	0	3.79341	32.49	43.8965	26.7992	100.511	2.92141	inf		4.72771		inf		1.90709		DEG							35.2	cryptdin protein-related	0						POPTR_0003s05970
Potri.003G063400	Chr03:9198578-9200368	AT3G13980	0.736058	4.10248	0.973433	3.12804	3.46048	22.6561	6.63483	47.8455	2.23308	2.76891	2.46533	3.93506	2.47861	1.6841	2.71085	2.85025	EZ-preferred	DEG				C			35.2	0	0	similar to expressed protein in Arabidopsis thaliana; similar to hypothetical proteins - Arabidopsis thaliana; similar to expression supported by MPSS; [ co-ortholog (2of2) of At1g54200, At3g13980, At3g42800, ]					POPTR_0003s06210, estExt_fgenesh4_pg.C_LG_III0294
Potri.003G065900	Chr03:9414331-9414718		7.16291	20.6267	18.7858	8.86701	9.06345	65.5853	24.6087	36.4957							2.85524			DEG							35.2	0	0						POPTR_0003s06410, fgenesh4_pg.C_LG_III000275
Potri.003G066400	Chr03:9465133-9467424	AT5G07990	24.3293	12.9	51.1716	12.3414	6.62048	3.85936	10.0086	7.22349	-1.87769	-2.35411	-1.74093	-0.772735	-0.915331	-2.05184	-0.778575	-0.47047	DZ-preferred	DEG		Opp			Opp_3h		26.1	Cytochrome P450 superfamily protein	Required for flavonoid 3' hydroxylase activity.		GO:0005506-iron ion binding;GO:0009055-electron carrier activity;GO:0016705-oxidoreductase activity, acting on paired donors, with incorporation or reduction of molecular oxygen;GO:0020037-heme binding;GO:0055114-oxidation reduction	PF00067-Cytochrome P450	PTHR24298:SF44-;PTHR24298-FAMILY NOT NAMED	KOG0156-Cytochrome P450 CYP2 subfamily	POPTR_0003s06460, eugene3.00030242, CYP92A19v1
Potri.003G068900	Chr03:9718299-9720218	AT1G72450	0.576007	2.05636	0.290651	1.60773	6.9718	8.45725	5.52906	61.0279	3.59737	4.24967	2.04009	5.24637	1.83594	2.46767		3.46436	EZ-preferred	DEG							20.1.3+17.7.2	jasmonate-zim-domain protein 6	JAZ6 transcript levels rise in response to a jasmonate stimulus and a GFP:JAZ6 fusion protein localizes to the nucleus. Application of jasmonate methyl ester to Arabidopsis roots reduces the levels of a JAZ6:GUS fusion protein, presumably by stimulating		GO:0005515-protein binding	PF09425-Divergent CCT motif;PF06200-tify domain			POPTR_0003s06670, estExt_fgenesh4_pg.C_LG_III0246
Potri.003G070500	Chr03:9880116-9882299	AT1G54070	4.43009	4.7943	1.98381	1.71183	4.61115	0.84581	3.01009	0.799249			-2.50291				-2.44672			DEG					Opp_0.5h		35.2	Dormancy/auxin associated family protein	0	similar to dormancy/auxin associated protein-related; [ ortholog of At1g54070,]		PF05564-Dormancy/auxin associated protein			POPTR_0003s06820, estExt_fgenesh4_pg.C_LG_III0496
Potri.003G071100	Chr03:9935478-9937350	AT1G54050	0.153006	0.111212	1.04624	5.38958	1.15413	0.578425	8.22343	71.5907		2.97453		3.73153		2.36496		3.12196		DEG		Opp			C_3h	C_3h	20.2.1	HSP20-like chaperones superfamily protein	0	similar to 17.4 kDa class III heat shock protein (HSP17.4-CIII); similar to identified as class CIII in Scharf; similar to K-D.; similar to et al; similar to Cell Stress & Chaperones (2001) 6: 225-237.; [ ortholog of At1g54050,]		PF00011-Hsp20/alpha crystallin family	PTHR11527-SMALL HEAT-SHOCK PROTEIN (HSP20) FAMILY		POPTR_0003s06870, estExt_Genewise1_v1.C_LG_III1704
Potri.003G072200	Chr03:10100866-10102015	AT3G14260	3.67369	2.8417	0.951832	1.0544	92.3865	61.2833	65.6167	14.2377	4.65238	6.10721	4.43067	3.75523			-0.592188	-2.20435	EZ-preferred	DEG							29.2.3	Protein of unknown function (DUF567)	0		GO:0044237-cellular metabolism	PF04525-Protein of unknown function (DUF567)	PTHR10233-TRANSLATION INITIATION FACTOR EIF-2B;PTHR10233:SF7-TRANSLATION INITIATION FACTOR EIF-2B ALPHA SUBUNIT		POPTR_0003s06980
Potri.003G076900	Chr03:10534417-10537457	AT5G47500	3.41219	3.5536	3.7553	2.0359	1.63403	1.7467	1.78624	0.359747	-1.06226	-1.072	-1.02465	-2.50061		-0.88326		-2.31187	DZ-preferred	DEG				C			10.8.1	Pectin lyase-like superfamily protein	0		GO:0030599-pectinesterase activity;GO:0042545-cell wall modification;GO:0005618-cell wall	PF01095-Pectinesterase			POPTR_0003s07460
Potri.003G077700	Chr03:10630092-10630920	AT5G13910	0	2.49718	0	2.59211	1.00262	13.9212	0.606191	5.65958	inf		2.47892		inf	inf	3.79544	3.22285		DEG		C		C			27.3.3	Integrase-type DNA-binding superfamily protein	Encodes a member of the ERF (ethylene response factor) subfamily B-1 of ERF/AP2 transcription factor family (LEAFY PETIOLE). The protein contains one AP2 domain. There are 15 members in this subfamily including ATERF-3, ATERF-4, ATERF-7, and LEAFY PETIOLE		GO:0003700-transcription factor activity;GO:0006355-regulation of transcription, DNA-dependent	PF00847-AP2 domain			POPTR_0003s07540
Potri.003G077800	Chr03:10639544-10641813	AT5G47450	0.0653746	0.122043	0.151567	2.5456	1.1784	1.59147	2.15219	17.2784		3.82778		2.76289		4.06999		3.0051		DEG				C			34.19.2	tonoplast intrinsic protein 2;3	Tonoplast intrinsic protein, transports ammonium (NH3) and methylammonium across the tonoplast membrane, gene expression shows diurnal regulation and is upregulated by ammonium (NH3).	similar to Probable aquaporin TIP2.3 (Tonoplast intrinsic protein 2.3).; [ co-ortholog (2of2) of At4g17340, At5g47450, ]	GO:0005215-transporter activity;GO:0006810-transport;GO:0016020-membrane	PF00230-Major intrinsic protein	PTHR19139-AQUAPORIN TRANSPORTER;PTHR19139:SF30-AQUAPORIN-7	KOG0223-Aquaporin (major intrinsic protein family)	POPTR_0003s07550, Pt-TIP2.5, estExt_fgenesh4_pg.C_LG_III0571
Potri.003G080400	Chr03:10863812-10867866	AT5G47240	0.906544	1.14902	1.65412	1.51338	0.109303	0.180168	0.203673	0.845984		-3.02174	-2.673					2.05438		DEG		C		C			23.3.3	nudix hydrolase homolog 8	0		GO:0016787-hydrolase activity	PF00293-NUDIX domain	PTHR13994:SF2-MUTT DOMAIN PROTEIN;PTHR13994-NUDIX HYDROLASE RELATED	KOG0648-Predicted NUDIX hydrolase FGF-2 and related proteins	POPTR_0003s07830
Potri.003G080600	Chr03:10889309-10890492	AT4G17490	0.653235	2.08841	0.53139	0.459105	1.94745	15.5024	3.04173	3.50119	1.57591	2.51705	2.89201	2.93095	1.67673		2.99283		EZ-preferred	DEG		Opp				C_0.5h	27.3.3+17.5.2	ethylene responsive element binding factor 6	Encodes a member of the ERF (ethylene response factor) subfamily B-3 of ERF/AP2 transcription factor family (ATERF-6). The protein contains one AP2 domain. There are 18 members in this subfamily including ATERF-1, ATERF-2, AND ATERF-5.		GO:0003700-transcription factor activity;GO:0006355-regulation of transcription, DNA-dependent	PF00847-AP2 domain			POPTR_0003s07850
Potri.003G081500	Chr03:10953787-10955589	AT4G16820	0.179188	0.950954	0.169927	0.194778	0.376155	1.91405	0.394021	0.776951			1.00918	1.99599	2.4079		2.34723			DEG							11.9.2.1	alpha/beta-Hydrolases superfamily protein	Encodes a lipase that hydrolyzes phosphatidylcholine, glycolipids as well as triacylglycerols.		GO:0004806-triacylglycerol lipase activity;GO:0006629-lipid metabolism	PF01764-Lipase (class 3)	PTHR21493:SF9-SUBFAMILY NOT NAMED;PTHR21493-CGI-141-RELATED/LIPASE CONTAINING PROTEIN	KOG4569-Predicted lipase	POPTR_0003s07940, eugene3.00030555
Potri.003G085500	Chr03:11250829-11254292	AT4G17090	0.0733916	0.0482641	0.0261528	0.0775695	0.0495687	0.836241	0.210433	0.882661			4.1149	3.5083			4.07642	2.0685		DEG							2.2.2.1.2	chloroplast beta-amylase	Encodes a beta-amylase targeted to the chloroplast. Transgenic BMY8 RNAi lines fail to accumulate maltose during cold shock suggesting that maltose accumulation coincides with BMY8 expression. Apart from maltose, the sugar content of the RNAi lines were s	similar to beta-amylase (CT-BMY); similar to 1; similar to 4-alpha-D-glucan maltohydrolase; similar to beta-amylase enzyme GI:6065749 from (Arabidopsis thaliana); similar to beta-amylase targeted to the chloroplast; [ co-ortholog (2of2) of At4g17090, ]	GO:0016161-beta-amylase activity;GO:0000272-polysaccharide catabolism	PF01373-Glycosyl hydrolase family 14			POPTR_0003s08360, Pt-BMY.2, eugene3.01180078
Potri.003G088400	Chr03:11590302-11594991	AT2G35390	13.879	16.1942	13.1299	37.0897	10.9237	26.9321	15.9465	81.599			0.733848	1.13754		1.49816	1.30187	2.35531		DEG							23.1.3	Phosphoribosyltransferase family protein	0	similar to Ribose-phosphate pyrophosphokinase 2 (EC 2.7.6.1) (Phosphoribosyl pyrophosphate synthetase 2) (PRS II).; [ co-ortholog (1of3) of At1g32380, At2g35390, ]	GO:0009116-nucleoside metabolism	PF00156-Phosphoribosyl transferase domain	PTHR10210-RIBOSE-PHOSPHATE PYROPHOSPHOKINASE	KOG1448-Ribose-phosphate pyrophosphokinase	POPTR_0003s08670, eugene3.01180044
Potri.003G091700	Chr03:11883721-11884385	AT4G17870	0.647159	1.15959	1.01598	0.127416	36.0588	31.2516	29.1891	5.48497	5.80009	4.84449	4.75224					-2.41187		DEG							20.2.99	Polyketide cyclase/dehydrase and lipid transport superfamily protein	Encodes a member of the PYR (pyrabactin resistance )/PYL(PYR1-like)/RCAR (regulatory components of ABA receptor) family proteins with 14 members. PYR/PYL/RCAR family proteins function as abscisic acid sensors. Mediate ABA-dependent regulation of protein	similar to expressed protein in Arabidopsis thaliana; similar to unknown protein (pir||T05073||; [ co-ortholog (2of2) of At5g46790, ]	GO:0006952-defense response;GO:0009607-response to biotic stimulus	PF10604-Polyketide cyclase / dehydrase and lipid transport			POPTR_0003s09050, fgenesh4_pg.C_scaffold_118000009
Potri.003G092100	Chr03:11919559-11921089	AT2G35215	1.19821	0.528238	1.04004	5.5488	1.85687	1.56369	1.33307	12.1634			1.56569	1.1323		2.41554		3.18972		DEG							35.2	0	0	similar to expressed protein in Arabidopsis thaliana; similar to (Arabidopsis thaliana); [ co-ortholog (1of2) of At2g35215, ]					POPTR_0003s09080, eugene3.01180009
Potri.003G092700	Chr03:11982425-11983493	AT1G32690	0.245956	2.68478	0.225731	0.563882	2.89357	16.6065	2.89787	6.64255		3.68232	2.62887	3.55827			2.52082	1.19674		DEG		C		C			35.2	0	0	similar to expressed protein in Arabidopsis thaliana; [ co-ortholog (2of2) of At2g35200, At1g32690, ]		PF05340-Protein of unknown function (DUF740)			POPTR_0003s09150, fgenesh4_pg.C_scaffold_118000001
Potri.003G095500	Chr03:12222548-12224024	AT2G35470	18.429	11.4707	17.1753	4.33156	63.0548	49.2205	62.433	15.3803	1.77463	1.86197	2.10131	1.82812	-0.684023	-1.98738	-0.357345	-2.02123	EZ-preferred	DEG							35.2	0	0
Potri.003G109200	Chr03:13282652-13284006	AT4G25200	1.03503	0.844779	1.15535	2.72827	6.03378	5.10149	6.19762	25.0447	2.5434	2.42339	2.59427	3.19845		1.23966		2.01472	EZ-preferred	DEG					C_3h		20.2.1	mitochondrion-localized small heat shock protein 23.6	AtHSP23.6-mito mRNA, nuclear gene encoding mitochondrial	similar to Heat shock 22 kDa protein; similar to mitochondrial precursor. [ORG:Glycine max]; [ ortholog of Q39818,At4g25200,At5g51440,]		PF00011-Hsp20/alpha crystallin family	PTHR11527:SF17-HEAT-SHOCK PROTEIN 22;PTHR11527-SMALL HEAT-SHOCK PROTEIN (HSP20) FAMILY	KOG0710-Molecular chaperone (small heat-shock protein Hsp26/Hsp42)	POPTR_0003s10860, estExt_fgenesh4_pg.C_LG_III0867, Pt-HSP23.1
Potri.003G115100	Chr03:13823369-13827224	AT4G22730	0.236356	0.257747	0.374709	0.217024	1.14615	0.985862	1.25097	0.242084	2.27777	1.7392	1.93543					-2.36947		DEG							30.2.17	Leucine-rich repeat protein kinase family protein	0	similar to leucine-rich repeat transmembrane protein kinase; putative; similar to leucine rich repeat receptor-like kinase; similar to Oryza sativa; similar to PATCHX:E267533; [ co-ortholog (2of2) of At4g22730, ]	GO:0004672-protein kinase activity;GO:0005524-ATP binding;GO:0006468-protein amino acid phosphorylation	PF07714-Protein tyrosine kinase;PF08263-Leucine rich repeat N-terminal domain	PTHR24420-FAMILY NOT NAMED	KOG1187-Serine/threonine protein kinase	POPTR_0003s11460, fgenesh4_pg.C_LG_III000929
Potri.003G116700	Chr03:14017479-14019154	AT4G22790	0.0503555	0.028908	0	0.0821628	1.93192	2.98643	2.01634	8.38		inf		6.67232				2.05521		DEG							34.99	MATE efflux family protein	0	MATE efflux family protein; [ co-ortholog (2of3) of At4g22790, ]	GO:0015238-drug transporter activity;GO:0015297-antiporter activity;GO:0006855-multidrug transport;GO:0055085-transmembrane transport;GO:0016020-membrane	PF01554-MatE	PTHR11206:SF38-NA+ DRIVEN MULTIDRUG EFFLUX PUMP;PTHR11206-MULTIDRUG RESISTANCE PUMP	KOG1347-Uncharacterized membrane protein, predicted efflux pump	POPTR_0003s11660, gw1.III.2140.1
Potri.003G121100	Chr03:14346851-14350243	AT4G23020	7.6784	6.23886	9.58861	3.05045	1.46615	6.46073	3.54513	2.13146	-2.38877	-1.43548				-1.6523	2.13967	-0.733999		DEG							35.2	0	0						POPTR_0003s12110
Potri.003G133200	Chr03:15237144-15238448	AT5G41590	0.853155	4.42157	0.689256	2.72059	1.80455	12.6073	3.3015	21.6075		2.26001	1.51163	2.98954	2.37368	1.98081	2.80455	2.71034		DEG					C_all		35.2	Protein of unknown function (DUF567)	0	similar to hypothetical protein; [ co-ortholog (1of2) of At5g41590, ]		PF04525-Protein of unknown function (DUF567)			POPTR_0003s13300, fgenesh4_pm.C_LG_III000440
Potri.003G133400	Chr03:15272812-15273760	AT2G46150	0.0765678	0.201347	0.0452957	0	0.847183	3.90276	1.19458	1.38564				inf			2.20375			DEG							33.2	Late embryogenesis abundant (LEA) hydroxyproline-rich glycoprotein family	0			PF03168-Late embryogenesis abundant protein			POPTR_0003s13320, fgenesh4_pg.C_LG_III001110
Potri.003G138600	Chr03:15654979-15658916	AT4G11070	3.10219	14.7027	1.97696	4.47961	9.09853	56.298	11.73	13.7301	1.55235	2.56885	1.937	1.6159	2.24472		2.62938		EZ-preferred	DEG					C_0.5h		27.3.32	WRKY family transcription factor	member of WRKY Transcription Factor; Group III	similar to Probable WRKY transcription factor 53 (WRKY DNA-binding protein 53).; [ ortholog of At4g23810,]	GO:0003700-transcription factor activity;GO:0043565-sequence-specific DNA binding;GO:0006355-regulation of transcription, DNA-dependent	PF03106-WRKY DNA -binding domain			POPTR_0003s13840, Pt-WRKY53.1, gw1.III.2417.1
Potri.003G142500	Chr03:15916514-15922418	AT4G23990	3.42685	3.32205	3.99845	22.0389	7.47224	7.71449	8.53393	18.661	1.12466	1.09377	1.2155			2.46254		1.12875		DEG							10.2.1	cellulose synthase like G3	encodes a protein similar to cellulose synthase		GO:0016760-cellulose synthase (UDP-forming) activity;GO:0030244-cellulose biosynthesis;GO:0016020-membrane	PF03552-Cellulose synthase	PTHR13301-X-BOX TRANSCRIPTION FACTOR-RELATED;PTHR13301:SF24-		POPTR_0003s14250, POPTR_0003s14240, gw1.III.1096.1
Potri.003G151000	Chr03:16497943-16499241	AT5G07580	0.258006	0.193337	0.0683931	0.120818	2.13051	0.622581	1.20513	0.270612	3.04572						-1.77487	-2.15489		DEG		C		C			17.5.2	Integrase-type DNA-binding superfamily protein	encodes a member of the ERF (ethylene response factor) subfamily B-3 of ERF/AP2 transcription factor family. The protein contains one AP2 domain. There are 18 members in this subfamily including ATERF-1, ATERF-2, AND ATERF-5.		GO:0003700-transcription factor activity;GO:0006355-regulation of transcription, DNA-dependent	PF00847-AP2 domain			POPTR_0003s15060
Potri.003G153300	Chr03:16676047-16676401		170.587	151.939	818.074	295.536	34.5855	816.285	0	623.979		-inf						inf		DEG							35.2	0	0
Potri.003G156100	Chr03:16854246-16856105	AT1G30870	1.27269	0.469595	0.662779	4.26406	95.8703	79.1593	46.233	50.1679	6.23513	6.12425	7.3972	3.55647		2.68563			EZ-preferred	DEG		C		C			26.12	Peroxidase superfamily protein	0		GO:0004601-peroxidase activity;GO:0020037-heme binding;GO:0006979-response to oxidative stress;GO:0055114-oxidation reduction	PF00141-Peroxidase			POPTR_0003s15480
Potri.003G156500	Chr03:16895116-16898026	AT5G44680	6.7621	4.52066	7.07799	3.29643	15.2785	10.0692	14.9075	2.45051	1.17596	1.07462	1.15535		-0.580936	-1.10244	-0.601544	-2.60488		DEG							28.2	DNA glycosylase superfamily protein	0		GO:0008725-DNA-3-methyladenine glycosylase I activity;GO:0006284-base-excision repair	PF03352-Methyladenine glycosylase			POPTR_0003s15520
Potri.003G160400	Chr03:17188672-17192630	AT1G09070	1.42116	2.29192	1.18511	1.13486	3.39964	14.7571	5.06477	5.20799	1.25831	2.09548	2.68679	2.19821			2.11796		EZ-preferred	DEG							35.2	soybean gene regulated by cold-2	SRC2 specifically binds the peptide PIEPPPHH, and moves from ER to a vacuole fraction where it gets internalized. Involved in Protein Storage Vacuole targeting.		GO:0005515-protein binding	PF00168-C2 domain			POPTR_0003s15870, eugene3.00031297
Potri.003G165400	Chr03:17589692-17591474	AT5G13200	0.244006	0.178963	0.206079	0.244643	1.20324	2.86621	0.865456	3.63143	2.30193		4.00141	3.89179			1.25222	2.069		DEG							17.1.3	GRAM domain family protein	0			PF02893-GRAM domain			POPTR_0003s16380
Potri.003G167500	Chr03:17807356-17808629	AT1G12060	4.11506	4.4917	5.86618	5.38856	3.46526	4.05486	3.08794	12.7834		-0.925777		1.2463				2.04956		DEG							33.99	BCL-2-associated athanogene 5	A member of Arabidopsis BAG (Bcl-2-associated athanogene) proteins, plant homologs of mammalian regulators of apoptosis. Plant BAG proteins are multi-functional and remarkably similar to their animal counterparts, as they regulate apoptotic-like processes		GO:0005515-protein binding;GO:0051087-chaperone binding;GO:0006915-apoptosis	PF00612-IQ calmodulin-binding motif;PF02179-BAG domain			POPTR_0003s16590
Potri.003G169100	Chr03:17915556-17918119	AT5G13080	0.138723	0.537126	0.030154	0.427768	3.12304	8.76814	2.18085	9.8076			4.02894	4.519			1.48932	2.16901		DEG				C			27.3.32	WRKY DNA-binding protein 75	WRKY75 is one of several transcription factors induced during Pi deprivation. It is nuclear localized and regulated differentially during Pi starvation. RNAi mediated suppression of WRKY75 made the plants more susceptible to Pi stress as indicated by the		GO:0003700-transcription factor activity;GO:0043565-sequence-specific DNA binding;GO:0006355-regulation of transcription, DNA-dependent	PF03106-WRKY DNA -binding domain			POPTR_0003s16750
Potri.003G174100	Chr03:18312833-18316939		4.97798	13.9214	2.47078	6.72481	1.05631	9.45392	0.90317	1.39339	-2.23653						3.16188			DEG							35.2	0	0						POPTR_0003s17270
Potri.003G175000	Chr03:18373172-18373574	AT3G24060	1.54041	11.6579	0	24.089	68.6727	306.869	84.2308	226.659		inf					2.15982			DEG							35.2	Plant self-incompatibility protein S1 family	0						POPTR_0003s17360
Potri.003G177600	Chr03:18558508-18561054	AT1G04770	0.179835	0.624664	0.25128	0.920535	0.134197	0.39188	0.218224	1.82774						1.87318		3.06618		DEG							33.99	Tetratricopeptide repeat (TPR)-like superfamily protein	0		GO:0005515-protein binding	PF00515-Tetratricopeptide repeat	PTHR23083-O-LINKED N-ACETYLGLUCOSAMINE TRANSFERASE, OGT;PTHR23083:SF200-OS05G0506000 PROTEIN		POPTR_0003s17610, eugene3.00031467
Potri.003G180600	Chr03:18770563-18771906	AT5G10970	0.0193197	0.0208241	0.0252963	0.157703	0.348513	1.36596	1.26648	10.2797				6.02644			1.97063	3.0209		DEG							27.3.11	C2H2 and C2HC zinc fingers superfamily protein	0				PTHR10042:SF14-ZFP4 (ZINC FINGER PROTEIN 4), NUCLEIC ACID BINDING;PTHR10042-EARLY GROWTH RESPONSE PROTEIN		POPTR_0003s17900
Potri.003G187100	Chr03:19297874-19299786	AT1G64660	0.195616	0.205942	0.115316	0.140734	0.950778	5.53764	1.00504	2.32048	2.28108		4.74896	4.04338			2.54209	1.20717		DEG			C	C	C_0.5h		13.2.3.4.1	methionine gamma-lyase	Encodes a functional methionine gamma-lyase, a cytosolic enzyme catalyzes the degradation of methionine into methanethiol, alpha-ketobutyrate and ammonia. The catabolism of excess methionine is important to methionine homeostasis.		GO:0016740-transferase activity;GO:0030170-pyridoxal phosphate binding;GO:0009058-biosynthesis;GO:0008152-metabolism;GO:0006520-amino acid metabolism	PF01053-Cys/Met metabolism PLP-dependent enzyme	PTHR11808-CYSTEINE/METHIONINE METABOLISM PYRIDOXAL-5-PHOSPHATE ENZYMES;PTHR11808:SF9-gb def: aminotransferase, class v [deinococcus radiodurans]	KOG0053-Cystathionine beta-lyases/cystathionine gamma-synthases	POPTR_0003s18600, eugene3.00031777
Potri.003G189100	Chr03:19408677-19410142	AT5G07010	2.59841	3.95169	2.89961	2.37549	3.01847	4.0056	2.6192	16.2964				2.77825				2.63735		DEG		Opp			C_3h		11.8	sulfotransferase 2A	Encodes a sulfotransferase that acts specifically on 11- and 12-hydroxyjasmonic acid. Transcript levels for this enzyme are increased by treatments with jasmonic acid (JA), 12-hydroxyJA, JA-isoleucine, and 12-oxyphytodienoic acid (a JA precursor).		GO:0008146-sulfotransferase activity	PF00685-Sulfotransferase domain	PTHR11783-SULFOTRANSFERASE (SULT);PTHR11783:SF1-SULFOTRANSFERASE-RELATED	KOG1584-Sulfotransferase	POPTR_0003s18820, eugene3.54120001
Potri.003G195100	Chr03:19834067-19834473	AT5G13930	0	0	14.4927	36.0418	75.9713	313.968	186.823	0	inf		inf					-inf		DEG		C					16.8.2	Chalcone and stilbene synthase family protein	Encodes chalcone synthase (CHS), a key enzyme involved in the biosynthesis of flavonoids. Required for the accumulation of purple anthocyanins in leaves and stems. Also involved in the regulation of auxin transport and the modulation of root gravitropism		GO:0016746-transferase activity, transferring acyl groups;GO:0008415-acyltransferase activity	PF02797-Chalcone and stilbene synthases, C-terminal domain			POPTR_0003s19450
Potri.003G195200	Chr03:19839957-19840223	AT5G13930	4.26684	0	0	0	74.2358	0	421.308	0							-inf			DEG							16.8.2	Chalcone and stilbene synthase family protein	Encodes chalcone synthase (CHS), a key enzyme involved in the biosynthesis of flavonoids. Required for the accumulation of purple anthocyanins in leaves and stems. Also involved in the regulation of auxin transport and the modulation of root gravitropism		GO:0016746-transferase activity, transferring acyl groups;GO:0009058-biosynthesis;GO:0008415-acyltransferase activity	PF00195-Chalcone and stilbene synthases, N-terminal domain			POPTR_0003s19460
Potri.003G197500	Chr03:20038141-20039556	AT3G57040	11.2877	101.833	8.37174	17.4051	57.2839	340.396	86.8328	202.556	2.34338	3.37464	1.74101	3.54073	3.17338	1.05591	2.57101	1.22201	EZ-preferred	DEG				C	C_0.5h		27.3.5	response regulator 9	response regulator ARR9, A two-component response regulator-like protein with a receiver domain with a conserved aspartate residue and a possible phosphorylation site and at the N-terminal half. Appears to interact with histidine kinase like genes ATHP3 a		GO:0000156-two-component response regulator activity;GO:0000160-two-component signal transduction system (phosphorelay);GO:0006355-regulation of transcription, DNA-dependent	PF00072-Response regulator receiver domain	PTHR26402:SF53-TWO-COMPONENT RESPONSE REGULATOR;PTHR26402-RESPONSE REGULATOR OF TWO-COMPONENT SYSTEM
Potri.003G202400	Chr03:20413997-20414795		8.13924	55.0246	13.2902	63.2627	8.85855	52.428	43.8769	62.1393					2.75711	2.25099	2.5652			DEG							35.2	0	0
Potri.003G206000	Chr03:20684394-20689757	AT5G12950	2.51389	1.96423	2.1816	1.36227	3.45474	2.31856	2.77801	0.657001				-1.05205		-0.679369	-0.575348	-2.08008		DEG							35.2	Putative glycosyl hydrolase of unknown function (DUF1680)	0	similar to expressed protein in Arabidopsis thaliana; [ co-ortholog (2of2) of At5g12950, At5g12960, ]		PF07944-Putative glycosyl hydrolase of unknown function (DUF1680)			POPTR_0003s20500, gw1.III.271.1
Potri.003G207000	Chr03:20764615-20766104	AT3G20820	12.0671	36.84	18.2899	73.5656	148.448	343.471	263.985	606.76	3.62081	3.85134	3.22084	3.04402	1.61019	2.00798	1.21023	1.20067	EZ-preferred	DEG				Opp	C_3h		30.2.11	Leucine-rich repeat (LRR) family protein	0	similar to polygalacturonase inhibitor-like protein. [ORG:Cicer arietinum]; [ co-ortholog (2of2) of At3g20820, CAD56505, ]	GO:0005515-protein binding	PF00560-Leucine Rich Repeat;PF08263-Leucine rich repeat N-terminal domain	PTHR24420:SF645-;PTHR24420-FAMILY NOT NAMED		POPTR_0003s22310, Pt-PGI.2, eugene3.00031582
Potri.003G208800	Chr03:20881595-20882862	AT5G65360	291.061	2116.48	1514.84	1235.72	23.5492	235.701	182.182	0				-inf	2.86227					DEG							28.1.3	Histone superfamily protein	0		GO:0003677-DNA binding;GO:0000786-nucleosome;GO:0006334-nucleosome assembly	PF00125-Core histone H2A/H2B/H3/H4	PTHR11426-HISTONE H3		POPTR_0108s00230, gw1.III.2578.1
Potri.003G209400	Chr03:20901270-20902580	AT5G65360	303.245	1738.09	1810.43	1650.68	42.9045	242.761	80.1434	243.419	-2.82128		-2.8399	-2.76155	2.51895					DEG							28.1.3	Histone superfamily protein	0		GO:0003677-DNA binding;GO:0000786-nucleosome;GO:0006334-nucleosome assembly	PF00125-Core histone H2A/H2B/H3/H4	PTHR11426-HISTONE H3		POPTR_0003s22180, HTR905, eugene3.07610001
Potri.003G216100	Chr03:21298053-21298906	AT5G19875	5.34391	15.8366	6.32246	43.4319	5.73581	16.7758	6.4503	34.9829					1.56729	2.78019	1.54831	2.43921		DEG							35.2	0	0						POPTR_0003s21480, estExt_fgenesh4_pg.C_LG_III1860
Potri.003G218800	Chr03:21478756-21482577	AT3G13600	7.88361	1.57388	11.65	14.8857	15.6292	7.57567	30.8659	33.6687	0.987314	1.40568	2.26704	1.17748	-2.32453		-1.0448		EZ-preferred	DEG							30.3	calmodulin-binding family protein	0						POPTR_0003s21220
Potri.003G219300	Chr03:21500656-21506686	AT5G11950	2.64055	1.61813	2.78532	0.271837	4.06685	2.10538	3.091	2.03609				2.90499		-3.35703				DEG							13.2.3.5.1	Putative lysine decarboxylase family protein	Encodes a protein of unknown function. It has been crystallized and shown to be structurally almost identical to the protein encoded by At2G37210.			PF03641-Possible lysine decarboxylase			POPTR_0003s21160, estExt_Genewise1_v1.C_LG_III0865
Potri.004G000300	Chr04:59635-61673	AT5G16340	1.20496	1.88521	1.35923	0.564544	0.190848	0.135342	0.11146	0.937717	-2.65849	-3.60819	-3.80004			-1.26763		3.07262		DEG							11.1.8	AMP-dependent synthetase and ligase family protein	0		GO:0003824-catalytic activity;GO:0008152-metabolism	PF00501-AMP-binding enzyme	PTHR24095:SF26-SUBFAMILY NOT NAMED;PTHR24095-FAMILY NOT NAMED	KOG1176-Acyl-CoA synthetase	POPTR_0004s00210
Potri.004G001900	Chr04:149410-155010	AT1G62400	0.0958325	0.102416	0.0836052	0.360376	0.340771	0.353749	0.323312	1.42427				1.98265				2.13922		DEG							29.4	Protein kinase superfamily protein	0		GO:0004672-protein kinase activity;GO:0005524-ATP binding;GO:0006468-protein amino acid phosphorylation	PF07714-Protein tyrosine kinase	PTHR23257:SF81-PROTEIN-TYROSINE KINASE;PTHR23257-SERINE-THREONINE PROTEIN KINASE	KOG0192-Tyrosine kinase specific for activated (GTP-bound) p21cdc42Hs	POPTR_0004s00360
Potri.004G002700	Chr04:188338-193046	AT2G32950	0.323308	0.023875	4.79092	5.83027	4.84021	0.379749	34.2551	36.9705	3.90409	2.83795		2.66474			-3.67195			DEG							30.11	Transducin/WD40 repeat-like superfamily protein	Represses photomorphogenesis and induces skotomorphogenesis in the dark. Contains a ring finger zinc-binding motif, a coiled-coil domain, and several WD-40 repeats, similar to G-beta proteins. The C-terminus has homology to TAFII80, a subunit of the TFIID		GO:0005515-protein binding	PF00400-WD domain, G-beta repeat;PF00097-Zinc finger, C3HC4 type (RING finger)	PTHR22847:SF121-SUBFAMILY NOT NAMED;PTHR22847-WD40 REPEAT PROTEIN	KOG0265-U5 snRNP-specific protein-like factor and related proteins
Potri.004G007300	Chr04:453963-455518	AT4G22080	0	0	0.0327022	0.206171	4.53471	1.48085	0.412066	2.02214	inf		inf	3.29397			-1.61459	2.29494		DEG				C			10.6.3	root hair specific 14	0	similar to Putative pectate lyase 4 precursor (EC 4.2.2.2).; [ co-ortholog (1of5) of At1g11920, At1g30350, At4g22080, At4g22090, ]		PF00544-Pectate lyase			POPTR_0004s00870, gw1.166.38.1
Potri.004G008000	Chr04:516304-517576	AT4G22030	0	0.365846	0.0250448	0.133301	0.227588	1.24523	0.11674	0.0785604			1.76711				2.45192			DEG							29.5.11.4.3.2	F-box family protein with a domain of unknown function (DUF295)	0						POPTR_0004s00940
Potri.004G013000	Chr04:826431-827607	AT5G07900	4.07372	4.14048	4.60623	3.16452	1.66235	6.77506	3.89454	8.06413	-1.29312			1.34953			2.02701	1.05007		DEG							27.3.99	Mitochondrial transcription termination factor family protein	0			PF02536-mTERF	PTHR13068-CGI-12 PROTEIN-RELATED;PTHR13068:SF3-SUBFAMILY NOT NAMED	KOG1267-Mitochondrial transcription termination factor, mTERF	POPTR_0004s01300
Potri.004G016800	Chr04:1128040-1128835	AT1G11655	15.9966	10.0718	14.6951	3.1939	69.9428	57.0812	51.1883	16.103	2.12841	1.80048	2.5027	2.33393		-2.20194		-1.66849	EZ-preferred	DEG							35.2	0	0	similar to expressed protein in Arabidopsis thaliana; [ co-ortholog (1of2) of At1g11655, ]					POPTR_0004s01650, eugene3.00040049
Potri.004G017600	Chr04:1166575-1168137	AT3G26040	0	0	0	0	0.125524	0.272739	0	1.20715				inf				inf		DEG							16.2	HXXXD-type acyl-transferase family protein	0		GO:0016747-transferase activity, transferring groups other than amino-acyl groups	PF02458-Transferase family			POPTR_0004s01720, fgenesh4_pg.C_LG_IV000056
Potri.004G017700	Chr04:1176526-1179018	AT5G36110	0	0	0	0.0447266	2.76805	1.66185	1.12319	6.28133	inf	inf	inf				-0.736082	2.48346		DEG							26.1	cytochrome P450, family 716, subfamily A, polypeptide 1	member of CYP716A		GO:0016705-oxidoreductase activity, acting on paired donors, with incorporation or reduction of molecular oxygen;GO:0009055-electron carrier activity;GO:0020037-heme binding;GO:0055114-oxidation reduction;GO:0005506-iron ion binding	PF00067-Cytochrome P450	PTHR24286-FAMILY NOT NAMED;PTHR24286:SF25-	KOG0157-Cytochrome P450 CYP4/CYP19/CYP26 subfamilies	POPTR_0004s01730, gw1.IV.1724.1
Potri.004G029200	Chr04:2137846-2138536	AT1G10740	81.5928	482.342	500.549	613.978	109.906	545.015	401.009	480.13					2.56354		2.31003			DEG							35.2	alpha/beta-Hydrolases superfamily protein	0
Potri.004G033100	Chr04:2417223-2418726	AT4G21440	0.175016	0.586502	0.712334	3.40304	6.6525	9.82225	20.6771	58.025	5.24834	4.85934	4.06585	4.09178		2.2562	0.562157	1.48864	EZ-preferred	DEG						C_3h	27.3.25	MYB-like 102	Encodes a MYB transcription factor involved in wounding and osmotic stress response. Member of the R2R3 factor gene family.	similar to putative MYB transcription factor. [ORG:Malus x domestica]; [ ortholog of AAS55546,At4g05100,At4g21440,]	GO:0003677-DNA binding	PF00249-Myb-like DNA-binding domain	PTHR10641-MYB-RELATED	KOG0048-Transcription factor, Myb superfamily	POPTR_0004s03310, gw1.IV.2190.1, Pt-MYB.53
Potri.004G038100	Chr04:2900083-2907074	AT5G08370	0.839915	0.963575	1.16917	1.31938	0.510605	0.273153	0.290096	1.20925		-2.01088	-1.81869					2.05951		DEG		Opp		Opp			3.8.2	alpha-galactosidase 2	0	similar to alpha-galactosidase. [ORG:Phaseolus vulgaris]; [ co-ortholog (3of3) of AAA73963, P14749, T10860, T06388, AAA73964, CAA03733, CAA32772, S07472, ]	GO:0004553-hydrolase activity, hydrolyzing O-glycosyl compounds;GO:0005975-carbohydrate metabolism	PF02065-Melibiase	PTHR11452-ALPHA-GALACTOSIDASE/ALPHA-N-ACETYLGALACTOSAMINIDASE	KOG2366-Alpha-D-galactosidase (melibiase)	POPTR_0004s03830, fgenesh4_pm.C_LG_IV000085
Potri.004G043300	Chr04:3285843-3286551	AT1G03700	0	0	0	20.1106	0.401791	0	4.12477	172.212		inf		3.09816		inf		5.38373		DEG							35.2	Uncharacterised protein family (UPF0497)	0			PF04535-Domain of unknown function (DUF588)	PTHR11615:SF64-INTEGRAL MEMBRANE FAMILY PROTEIN;PTHR11615-NITRATE, FROMATE, IRON DEHYDROGENASE		POPTR_0004s04330, fgenesh4_pg.C_LG_IV000529
Potri.004G047500	Chr04:3630068-3631487	AT1G28360	0.715627	0.475769	0.607537	1.01822	1.72389	2.35652	1.48234	7.94323	1.26839	1.28683	2.30832	2.96368				2.42185	EZ-preferred	DEG							27.3.3	ERF domain protein 12	encodes a member of the ERF (ethylene response factor) subfamily B-1 of ERF/AP2 transcription factor family (ERF12). The protein contains one AP2 domain. There are 15 members in this subfamily including ATERF-3, ATERF-4, ATERF-7, and leafy petiole.	similar to ERF domain protein 12 (ERF12); similar to ERF domain protein 12(AtERF12) GI:15207791 from (Arabidopsis thaliana); [ co-ortholog (1of2) of At1g28360, ]	GO:0006355-regulation of transcription, DNA-dependent;GO:0003700-transcription factor activity	PF00847-AP2 domain			POPTR_0004s04700, eugene3.00040481, ERF43
Potri.004G052400	Chr04:4087837-4092431	AT2G29120	0.188914	0.547969	0.110262	0.529097	0.639533	3.69304	0.788477	1.70914		2.83814	2.75264	1.69166			2.52972	1.11613		DEG							30.1	glutamate receptor 2.7	member of Putative ligand-gated ion channel subunit family		GO:0004970-inotropic glutamate receptor activity;GO:0005234-glutamate-gated ion channel activity;GO:0016020-membrane;GO:0005215-transporter activity;GO:0006810-transport;GO:0030288-periplasmic space (sensu Gram-negative Bacteria)	PF01094-Receptor family ligand binding region;PF00060-Ligand-gated ion channel;PF00497-Bacterial extracellular solute-binding proteins, family 3	PTHR18966-IONOTROPIC GLUTAMATE RECEPTOR-RELATED;PTHR18966:SF6-gb def: agcp9714 [anopheles gambiae str. pest]	KOG1052-Glutamate-gated kainate-type ion channel receptor subunit GluR5 and related subunits	POPTR_0004s05170
Potri.004G053500	Chr04:4179188-4181452	AT1G28680	1.2672	0.286191	8.01231	8.65873	38.3	13.7815	172.806	106.642	4.91763	4.43079	5.58961	3.62247	-2.14659		-1.47461	-0.696383	EZ-preferred	DEG				C			16.2	HXXXD-type acyl-transferase family protein	0	transferase family protein; similar to elicitor inducible gene product EIG-I24 (Nicotiana tabacum) (gi:10798748); [ ortholog of At1g28680,]	GO:0016747-transferase activity, transferring groups other than amino-acyl groups	PF02458-Transferase family			POPTR_0004s05280, eugene3.00040425
Potri.004G053600	Chr04:4185041-4185812		3.58078	1.80839	2.99679	0.561237	0.331156	0.452411	0.145773	0.415965						-2.41673				DEG							35.2	0	0
Potri.004G056800	Chr04:4523349-4524675	AT1G06330	2.96115	2.5233	5.09414	1.14266	76.7612	50.1259	96.4537	19.8252	4.69615	4.24293	4.31217	4.11687		-2.15644	-0.614823	-2.2825	EZ-preferred	DEG							15.2	Heavy metal transport/detoxification superfamily protein	0		GO:0046872-metal ion binding;GO:0030001-metal ion transport	PF00403-Heavy-metal-associated domain	PTHR22814-COPPER TRANSPORT PROTEIN ATOX1-RELATED;PTHR22814:SF15-COPPER TRANSPORT PROTEIN ATOX1 (METAL TRANSPORT PROTEIN ATX1)	KOG1603-Copper chaperone	POPTR_0004s05570
Potri.004G061300	Chr04:5007987-5008843	AT1G29290	0.214528	0.446852	0.129951	0.731585	0.601198	5.08405	1.33472	2.86473			3.50811	1.9693			3.08007			DEG							35.2	0	0	similar to expressed protein in Arabidopsis thaliana; [ co-ortholog (1of2) of At1g29290, ]					POPTR_0004s05970, estExt_fgenesh4_pg.C_LG_IV0366
Potri.004G065400	Chr04:5485826-5490055	AT5G46330	2.75176	2.17776	2.51105	0.644346	41.2857	36.3435	36.5646	4.85238	3.90722	3.86409	4.06078	2.91279		-1.96238		-2.91368	EZ-preferred	DEG					C_3h		30.2.11	Leucine-rich receptor-like protein kinase family protein	Encodes a leucine-rich repeat serine/threonine protein kinase that is expressed ubiquitously. FLS2 is involved in MAP kinase signalling relay involved in innate immunity. Essential in the perception of flagellin, a potent elicitor of the defense response.	similar to FLAGELLIN-SENSITIVE 2; [ co-ortholog (1of2) of At5g46330, ]	GO:0004672-protein kinase activity;GO:0005524-ATP binding;GO:0006468-protein amino acid phosphorylation;GO:0005515-protein binding	PF00069-Protein kinase domain;PF00560-Leucine Rich Repeat;PF08263-Leucine rich repeat N-terminal domain	PTHR24420-FAMILY NOT NAMED;PTHR24420:SF841-	KOG1187-Serine/threonine protein kinase	POPTR_0004s06420, gw1.IV.2493.1, Pt-FLS2.2
Potri.004G067400	Chr04:5611203-5618316	AT1G73390	8.89195	9.22947	9.72492	19.3889	31.8408	31.9101	37.2126	179.466	1.84031	1.93603	1.78969	3.21041		0.995472		2.26985	EZ-preferred	DEG							35.2	Endosomal targeting BRO1-like domain-containing protein	0	similar to expressed protein in Arabidopsis thaliana; [ co-ortholog (1of2) of At1g73390, At1g17940, ]		PF03097-BRO1-like domain	PTHR23030-PCD6 INTERACTING PROTEIN-RELATED;PTHR23030:SF17-		POPTR_0004s06600, gw1.IV.2449.1
Potri.004G067600	Chr04:5623909-5624542	AT1G17860	5.09382	7.31032	6.51012	6.84432	2.85832	3.77132	3.01949	14.4989				1.08296				2.26357		DEG					C_3h		20.1.7.6.1	Kunitz family trypsin and protease inhibitor protein	0		GO:0004866-endopeptidase inhibitor activity	PF00197-Trypsin and protease inhibitor			POPTR_0004s06610
Potri.004G071700	Chr04:6041257-6041857		0	0	0	0	0	2.49464	0.176714	1.62311			inf				inf			DEG							35.2	0	0						POPTR_0004s07020, fgenesh4_pg.C_LG_IV000848
Potri.004G073600	Chr04:6143798-6146941	AT5G52640	0.639129	0.550276	0.757286	0.971418	0.681497	0.702988	0.735774	4.23103				2.12284				2.52368		DEG					C_3h	C_3h	20.2.1	heat shock protein 90.1	Encodes a cytosolic heat shock protein AtHSP90.1. AtHSP90.1 interacts with disease resistance signaling components SGT1b and RAR1 and is required for RPS2-mediated resistance.		GO:0005524-ATP binding;GO:0051082-unfolded protein binding;GO:0006457-protein folding;GO:0006950-response to stress	PF02518-Histidine kinase-, DNA gyrase B-, and HSP90-like ATPase;PF00183-Hsp90 protein	PTHR11528-HEAT SHOCK PROTEIN 90	KOG0019-Molecular chaperone (HSP90 family)	POPTR_0004s07190, eugene3.00040817
Potri.004G074000	Chr04:6171252-6173458	AT4G25700	1.97181	3.29447	2.8934	33.9456	30.4018	57.0032	48.4064	299.267	3.94656	4.06436	4.11292	3.14014		3.55239	0.906886	2.62817	EZ-preferred	DEG		C		C	C_3h		16.1.4.6	beta-hydroxylase 1	Converts beta-carotene to zeaxanthin via cryptoxanthin.	similar to unnamed protein product. [ORG:Glycine max]; [ co-ortholog (2of3) of At4g25700, At5g52570, CAG26854, ]	GO:0005506-iron ion binding;GO:0016491-oxidoreductase activity;GO:0006633-fatty acid biosynthesis;GO:0055114-oxidation reduction	PF04116-Fatty acid hydroxylase superfamily			POPTR_0004s07230, gw1.IV.3981.1, Pt-BETA-OHASE.2
Potri.004G074200	Chr04:6187593-6187923	AT5G09500	4.1567	17.3638	87.9541	0	0	20.258	0	0		-inf				-inf				DEG							35.2	Ribosomal protein S19 family protein	0
Potri.004G083800	Chr04:6918766-6919966	AT4G01240	23.406	20.0539	21.9541	9.10721	5.28013	4.92576	3.48267	0.82632	-2.14823	-2.65623	-2.02546	-3.46224		-1.26941		-2.07542	DZ-preferred	DEG		C		C	C_3h		35.2	S-adenosyl-L-methionine-dependent methyltransferases superfamily protein	0		GO:0008168-methyltransferase activity;GO:0008152-metabolism	PF03141-Putative methyltransferase	PTHR10108-METHYLTRANSFERASE;PTHR10108:SF434-		POPTR_0004s08210
Potri.004G084300	Chr04:6980270-6984352	AT2G26560	14.8417	11.8367	18.0522	4.08973	1.629	1.73737	1.05264	1.27727	-3.1876	-4.1001	-2.76829			-2.1421				DEG							33.1	phospholipase A 2A	Encodes a lipid acyl hydrolase with wide substrate specificity that accumulates upon infection by fungal and bacterial pathogens. Protein is localized in the cytoplasm in healthy leaves, and in membranes in infected cells. Plays a role in cell death and		GO:0006629-lipid metabolism	PF01734-Patatin-like phospholipase	PTHR10470-PATATIN-RELATED;PTHR10470:SF3-PATATIN-RELATED	KOG0513-Ca2+-independent phospholipase A2	POPTR_0004s08270
Potri.004G088800	Chr04:7493224-7498140	AT3G03440	1.52014	3.56211	1.76591	2.97398	3.30177	7.15004	2.79813	11.9104	1.11904		1.00522	2.00176	1.22853	0.751981	1.11471	2.08969		DEG					C_3h		29.5.11.4.2	ARM repeat superfamily protein	0			PF04826-Protein of unknown function (DUF634)	PTHR23315:SF39-ARMADILLO/BETA-CATENIN REPEAT FAMILY PROTEIN;PTHR23315-BETA CATENIN-RELATED ARMADILLO REPEAT-CONTAINING
Potri.004G092800	Chr04:7856508-7857170	AT2G01300	5.29949	30.8842	6.32105	69.0405	1.70814	3.36316	3.03354	31.8841	-1.63343		-3.19898	-1.11461	2.54294	3.44921		3.39376		DEG					C_all		35.2	0	0						POPTR_0004s09170
Potri.004G095200	Chr04:8187055-8187708	AT2G47485	1.10749	4.69138	1.60379	1.39305	10.4063	26.908	9.27587	14.4009	3.23209	2.532	2.51995	3.36984	2.08272		1.37058		EZ-preferred	DEG					C_0.5h		35.2	0	0				PTHR25061-FAMILY NOT NAMED;PTHR25061:SF42-		POPTR_0004s09430, grail3.0038003501
Potri.004G102200	Chr04:8972083-8975368	AT5G16030	6.38657	4.944	6.02205	1.29227	5.61899	4.1216	4.61868	0.589256						-2.22035		-2.97051		DEG							35.2	0	0				PTHR24619:SF141-;PTHR24619-FAMILY NOT NAMED		POPTR_0004s10190
Potri.004G104800	Chr04:9219346-9224579	AT5G15860	21.0928	19.9139	19.2397	79.3291	9.13055	13.6495	7.69175	34.6048	-1.20798	-1.3227		-1.19688		2.04376		2.16959		DEG							35.2	prenylcysteine methylesterase	Encodes a protein with prenylcysteine methylesterase activity.		GO:0008236-serine-type peptidase activity;GO:0006508-proteolysis and peptidolysis	PF00326-Prolyl oligopeptidase family			POPTR_0004s10440
Potri.004G113200	Chr04:10253868-10260150	AT3G30300	7.3651	7.60437	7.21034	6.10276	2.06283	2.37009	2.7828	13.0131	-1.83608	-1.37353	-1.68189	1.09244				2.22536		DEG							17.2.3	O-fucosyltransferase family protein	0	similar to expressed protein in Arabidopsis thaliana; similar to previously annotated as 'auxin-independent growth promoter -related' based on similarity to axi 1 protein (GB:X80301) (GI:559920) fr; [ co-ortholog (2of3) of At3g30300, ]		PF10250-GDP-fucose protein O-fucosyltransferase			POPTR_0004s11200, estExt_fgenesh4_pm.C_1650007
Potri.004G114200	Chr04:10351287-10352163		1.69684	0	12.6803	5.32341	3.68069	10.5489	11.3633	0								-inf		DEG							35.2	0	0						POPTR_0004s11290, fgenesh4_pg.C_scaffold_165000009
Potri.004G118000	Chr04:11015606-11016617	AT3G30210	0	0	0	0.277958	0.0908107	0	0	5.64296								inf		DEG							27.3.25	myb domain protein 121	Encodes a putative transcription factor, member of the R2R3 factor gene family (MYB121).		GO:0003677-DNA binding	PF00249-Myb-like DNA-binding domain	PTHR10641-MYB-RELATED		POPTR_0004s11720
Potri.004G121100	Chr04:11380801-11382990	AT5G15350	8.28424	15.1542	8.1746	8.5485	1.17631	7.98715	1.93215	1.80977	-2.8161	-2.08094					2.76341			DEG							26.19	early nodulin-like protein 17	0	similar to plastocyanin-like domain-containing protein; [ co-ortholog (2of2) of At4g12880, At3g01070, At5g15350, ]	GO:0005507-copper ion binding;GO:0009055-electron carrier activity	PF02298-Plastocyanin-like domain			POPTR_0004s12050, eugene3.00041029
Potri.004G138100	Chr04:15995081-15995462	AT5G63660	2556.78	7329.21	13296.6	13809.5	73.3021	686.934	809.362	0				-inf	1.51933			-inf		DEG				C			35.2	Scorpion toxin-like knottin superfamily protein	Predicted to encode a PR (pathogenesis-related) protein. Belongs to the plant defensin (PDF) family with the following members: At1g75830/PDF1.1, At5g44420/PDF1.2a, At2g26020/PDF1.2b, At5g44430/PDF1.2c, At2g26010/PDF1.3, At1g19610/PDF1.4, At1g55010/PDF1.		GO:0006952-defense response	PF00304-Gamma-thionin family			POPTR_0004s14520, grail3.0135001301
Potri.004G140600	Chr04:16381377-16385762	AT4G34000	2.75664	3.15731	3.137	24.4521	3.63709	4.58697	4.42998	86.5893				1.82423		2.9625		4.28882		DEG					C_3h		17.1.2	abscisic acid responsive elements-binding factor 3	Encodes an ABA-responsive element-binding protein with similarity to transcription factors that is expressed in response to stress and abscisic acid.	similar to ABSCISIC ACID RESPONSIVE ELEMENT-BINDING FACTOR 1; [ ortholog of At1g49720,At3g19290,]	GO:0003700-transcription factor activity;GO:0043565-sequence-specific DNA binding;GO:0046983-protein dimerization activity;GO:0006355-regulation of transcription, DNA-dependent	PF07716-Basic region leucine zipper	PTHR22952:SF40-SUBFAMILY NOT NAMED;PTHR22952-CAMP-RESPONSE ELEMENT BINDING PROTEIN-RELATED		POPTR_0004s14790, gw1.130.194.1, Pt-ABF1.1
Potri.004G140900	Chr04:16436362-16439302	AT3G19270	0.0542639	0.0514371	0.137902	0.337576	0.213093	0.68782	0.171651	16.897				5.64541				6.62114		DEG					C_3h		26.1	cytochrome P450, family 707, subfamily A, polypeptide 4	Encodes a protein with ABA 8'-hydroxylase activity, involved in ABA catabolism. Member of the CYP707A gene family.	cytochrome P450 family protein; similar to Cytochrome P450 85 (SP:Q43147) {{Lycopersicon esculentum}}; similar to member of CYP707A; [ co-ortholog (1of3) of At3g19270, ]	GO:0005506-iron ion binding;GO:0009055-electron carrier activity;GO:0016705-oxidoreductase activity, acting on paired donors, with incorporation or reduction of molecular oxygen;GO:0020037-heme binding;GO:0055114-oxidation reduction	PF00067-Cytochrome P450	PTHR24286-FAMILY NOT NAMED;PTHR24286:SF25-	KOG0157-Cytochrome P450 CYP4/CYP19/CYP26 subfamilies	POPTR_0004s14820, Pt-CYP707.5, estExt_fgenesh4_pg.C_1300061
Potri.004G148100	Chr04:17080775-17081165		7.9332	61.2567	62.8643	0	0	0	2.47121	0	-inf		-inf			-inf				DEG							35.2	0	0						POPTR_0004s15520, grail3.4426000201
Potri.004G148400	Chr04:17105201-17107147	AT3G18950	0.011837	0	0	0.0242523	0.544869	0.502799	0.253367	1.20921								2.25476		DEG							28.1	Transducin/WD40 repeat-like superfamily protein	0		GO:0005515-protein binding	PF00400-WD domain, G-beta repeat	PTHR22844-F-BOX AND WD40 DOMAIN PROTEIN	KOG0266-WD40 repeat-containing protein	POPTR_0004s15550
Potri.004G155900	Chr04:17754356-17756420	AT1G75250	3.91289	1.51036	4.6634	1.04506	1.98495	1.31797	4.47006	0.664583	-0.979134				-1.37334	-2.1578		-2.74977		DEG						C_3h	27.3.26	RAD-like 6	0				PTHR25040-FAMILY NOT NAMED;PTHR25040:SF162-
Potri.004G157800	Chr04:17944605-17944917	AT5G53560	158.618	1053.38	991.846	1059.63	209.997	1061.16	732.56	1421.43					2.7314		2.3372			DEG							35.2	cytochrome B5 isoform E	Encodes a cytochrome b5 isoform that can be reduced by AtCBR, a cytochrome b5 reductase.		GO:0020037-heme binding	PF00173-Cytochrome b5-like Heme/Steroid binding domain	PTHR19359-CYTOCHROME B5		POPTR_0004s16520
Potri.004G164300	Chr04:18519394-18520295	AT5G10990	0.864356	6.10646	1.61392	3.6047	1.25025	9.00436	1.20334	30.411				3.07664	2.82064	1.15931	2.8484	4.65948		DEG							17.2.3	SAUR-like auxin-responsive protein family	0			PF02519-Auxin responsive protein			POPTR_0004s17130, eugene3.00041267, SAUR36
Potri.004G165500	Chr04:18611395-18611774	AT4G34770	5.49251	0	0	0	53.9474	0	61.1085	0		inf					-inf	-inf		DEG							17.2.3	SAUR-like auxin-responsive protein family	0			PF02519-Auxin responsive protein			POPTR_0004s17290
Potri.004G172700	Chr04:19142153-19144458	AT1G22340	0	0	0.0120583	0.0235549	0.188038	0.375161	0.392852	2.75075								2.80777		DEG							26.2	UDP-glucosyl transferase 85A7	0		GO:0016758-transferase activity, transferring hexosyl groups;GO:0008152-metabolism	PF00201-UDP-glucoronosyl and UDP-glucosyl transferase	PTHR11926-GLUCOSYL/GLUCURONOSYL TRANSFERASES;PTHR11926:SF15-UDP-GLUCURONOSYLTRANSFERASE RELATED	KOG1192-UDP-glucuronosyl and UDP-glucosyl transferase	POPTR_0004s17850, gw1.IV.1075.1
Potri.004G173400	Chr04:19196648-19200830	AT4G34950	15.9426	20.7219	16.3557	16.3665	11.7892	14.1487	11.7467	49.3906	-0.435426	-0.477542	-0.550488	1.59349				2.07198		DEG							33.99	Major facilitator superfamily protein	0	nodulin family protein; similar to nodulin-like protein (Arabidopsis thaliana) GI:3329368; similar to nodule-specific protein Nlj70 (Lotus japonicus) GI:3329366; [ co-ortholog (2of4) of At4g34950, At2g16660, ]		PF06813-Nodulin-like	PTHR21576-UNCHARACTERIZED NODULIN-LIKE PROTEIN;PTHR21576:SF12-SUBFAMILY NOT NAMED		POPTR_0004s17910, estExt_fgenesh4_pg.C_LG_IV1441
Potri.004G175500	Chr04:19391343-19393096	AT4G35070	0.981309	1.35222	0.646193	1.02079	0.855837	4.12849	1.70314	2.31877		1.39816	1.61029	1.18367			2.27021			DEG							29.5.11.4.2	SBP (S-ribonuclease binding protein) family protein	0				PTHR10044-INHIBITOR OF APOPTOSIS;PTHR10044:SF81-SUBFAMILY NOT NAMED	KOG1100-Predicted E3 ubiquitin ligase	POPTR_0004s18150
Potri.004G176500	Chr04:19463287-19465225	AT2G20930	54.1201	304.848	88.2547	324.838	40.9491	96.8615	146.168	134.911					2.49385					DEG							35.2	SNARE-like superfamily protein	0		GO:0006888-ER to Golgi transport;GO:0005622-intracellular	PF04628-Sedlin, N-terminal conserved region	PTHR12403:SF3-UNCHARACTERIZED;PTHR12403-MBP-1 INTERACTING PROTEIN-2A	KOG3444-Uncharacterized conserved protein	POPTR_0004s18260
Potri.004G179800	Chr04:19696305-19697702	AT5G39130	0.0212949	0	0.0860022	0.0507473	0.753324	0.91516	0.656967	3.93779			inf					2.5835		DEG					C_3h		20.2.99	RmlC-like cupins superfamily protein	0	similar to germin-like protein 1. [ORG:Medicago truncatula]; [ co-ortholog (11of48) of CAB65370, AAL15887, CAB65371, AAO32795, ]	GO:0045735-nutrient reservoir activity	PF00190-Cupin			POPTR_0004s18670, gw1.IV.1353.1, Pt-GER2.34
Potri.004G181200	Chr04:19790595-19793592	AT1G47670	7.34682	22.6732	4.69733	21.4802	32.8315	93.7983	43.344	80.8628	2.15989	3.20592	2.04858		1.6258	2.19309	1.51448	0.899645	EZ-preferred	DEG		Opp	Opp	Opp			34.3	Transmembrane amino acid transporter family protein	0			PF01490-Transmembrane amino acid transporter protein	PTHR22950-AMINO ACID TRANSPORTER	KOG1303-Amino acid transporters	POPTR_0004s18790, PtrLHT8, gw1.IV.1405.1
Potri.004G181400	Chr04:19813036-19813555	AT5G27780	0.452544	29.0708	2.69382	23.7496	0.740343	56.4448	1.59448	6.66498			0.957269			3.14018				DEG							17.2.3	SAUR-like auxin-responsive protein family	0			PF02519-Auxin responsive protein			POPTR_0004s18810
Potri.004G181900	Chr04:19851955-19853787	AT2G17040	1.00838	1.44246	0.860757	0.970804	2.97427	12.5116	3.95987	4.57573		2.20178	3.11666	2.23675			2.07266			DEG							33.99	NAC domain containing protein 36	Member of the NAC transcription factor family and more specifically, the ONAC022 subfamily. Involved in leaf and inflorescence stem morphogenesis.	no apical meristem (NAM) family protein; similar to petunia NAM (X92205) and A. thaliana sequences ATAF1 (X74755) and ATAF2 (X74756); similar to probable DNA-binding protein; [ co-ortholog (2of3) of At2g17040, ]	GO:0003677-DNA binding;GO:0006355-regulation of transcription, DNA-dependent	PF02365-No apical meristem (NAM) protein			POPTR_0004s18860, estExt_Genewise1_v1.C_LG_IV1433, NAC074
Potri.004G182700	Chr04:19911898-19912768	AT2G17080	1.92384	6.64711	2.74857	4.0175	1.85551	23.4967	1.35275	3.94706			1.82166		1.78874		3.66257	1.54488		DEG							35.2	Arabidopsis protein of unknown function (DUF241)	0			PF03087-Arabidopsis protein of unknown function			POPTR_0004s19330, eugene3.00041427
Potri.004G187200	Chr04:20265035-20271445	AT1G07400	0.121137	0.0689655	0.24256	0.324313	0.779395	0.873353	1.08883	4.51359								2.05149		DEG							20.2.1	HSP20-like chaperones superfamily protein	0			PF00011-Hsp20/alpha crystallin family	PTHR11527-SMALL HEAT-SHOCK PROTEIN (HSP20) FAMILY;PTHR11527:SF14-LETHAL(2) ESSENTIAL FOR LIFE - RELATED
Potri.004G191800	Chr04:20600097-20603242	AT1G21270	0.802671	0.149144	0.431597	0.0665981	23.3577	11.939	18.6549	6.93175	4.86294	5.43372	6.32283	6.7016	-2.4281		-0.968212	-1.42826	EZ-preferred	DEG							29.4.1.57+30.2.25	wall-associated kinase 2	cytoplasmic serine/threonine protein kinase induced by salicylic acid. mutant plants exhibit a loss of cell expansion and dependence on sugars and salts for seedling growth, affecting the expression and activity of vacuolar invertase.		GO:0004672-protein kinase activity;GO:0005524-ATP binding;GO:0006468-protein amino acid phosphorylation;GO:0005509-calcium ion binding	PF07645-Calcium-binding EGF domain;PF00069-Protein kinase domain	PTHR24420-FAMILY NOT NAMED;PTHR24420:SF444-SUBFAMILY NOT NAMED	KOG1187-Serine/threonine protein kinase	POPTR_0004s20330, gw1.66.215.1
Potri.004G193200	Chr04:20790105-20790453	AT1G06340	9.6903	90.9316	46.2006	151.846	7.8914	123.512	47.1377	81.2142					3.23017					DEG							35.2	Plant Tudor-like protein	0		GO:0003723-RNA binding	PF05641-Agenet domain			POPTR_0004s20420, eugene3.00660092
Potri.004G199300	Chr04:21149858-21151810	AT2G27310	0.227041	1.00464	0.21089	1.19828	2.84166	25.8381	2.66591	11.4781			4.68474	3.25985			3.18469	2.10618		DEG							29.5.11.4.3.2	F-box family protein	0	F-box family protein; similar to SKP1 interacting partner 2 (SKIP2) TIGR_Ath1:At5g67250; [ co-ortholog (1of2) of At2g27310, ]					POPTR_0004s20950, gw1.66.405.1
Potri.004G199900	Chr04:21183970-21185430	AT2G47140	1.13539	1.11361	0.895097	7.11211	0.475352	0.444775	0.131477	1.56252				-2.1864		2.99016				DEG							26.22	NAD(P)-binding Rossmann-fold superfamily protein	0		GO:0016491-oxidoreductase activity;GO:0008152-metabolism	PF00106-short chain dehydrogenase	PTHR24322-FAMILY NOT NAMED	KOG0725-Reductases with broad range of substrate specificities	POPTR_0004s21020
Potri.004G200400	Chr04:21216726-21218120	AT5G22250	3.03622	9.4246	3.07378	3.01896	13.9527	62.0466	11.525	22.6131	2.20019	1.90668	2.71885	2.90504	1.63415		2.15281	0.972391	EZ-preferred	DEG							27.1.19	Polynucleotidyl transferase, ribonuclease H-like superfamily protein	0		GO:0005634-nucleus	PF04857-CAF1 family ribonuclease	PTHR10797-CCR4-ASSOCIATED FACTOR	KOG0304-mRNA deadenylase subunit	POPTR_0004s21070
Potri.004G208500	Chr04:21681379-21683989	AT1G76490	3.2307	9.24546	2.50749	16.283	32.1727	82.0415	28.8429	112.091	3.31592	3.5239	3.14954	2.78323	1.5169	2.69905	1.35052	1.95838	EZ-preferred	DEG							16.1.2.3	hydroxy methylglutaryl CoA reductase 1	Encodes a 3-hydroxy-3-methylglutaryl coenzyme A reductase, which is involved in melavonate biosynthesis and performs the first committed step in isoprenoid biosynthesis. Expression is activated in dark in leaf tissue but not controlled by light in the roo	similar to 3-hydroxy-3-methylglutaryl coenzyme A reductase. [ORG:Malus x domestica]; [ co-ortholog (4of4) of AAK64657, AAL03987, AAK95406, AAA33359, AAQ54556, S22521, P29058, AAD09278, CAA38468, BAA09705, Q00583, AAM19212, T10099, AAL03986, S14953, AAK954	GO:0004420-hydroxymethylglutaryl-CoA reductase (NADPH) activity;GO:0050662-coenzyme binding;GO:0015936-coenzyme A metabolism;GO:0055114-oxidation reduction	PF00368-Hydroxymethylglutaryl-coenzyme A reductase	PTHR10572-HMG-COA REDUCTASE	KOG2480-3-hydroxy-3-methylglutaryl-CoA (HMG-CoA) reductase	POPTR_0004s21830, eugene3.00660225, Pt-HMGR3.4
Potri.004G215100	Chr04:22232100-22233939	AT5G57620	0.183468	0.185186	0.547002	0.106862	8.35154	5.07781	8.54917	1.07832	5.50845	3.96617	4.77716				-0.717834	-2.987		DEG		C		C			27.3.25	myb domain protein 36	Encodes a putative transcription factor (MYB36).		GO:0003677-DNA binding	PF00249-Myb-like DNA-binding domain	PTHR10641-MYB-RELATED	KOG0048-Transcription factor, Myb superfamily	POPTR_0004s22490
Potri.004G217100	Chr04:22382288-22384157	AT5G22890	1.37884	0.97143	1.67231	0.140831	3.52121	2.33124	3.98257	1.38492	1.35262	1.25186	1.26292	3.29776		-3.5698		-1.5239	EZ-preferred	DEG					C_3h		27.3.11	C2H2 and C2HC zinc fingers superfamily protein	0		GO:0008270-zinc ion binding;GO:0005622-intracellular	PF00096-Zinc finger, C2H2 type	PTHR10593:SF10-ATM INTERACTOR (ATM/ATR-SUBSTRATE CHK2-INTERACTING;PTHR10593-SERINE/THREONINE-PROTEIN KINASE RIO		POPTR_0004s22670
Potri.004G219500	Chr04:22603057-22603450		5.68496	11.7587	8.28778	6.49979	38.3748	158.608	74.3386	191.587							2.04724			DEG							35.2	0	0
Potri.004G219600	Chr04:22607334-22607667		41.5412	904.179	353.524	603.681	212.791	1624.02	1496.61	1742.61	2.35682	2.08182		1.52939	4.44399		2.93206			DEG							35.2	0	0		GO:0003677-DNA binding;GO:0006355-regulation of transcription, DNA-dependent	PF02362-B3 DNA binding domain			POPTR_0004s22930
Potri.004G226200	Chr04:23201933-23203047		0.0874878	0.161937	0.181367	0.110053	0.587948	0.523953	0.229492	1.11458								2.27998		DEG							35.2	0	0						POPTR_0004s23480, estExt_fgenesh4_pg.C_860049
Potri.004G230000	Chr04:23537457-23539334	AT5G36930	0.222262	0.11189	0.0934748	0.162043	1.14019	0.96489	0.669021	2.81009				4.11617				2.07049		DEG							20.1.7	Disease resistance protein (TIR-NBS-LRR class) family	0		GO:0005515-protein binding;GO:0007165-signal transduction;GO:0005622-intracellular;GO:0004888-transmembrane receptor activity;GO:0031224-intrinsic to membrane;GO:0045087-innate immune response	PF01582-TIR domain	PTHR23155:SF344-;PTHR23155-LEUCINE-RICH REPEAT-CONTAINING PROTEIN		POPTR_0004s23910
Potri.004G230100	Chr04:23542204-23547249	AT3G18990	0.530338	0.617007	0.599196	0.585908	0.37575	0.425411	0.258431	1.09711								2.08585		DEG							27.3.41	AP2/B3-like transcriptional factor family protein	Required for vernalization. Essential for the complete repression of FLC in vernalized plants. Required for the methylation of histone H3		GO:0003677-DNA binding;GO:0006355-regulation of transcription, DNA-dependent	PF02362-B3 DNA binding domain			POPTR_0004s23920, fgenesh4_pg.C_scaffold_86000096
Potri.004G234900	Chr04:24076824-24080299	AT4G19380	1.02874	0.450735	0.648192	0.0246158	15.7608	7.95606	8.78664	0.249881	3.93738	3.76082	4.1417		-1.19053		-0.986211	-5.136		DEG							35.2	Long-chain fatty alcohol dehydrogenase family protein	0	similar to alcohol oxidase-related; similar to long chain fatty alcohol oxidase from Candida cloacae (GI:6983581); similar to Candida tropicalis (GI:6983594); [ ortholog of At4g19380,]	GO:0016614-oxidoreductase activity, acting on CH-OH group of donors;GO:0050660-FAD binding;GO:0055114-oxidation reduction	PF05199-GMC oxidoreductase;PF00732-GMC oxidoreductase	PTHR10668-PHYTOENE DEHYDROGENASE;PTHR10668:SF14-PHYTOENE DEHYDROGENASE	KOG1238-Glucose dehydrogenase/choline dehydrogenase/mandelonitrile lyase (GMC oxidoreductase family)	POPTR_0004s24310, fgenesh4_pm.C_scaffold_86000052
Potri.004G235400	Chr04:24104231-24106900	AT4G19230	51.1406	7.36658	40.0984	7.48024	56.6071	11.6993	51.0339	8.17643		0.347909	0.66736		-2.7954	-2.42239	-2.27455	-2.64191		DEG					C_all		26.1	cytochrome P450, family 707, subfamily A, polypeptide 1	Encodes a protein with ABA 8'-hydroxylase activity, involved in ABA catabolism. Member of the CYP707A gene family. CYP707A1 appears to play an important role in determining the ABA levels in dry seeds. Gene involved in postgermination growth. Overexpressi	cytochrome P450 family protein; similar to SP|Q42569|C901_ARATH|Cytochrome|P450 90A1 SP Q42569 (Arabidopsis:thaliana) (; cytochrome P450 family protein; similar to SP|Q42569|C901_ARATH|Cytochrome|P450 90A1 ; [ ortholog of At5g45340,At4g19230,]	GO:0005506-iron ion binding;GO:0009055-electron carrier activity;GO:0016705-oxidoreductase activity, acting on paired donors, with incorporation or reduction of molecular oxygen;GO:0020037-heme binding;GO:0055114-oxidation reduction	PF00067-Cytochrome P450	PTHR24286-FAMILY NOT NAMED;PTHR24286:SF63-	KOG0157-Cytochrome P450 CYP4/CYP19/CYP26 subfamilies	POPTR_0004s24360, Pt-CYP707.6, fgenesh4_pg.C_scaffold_86000151
Potri.004G236400	Chr04:24193278-24193566		8.737	0	0	0	0	416.75	0	0			inf				inf			DEG							35.2	0	0
Potri.005G000800	Chr05:43110-44072	AT3G05936	0.848176	2.50895	0.86772	3.67472	3.60255	7.01413	1.93991	10.2722	2.08658		1.48318	1.48304				2.40468		DEG							35.2	0	0						POPTR_0005s00270, fgenesh4_pg.C_scaffold_131000010
Potri.005G002400	Chr05:134829-135609	AT5G48670	0.349284	0.479729	0.477184	0.25075	3.50094	2.70672	7.77302	0.732949	3.32527	4.02586	2.49625					-3.40669		DEG							27.3.24	AGAMOUS-like 80	AGL80 is a member of the MADS box family of genes. AGL80 functions as a transcription factor within the central cell gene regulatory network and controls the expression of downstream genes required for central cell development and function.		GO:0003677-DNA binding;GO:0046983-protein dimerization activity;GO:0003700-transcription factor activity;GO:0005634-nucleus;GO:0006355-regulation of transcription, DNA-dependent;GO:0043565-sequence-specific DNA binding	PF00319-SRF-type transcription factor (DNA-binding and dimerisation domain)	PTHR11945:SF69-AGL80/FEM111 (AGAMOUS-LIKE80), DNA BINDING / TRANS;PTHR11945-MADS BOX PROTEIN	KOG0014-MADS box transcription factor	POPTR_0005s00420
Potri.005G005500	Chr05:323173-325630	AT1G02460	0	0	0	0	0.13366	0.948428	0.167405	0.0336996			inf				2.82697			DEG				C			10.6.3	Pectin lyase-like superfamily protein	0		GO:0004650-polygalacturonase activity;GO:0005975-carbohydrate metabolism	PF00295-Glycosyl hydrolases family 28			POPTR_0005s00720
Potri.005G006800	Chr05:393127-394758	AT1G56600	0	0.039768	0.0217752	0.755831	0.243303	0.579799	0.411406	11.9011				3.97688				4.85438		DEG							3.1.1.2	galactinol synthase 2	0	similar to galactinol synthase. [ORG:Glycine max]; [ co-ortholog (2of3) of AAM96867, At1g09350, At1g56600, ]	GO:0016757-transferase activity, transferring glycosyl groups	PF01501-Glycosyl transferase family 8	PTHR11183-GLYCOGENIN;PTHR11183:SF2-GLYCOGENIN-RELATED		POPTR_0005s00850, gw1.131.196.1
Potri.005G007500	Chr05:429832-432835	AT3G60470	1.28178	0.582829	0.438931	0.0264623	68.0287	43.2142	38.7519	5.89154	5.72993	6.46413	6.21229		-1.137		-0.654637	-2.71755		DEG							17.5.2	Plant protein of unknown function (DUF247)	0			PF03140-Plant protein of unknown function			POPTR_0005s00930, eugene3.02660006
Potri.005G008400	Chr05:534035-939698	AT3G60470	1.35546	1.00142	0.56609	0.088779	83.2804	58.8684	50.0678	8.34569	5.94113	6.46671						-2.58478		DEG							17.5.2	Plant protein of unknown function (DUF247)	0			PF03140-Plant protein of unknown function			POPTR_0005s01050, fgenesh4_pg.C_scaffold_131000069
Potri.005G022000	Chr05:1707491-1708775	AT1G09155	0.438455	0.249598	0.302475	0.157799	1.93239	14.2282	2.77784	2.97421							2.88029			DEG							31.1	phloem protein 2-B15	0	similar to SKP1 interacting partner 3-related; similar to low similarity to SKP1 interacting partner 3 (Arabidopsis thaliana) GI:10716951; [ co-ortholog (1of4) of At1g09155, ]					POPTR_0005s02190, fgenesh4_pg.C_scaffold_1146000001
Potri.005G023300	Chr05:1759570-1760411		44.4577	527.881	304.017	224.623	99.5023	703.862	179.11	500.91					3.56971		2.82249			DEG							35.2	0	0
Potri.005G036800	Chr05:2697054-2698611	AT3G05200	1.45062	3.77645	0.892046	1.36538	7.43323	30.3375	6.88294	11.1157	2.35732	2.94783	3.006	3.02522	1.38036		2.02904	0.691496	EZ-preferred	DEG						C_0.5h	29.5.11.4.2	RING/U-box superfamily protein	ATL6			PF00097-Zinc finger, C3HC4 type (RING finger)	PTHR22765:SF21-SUBFAMILY NOT NAMED;PTHR22765-RING FINGER AND PROTEASE ASSOCIATED DOMAIN-CONTAINING	KOG1493-Anaphase-promoting complex (APC), subunit 11	POPTR_0005s03900
Potri.005G037600	Chr05:2758538-2759615	AT1G54740	0	0	0	0	0.48874	0.521069	0.315885	3.071				inf				3.28123		DEG							29.2.1.99.99	Protein of unknown function (DUF3049)	0	similar to expressed protein in Arabidopsis thaliana; [ co-ortholog (2of2) of At1g54740, ]		PF11250-Protein of unknown function (DUF3049)			POPTR_0005s03980, fgenesh4_pg.C_scaffold_70000204
Potri.005G039800	Chr05:2891833-2894724	AT1G72210	0.971674	3.20824	1.91133	3.69976	0.977816	5.41954	3.31033	8.7599		0.7924	0.756387	1.24348	1.72324	0.952856	2.47053	1.40394		DEG							27.3.6	basic helix-loop-helix (bHLH) DNA-binding superfamily protein	0		GO:0006355-regulation of transcription, DNA-dependent;GO:0030528-transcription regulator activity	PF00010-Helix-loop-helix DNA-binding domain	PTHR11534:SF7-MYOGENIC FACTOR MYF-5;PTHR11534-MYOGENIC FACTOR		POPTR_0005s04160
Potri.005G043600	Chr05:3206407-3207727		8.67142	9.04627	15.1014	2.52862	407.675	369.587	512.063	80.8882	5.55501	5.08357	5.35245					-2.66232		DEG					C_3h		35.2	0	0						POPTR_0005s04510, fgenesh4_pg.C_scaffold_70000154
Potri.005G047800	Chr05:3480693-3481669	AT2G38050	1.40514	1.43214	1.42064	0.395411	6.12175	3.6567	4.23237	1.00582	2.12323	1.57493	1.35237					-2.0731		DEG					C_3h		17.3.1.1.1	3-oxo-5-alpha-steroid 4-dehydrogenase family protein	Similar to mammalian steroid-5-alpha-reductase. Involved in the brassinolide biosynthetic pathway.		GO:0006629-lipid metabolism;GO:0005737-cytoplasm;GO:0016021-integral to membrane;GO:0016627-oxidoreductase activity, acting on the CH-CH group of donors;GO:0016020-membrane	PF02544-3-oxo-5-alpha-steroid 4-dehydrogenase	PTHR10556-3-OXO-5-ALPHA-STEROID 4-DEHYDROGENASE-RELATED;PTHR10556:SF2-3-OXO-5-ALPHA-STEROID 4-DEHYDROGENASE PUTATIVE	KOG1638-Steroid reductase	POPTR_0005s04930, eugene3.00700116
Potri.005G052800	Chr05:3770063-3771477	AT4G14640	0.616184	1.01394	0.633608	2.59971	5.27229	22.0069	3.50911	16.1824				2.63801			2.06145	2.20525		DEG			Opp				30.3	calmodulin 8	encodes a divergent member of calmodulin, which is an EF-hand family of Ca2+-binding proteins. This gene is expressed in leaves, flowers and siliques. The gene functionally complements yeast calmodulin 1 (CAM1). Also the protein does not form formed a com	similar to calmodulin-like protein 6a. [ORG:Medicago truncatula]; [ co-ortholog (5of7) of AAA34238, AAD10277, AAM81199, AAA34237, AAK25753, BAA96448, AAM81200, ]		PF00036-EF hand	PTHR23050:SF20-CALMODULIN;PTHR23050-CALCIUM BINDING PROTEIN	KOG0027-Calmodulin and related proteins (EF-Hand superfamily)	POPTR_0005s05430, fgenesh4_pm.C_scaffold_70000027, Pt-ACCAL.4
Potri.005G077200	Chr05:5664197-5667254	AT5G65140	0.664171	2.0108	0.506488	3.3536	2.51606	5.04627	1.38222	4.47797	1.92154	1.44839	1.32745		1.59814	2.72711	1.00405	1.69585		DEG					Opp_3h	C_3h	3.2.2	Haloacid dehalogenase-like hydrolase (HAD) superfamily protein	0	similar to trehalose-6-phosphate phosphatase; putative; similar to trehalose-6-phosphate phosphatase (AtTPPB) (Arabidopsis thaliana) GI:2944180; [ co-ortholog (2of2) of At2g22190, At4g39770, ]	GO:0003824-catalytic activity;GO:0005992-trehalose biosynthesis	PF02358-Trehalose-phosphatase	PTHR10788-TREHALOSE-6-PHOSPHATE SYNTHASE		POPTR_0005s07890, grail3.0026014501
Potri.005G078700	Chr05:5798581-5802112	AT5G10170	0.192731	0.308979	0.318572	4.37863	0.648338	1.03933	0.832538	4.53214		1.3859	1.75007			3.78079		2.4446		DEG					C_3h		3.4.3	myo-inositol-1-phosphate synthase 3	myo-inositol-1-phosphate synthase isoform 3.Expressed in leaf, root and silique. Immunolocaliazation experiments with an antibody recognizing MIPS1, MIPS2, and MIPS3 showed endosperm localization.	similar to 1L-myo-inositol 1-phosphate synthase. [ORG:Phaseolus vulgaris]; [ co-ortholog (1of2) of AAA91164, AAK72098, At2g22240, T10964, At4g39800, AAK69514, AAK49896, Q41107, CAH68559, ]	GO:0004512-inositol-3-phosphate synthase activity;GO:0006021-myo-inositol biosynthesis;GO:0008654-phospholipid biosynthesis	PF01658-Myo-inositol-1-phosphate synthase;PF07994-Myo-inositol-1-phosphate synthase	PTHR11510-MYO-INOSITOL-1 PHOSPHATE SYNTHASE	KOG0693-Myo-inositol-1-phosphate synthase	POPTR_0005s08050, estExt_fgenesh4_pm.C_LG_V0078, Pt-MIPS.1
Potri.005G079400	Chr05:5847666-5849956	AT4G39830	0.105726	0.395095	0.055021	0.363868	1.51384	0.173549	0.55119	1.0041	3.83982			1.46442			-3.1248			DEG							16.1	Cupredoxin superfamily protein	0	similar to L-ascorbate oxidase. [ORG:Cucumis melo]; [ co-ortholog (1of2) of CAA71274, BAB86897, At4g39830, ]	GO:0016491-oxidoreductase activity;GO:0055114-oxidation reduction;GO:0005507-copper ion binding	PF00394-Multicopper oxidase;PF07731-Multicopper oxidase;PF07732-Multicopper oxidase	PTHR11709:SF20-SUBFAMILY NOT NAMED;PTHR11709-MULTI-COPPER OXIDASE	KOG1263-Multicopper oxidases	POPTR_0005s08120, Pt-AO1.3, fgenesh4_pg.C_LG_V000192
Potri.005G081000	Chr05:5957266-5959191	AT4G02340	0	0.0540503	0.0379857	0	2.17025	2.12962	1.94102	0.197171	inf							-3.2993		DEG							26.1	alpha/beta-Hydrolases superfamily protein	0			PF00561-alpha/beta hydrolase fold	PTHR10992-ALPHA/BETA HYDROLASE RELATED;PTHR10992:SF279-EPOXIDE HYDROLASE-RELATED	KOG4178-Soluble epoxide hydrolase	POPTR_0005s08280, gw1.V.3002.1
Potri.005G081100	Chr05:5962748-5963208		5.85982	4.43686	0	5.13536	71.2507	63.9804	209.906	43.2118	3.60398	inf						-2.28025		DEG							35.2	0	0						POPTR_0005s08290, eugene3.00050202
Potri.005G082300	Chr05:6062077-6062917		0	0	0.0594429	0.0539969	0.121289	0.554663	0	0.885448								inf		DEG							35.2	0	0						POPTR_0005s08400, eugene3.00050212
Potri.005G094900	Chr05:7099839-7103356	AT1G56170	6.99652	7.27538	8.05959	16.4795	3.10768	5.30725	4.50246	20.5518	-1.1708	-0.839992				1.03189	0.772126	2.19048		DEG							27.3.16	nuclear factor Y, subunit C2	Encodes a protein with similarity to a subunit of the CCAAT promoter motif binding complex of yeast.One of two members of this class (HAP5B) and expressed in vegetative and reproductive tissues	similar to transcription factor; putative; similar to Transcription factor GB:CAA74053 GI:2398533 from (Arabidopsis thaliana) similarity to transcription factor Hap5a similar to transcription factor Hap5a (Arabidopsis thaliana)(GI:6523090); similar to Enc	GO:0005622-intracellular;GO:0043565-sequence-specific DNA binding;GO:0003677-DNA binding	PF00808-Histone-like transcription factor (CBF/NF-Y) and archaeal histone	PTHR10252-HISTONE-LIKE TRANSCRIPTION FACTOR CCAAT-RELATED;PTHR10252:SF6-CCAAT-BINDING TRANSCRIPTION FACTOR	KOG1657-CCAAT-binding factor, subunit C (HAP5)	POPTR_0005s09770, eugene3.00050333, Pt-HAP5.5
Potri.005G095500	Chr05:7170332-7173494	AT5G23960	0.0723302	0.0939479	0.0365151	0.197443	1.23096	0.232186	0.226463	2.93506	4.08904			3.89388			-2.40643	3.69604		DEG							16.1.5	terpene synthase 21	Encodes a sesquiterpene synthase involved in generating all of the group A sesquiterpenes found in the Arabidopsis floral volatile blend. Strongly expressed in the stigma.	similar to unnamed protein product. [ORG:Fragaria x ananassa]; [ co-ortholog (3of6) of CAD57091, CAD57100, CAD57096, CAD57102, AAV36464, CAD57090, CAD57099, CAD57095, CAD57092, CAD57093, CAD57103, CAD57101, AAU05952, CAD57098, CAD57094, CAA04773, AAV36467	GO:0010333-;GO:0016829-lyase activity;GO:0008152-metabolism;GO:0000287-magnesium ion binding	PF01397-Terpene synthase, N-terminal domain;PF03936-Terpene synthase family, metal binding domain			POPTR_0005s09830, eugene3.00050339, Pt-TPS1.2
Potri.005G098000	Chr05:7437298-7439839	AT3G12910	0	0.9012	0.0878203	0.262378	0.208958	0.37774	0	0.951722					inf			inf		DEG							33.99	NAC (No Apical Meristem) domain transcriptional regulator superfamily protein	0		GO:0003677-DNA binding;GO:0006355-regulation of transcription, DNA-dependent	PF02365-No apical meristem (NAM) protein			POPTR_0005s10080, NAC077, fgenesh4_pg.C_LG_V000378
Potri.005G104100	Chr05:7958634-7959264	AT3G25750	0.556983	0.92019	0.170857	0.481483	1.54261	12.6377	2.15072	2.60492			3.77966				3.0343			DEG							35.2	F-box family protein with a domain of unknown function (DUF295)	0
Potri.005G104500	Chr05:7995902-7996760	AT4G35690	0.429364	1.67783	0.7962	1.50768	0.429187	1.28639	0.349767	2.02647					1.96632			2.5345		DEG							35.2	Arabidopsis protein of unknown function (DUF241)	0	similar to expressed protein in Arabidopsis thaliana; similar to expression supported by MPSS; [ co-ortholog (1of3) of At4g35660, At4g35690, At2g17680, At4g35710, ]		PF03087-Arabidopsis protein of unknown function			POPTR_0005s10660, eugene3.00570002
Potri.005G104600	Chr05:8004031-8005252	AT4G35720	0.0522567	0.168888	0.0542487	0.177349	0.144219	0.475837	0	0.881762								inf		DEG							35.2	Arabidopsis protein of unknown function (DUF241)	0	similar to hypothetical protein. [ORG:Glycine max]; [ ortholog of At4g35720,At3g51400,AAK01735,]		PF03087-Arabidopsis protein of unknown function			POPTR_0005s10670, eugene3.00570003
Potri.005G105000	Chr05:8048397-8050298	AT1G65770	0.137214	0.315807	0.0564327	0.0449554	0.5155	2.71877	0.387258	0.712303			3.10584				2.39891			DEG							29.5.11.4.3.2	ascorbic acid mannose pathway regulator 1	Encodes AMR1 (Ascorbic acid Mannose Pathway Regulator 1). Coordinately and negatively regulates the mannose/L-galactose ascorbic acid biosynthetic pathway in response to developmental and environmental cues.		GO:0006310-DNA recombination;GO:0008026-ATP dependent helicase activity	PF03478-Protein of unknown function (DUF295)	PTHR13710:SF41-F-BOX FAMILY PROTEIN;PTHR13710-DNA HELICASE RECQ FAMILY MEMBER		POPTR_0005s10720
Potri.005G106800	Chr05:8173399-8173654		373.988	2482.54	4067.64	4642.62	156.678	885.528	1666.51	1929.48					2.73075					DEG							35.2	0	0
Potri.005G109200	Chr05:8388387-8390181	AT4G35100	1.39452	5.52572	0.60717	1.37231	4.25464	32.6516	5.11066	10.4096	1.60926	3.07334	2.56292	2.92323	1.98639		2.94004	1.02633	EZ-preferred	DEG							34.19.1	plasma membrane intrinsic protein 3	a member of the plasma membrane intrinsic protein PIP. functions as aquaporin. Salt-stress-inducible MIP	similar to plasma membrane intrinsic protein 1-1. [ORG:Pyrus communis]; [ co-ortholog (2of5) of BAD14371, BAD14372, BAB40142, AAV41024, CAA06745, ]	GO:0006810-transport;GO:0016020-membrane;GO:0005215-transporter activity	PF00230-Major intrinsic protein	PTHR19139-AQUAPORIN TRANSPORTER;PTHR19139:SF50-SUBFAMILY NOT NAMED	KOG0223-Aquaporin (major intrinsic protein family)	POPTR_0005s11100, fgenesh4_pg.C_scaffold_57000043, Pt-MDPIP1.5
Potri.005G112400	Chr05:8618671-8621588	AT4G34950	0.0891001	0.201281	0.2725	0.0456469	0.931735	0.741464	0.832761	0.149657	3.38642	1.61165						-2.47625		DEG			C				33.99	Major facilitator superfamily protein	0			PF06813-Nodulin-like	PTHR21576-UNCHARACTERIZED NODULIN-LIKE PROTEIN;PTHR21576:SF12-SUBFAMILY NOT NAMED		POPTR_0005s11450, eugene3.00570076
Potri.005G113100	Chr05:8701326-8703659	AT2G17880	6.55255	1.51549	4.08044	1.65539	34.9743	22.8294	17.2666	7.59309	2.41617	2.08118	3.91304	2.19752	-2.11228	-1.30155	-0.615402	-1.18522	EZ-preferred	DEG							20.2.1	Chaperone DnaJ-domain superfamily protein	0		GO:0031072-heat shock protein binding	PF00226-DnaJ domain	PTHR25040:SF170-;PTHR25040-FAMILY NOT NAMED		POPTR_0005s11520
Potri.005G114900	Chr05:8883019-8884468	AT3G21410	10.8663	2.07679	12.2099	2.4811	30.3675	6.69884	36.7892	10.5565	1.48266	1.59123	1.68955	2.08909	-2.38744	-2.299	-2.18055	-1.80115	EZ-preferred	DEG							35.2	F-box and associated interaction domains-containing protein	0		GO:0005515-protein binding	PF00646-F-box domain			POPTR_0005s11700, fgenesh4_pg.C_scaffold_57000093
Potri.005G117500	Chr05:9074957-9078334	AT4G36220	1.01218	0.249863	0.144888	0.189405	78.9101	36.7667	39.4094	15.4636	6.28468	8.08746	7.20112	6.35126	-2.01826		-1.10181	-1.34966	EZ-preferred	DEG							26.1	ferulic acid 5-hydroxylase 1	encodes ferulate 5-hydroxylase (F5H). Involved in lignin biosynthesis.	similar to cytochrome P450. [ORG:Glycyrrhiza echinata]; [ co-ortholog (1of2) of At4g36220, CAB65335, At5g04330, BAA13955, BAA13954, ]	GO:0005506-iron ion binding;GO:0009055-electron carrier activity;GO:0016705-oxidoreductase activity, acting on paired donors, with incorporation or reduction of molecular oxygen;GO:0020037-heme binding;GO:0055114-oxidation reduction	PF00067-Cytochrome P450	PTHR24298:SF44-;PTHR24298-FAMILY NOT NAMED	KOG0156-Cytochrome P450 CYP2 subfamily	POPTR_0005s11950, grail3.0057011701, Pt-FAH1.3
Potri.005G119700	Chr05:9273570-9278697	AT4G36490	0.00837583	0.0121664	0.0215751	0	1.86344	0.664872	0.2385	1.2492				inf			-1.48682	2.38894		DEG							29.3.4.99	SEC14-like 12	0			PF03765-CRAL/TRIO, N-terminus;PF00650-CRAL/TRIO domain	PTHR23324-SEC14 RELATED PROTEIN;PTHR23324:SF5-SEC14 CYTOSOLIC FACTOR-RELATED	KOG1471-Phosphatidylinositol transfer protein SEC14 and related proteins	POPTR_0005s12160
Potri.005G124000	Chr05:9669580-9674795	AT3G50660	0.631917	0.631396	0.742504	0.435889	1.91157	2.31321	2.15449	0.533949	1.59695	1.53688	1.87328					-2.01257		DEG							26.1	Cytochrome P450 superfamily protein	Encodes a 22&#945; hydroxylase whose reaction is a rate-limiting step in brassinosteroid biosynthetic pathway. The protein is a member of CYP90B gene family. CLM is an epi-allele with small, compressed rosette, reduced internode length, and reduced ferti		GO:0005506-iron ion binding;GO:0009055-electron carrier activity;GO:0016705-oxidoreductase activity, acting on paired donors, with incorporation or reduction of molecular oxygen;GO:0020037-heme binding;GO:0055114-oxidation reduction	PF00067-Cytochrome P450	PTHR24286-FAMILY NOT NAMED;PTHR24286:SF57-	KOG0157-Cytochrome P450 CYP4/CYP19/CYP26 subfamilies	POPTR_0005s12550, POPTR_0005s12540, fgenesh4_pg.C_scaffold_57000182
Potri.005G135400	Chr05:11082961-11083279	AT5G48050	43.4697	634.566	228.675	437.224	54.0865	369.311	224.821	467.94					3.86769		2.7715			DEG							30.2.17	0	0						POPTR_0005s14200
Potri.005G136700	Chr05:11231799-11232786	AT3G50610	5.9961	6.89346	7.46333	1.24931	29.2679	42.4668	27.2321	24.5095	2.28722	1.86742	2.62303	4.29414		-2.57869	0.537015		EZ-preferred	DEG							35.2	0	0						POPTR_0005s18020
Potri.005G139200	Chr05:11590608-11591917	AT5G67080	4.13752	45.0358	4.2555	2.33883	5.48272	109.254	11.9514	32.2336		1.48978	1.27854	3.78471	3.44424	-0.863544	4.31664	1.43138		DEG		C	C				29.4	mitogen-activated protein kinase kinase kinase 19	member of MEKK subfamily		GO:0004672-protein kinase activity;GO:0005524-ATP binding;GO:0006468-protein amino acid phosphorylation	PF00069-Protein kinase domain	PTHR24361-MITOGEN-ACTIVATED KINASE KINASE KINASE;PTHR24361:SF58-	KOG0198-MEKK and related serine/threonine protein kinases	POPTR_0005s18230
Potri.005G139300	Chr05:11598355-11599649	AT5G67080	0.0488947	0.109168	0.0391475	0	0.279819	2.36272	0.389114	0.542123			4.43583				3.07788			DEG		C	C				29.4	mitogen-activated protein kinase kinase kinase 19	member of MEKK subfamily		GO:0004672-protein kinase activity;GO:0005524-ATP binding;GO:0006468-protein amino acid phosphorylation	PF00069-Protein kinase domain	PTHR24361-MITOGEN-ACTIVATED KINASE KINASE KINASE;PTHR24361:SF58-	KOG0198-MEKK and related serine/threonine protein kinases	POPTR_0005s18240
Potri.005G143900	Chr05:12269398-12271223	AT4G37370	9.23242	16.4964	4.82486	13.8121	26.9284	86.7022	29.5077	139.311	1.54435	2.61253	2.39392	3.33431	0.837372	1.51737	1.68694	2.23915	EZ-preferred	DEG				C			26.1	cytochrome P450, family 81, subfamily D, polypeptide 8	member of CYP81D	similar to cytochrome P450. [ORG:Lotus corniculatus var. japonicus]; [ co-ortholog (9of57) of AAF45143, CAB50768, AAF34534, AAP06953, BAA93632, AAM12530, CAB43505, AAF34532, BAA74466, BAA22423, AAF34528, AAF34521, AAF34522, AAF34526, AAF34520, T05944, AAD	GO:0005506-iron ion binding;GO:0009055-electron carrier activity;GO:0016705-oxidoreductase activity, acting on paired donors, with incorporation or reduction of molecular oxygen;GO:0020037-heme binding;GO:0055114-oxidation reduction	PF00067-Cytochrome P450	PTHR24298:SF44-;PTHR24298-FAMILY NOT NAMED	KOG0156-Cytochrome P450 CYP2 subfamily	POPTR_0005s18730, eugene3.00050527, Pt-IFS1.45, CYP81S8
Potri.005G161500	Chr05:16508872-16510622	AT4G40060	0.403961	0.61569	0.744486	1.00302	1.04615	0.57672	0.800002	10.8452				3.43463				3.76091		DEG				C	C_3h		27.3.22	homeobox protein 16	Encodes a homeodomain leucine zipper class I (HD-Zip I) protein.		GO:0003700-transcription factor activity;GO:0043565-sequence-specific DNA binding;GO:0006355-regulation of transcription, DNA-dependent;GO:0003677-DNA binding;GO:0005634-nucleus	PF02183-Homeobox associated leucine zipper;PF00046-Homeobox domain	PTHR24326-FAMILY NOT NAMED;PTHR24326:SF218-	KOG0483-Transcription factor HEX, contains HOX and HALZ domains	POPTR_0005s17390, estExt_Genewise1_v1.C_LG_V4715
Potri.005G163300	Chr05:16770434-16771598	AT4G08950	3.004	0.273086	2.22594	1.13071	6.75978	0.8735	4.7287	2.98883	1.17009	1.08703		1.40235	-3.45946		-2.9521			DEG							30.1	Phosphate-responsive 1 family protein	EXO			PF04674-Phosphate-induced protein 1 conserved region			POPTR_0005s17230
Potri.005G163500	Chr05:16799504-16800738	AT4G08950	0.772136	0.134576	0.783276	0.487092	2.46476	0.50145	2.51262	1.02665	1.67452	1.6816					-2.29727	-1.29125		DEG							30.1	Phosphate-responsive 1 family protein	EXO			PF04674-Phosphate-induced protein 1 conserved region			POPTR_0815s00210
Potri.005G163600	Chr05:16806548-16807758	AT4G08950	53.9051	6.32275	56.0199	30.0748	123.62	20.0398	109.024	48.8269	1.19742	0.96064	1.66424	0.699123	-3.0918	-0.897387	-2.62497	-1.1589		DEG							30.1	Phosphate-responsive 1 family protein	EXO			PF04674-Phosphate-induced protein 1 conserved region			POPTR_0005s17210
Potri.005G163700	Chr05:16830884-16832262	AT4G08950	3.05759	0.3957	3.38572	2.09642	7.00465	1.07249	5.99066	2.85357	1.19592	0.823252	1.43848		-2.94992		-2.70735	-1.06995		DEG							30.1	Phosphate-responsive 1 family protein	EXO			PF04674-Phosphate-induced protein 1 conserved region			POPTR_0005s17200, grail3.0002000501
Potri.005G178000	Chr05:19399130-19400912	AT4G08330	0.965836	1.32336	0.875178	5.56026	0.624663	0.498079	0.328125	3.04862				-0.866995		2.6675		3.21584		DEG							35.2	0	0						POPTR_0005s20030
Potri.005G178500	Chr05:19454660-19455322	AT1G77540	626.484	3194.95	4070.81	3259.71	4272.57	20237.6	14244.6	12550.1	2.76976						2.24386			DEG							35.2	Acyl-CoA N-acyltransferases (NAT) superfamily protein	Encodes a H3/H4 histone acetyltransferase. Belongs to the GNAT family, whose many members are involved in histone acetylation and chromatin remodeling, and are important for the regulation of cell growth and development.
Potri.005G181800	Chr05:19836693-19842044	AT1G11050	0.192296	0.486503	0.0870242	0.134106	0.731351	4.37785	0.229454	1.23174							2.58158			DEG							30.2.17	Protein kinase superfamily protein	0		GO:0004672-protein kinase activity;GO:0005524-ATP binding;GO:0006468-protein amino acid phosphorylation	PF00069-Protein kinase domain	PTHR24420-FAMILY NOT NAMED;PTHR24420:SF420-SUBFAMILY NOT NAMED	KOG1187-Serine/threonine protein kinase	POPTR_0005s20420
Potri.005G182700	Chr05:19919816-19921506	AT1G77330	15.8485	21.0416	28.3645	151.883	90.9489	114.495	169.789	318.767	2.52071	2.58158	2.44396	1.06954		2.4208		0.908762	EZ-preferred	DEG		C					17.5.1	2-oxoglutarate (2OG) and Fe(II)-dependent oxygenase superfamily protein	similar to 1-aminocyclopropane-1-carboxylate oxidase GI:3386565 from (Sorghum bicolor)	similar to 1-aminocyclopropane-1-carboxylate oxidase; putative; similar to ACC oxidase; putative; similar to 1-aminocyclopropane-1-carboxylate oxidase GI:3386565 from (Sorghum bicolor); [ co-ortholog (1of2) of At1g77330, ]	GO:0016491-oxidoreductase activity;GO:0016706-oxidoreductase activity, acting on paired donors, with incorporation or reduction of molecular oxygen, 2-oxoglutarate as one donor, and incorporation of one atom each of oxygen into both donors;GO:0055114-oxid	PF03171-2OG-Fe(II) oxygenase superfamily	PTHR10209-FE(II)/ ASCORBATE OXIDASE SUPERFAMILY;PTHR10209:SF55-OXIDOREDUCTASE, 2OG-FE(II) OXYGENASE FAMILY PROTEI	KOG0143-Iron/ascorbate family oxidoreductases	POPTR_0005s20530, ACO4, eugene3.00050903
Potri.005G185000	Chr05:20234948-20237900	AT2G36690	8.73121	1.61918	6.823	1.63478	4.048	0.142502	0.345349	2.08656	-1.10897	-4.30428	-3.50621		-2.43092	-2.06131	-4.82816	2.595		DEG							17.5.1	2-oxoglutarate (2OG) and Fe(II)-dependent oxygenase superfamily protein	0		GO:0016491-oxidoreductase activity;GO:0016706-oxidoreductase activity, acting on paired donors, with incorporation or reduction of molecular oxygen, 2-oxoglutarate as one donor, and incorporation of one atom each of oxygen into both donors;GO:0055114-oxid	PF03171-2OG-Fe(II) oxygenase superfamily	PTHR10209-FE(II)/ ASCORBATE OXIDASE SUPERFAMILY;PTHR10209:SF55-OXIDOREDUCTASE, 2OG-FE(II) OXYGENASE FAMILY PROTEI	KOG0143-Iron/ascorbate family oxidoreductases	POPTR_0005s20720, estExt_fgenesh4_pg.C_LG_V1030
Potri.005G185100	Chr05:20240138-20240615		36.3684	149.537	115.458	125.324	121.202	365.543	230.548	237.205	1.73666	0.997698	1.28954		2.03975		1.59263			DEG							35.2	0	0
Potri.005G192200	Chr05:20948754-20950731		56.6233	0.270382	1.23975	0.912264	0.304578	0.139667	0.598349	0.34012	-7.53844				-7.71025					DEG							35.2	0	0
Potri.005G195000	Chr05:21195040-21197402	AT5G64750	0.428632	0.337528	0.512487	0.672528	0.735379	0.537319	0.610309	13.261				4.30146				4.44151		DEG					C_3h		27.3.3	Integrase-type DNA-binding superfamily protein	Encodes a putative transcription factor containing an AP2 domain. Is a member of the ERF (ethylene response factor) subfamily B-4 of ERF/AP2 transcription factor family. Expressed in response to ABA, osmotic stress, sugar stress and drought. Mutants are	similar to AP2 domain-containing transcription factor; putative; similar to transcription factor; [ co-ortholog (1of2) of At5g64750, ]	GO:0003700-transcription factor activity;GO:0006355-regulation of transcription, DNA-dependent	PF00847-AP2 domain			POPTR_0005s21690, fgenesh4_pg.C_LG_V001123, ERF76
Potri.005G197800	Chr05:21382114-21396601	AT1G71710	4.84006	5.12993	4.25536	15.2972	10.2801	11.9408	8.29589	54.2488	1.08676	0.963115	1.21888	1.82633		1.84591		2.70912		DEG							28.1	DNAse I-like superfamily protein	0			PF03372-Endonuclease/Exonuclease/phosphatase family	PTHR11200:SF29-INOSITOL PHOSPHATASE SKIP;PTHR11200-INOSITOL 5-PHOSPHATASE	KOG0565-Inositol polyphosphate 5-phosphatase and related proteins	POPTR_0005s21970
Potri.005G201200	Chr05:21669884-21671206	AT3G23730	5.3599	0.437202	4.62739	1.04324	23.6992	9.35325	25.0734	4.90322	2.14456	2.43788	4.4191	2.23266	-3.61584	-2.14913	-1.3413	-2.35435	EZ-preferred	DEG		C		C			10.7	xyloglucan endotransglucosylase/hydrolase 15	0	similar to xyloglucan endo-1; similar to 4-beta-D-glucanase (EC 3.2.1.-) - adzuki bean. [ORG:Vigna angularis]; [ co-ortholog (5of15) of AAR27065, BAA03922, BAC03237, AAN07898, AAN03485, Q41638, BAA03925, A49539, Q39857, B49539, ]	GO:0004553-hydrolase activity, hydrolyzing O-glycosyl compounds;GO:0005975-carbohydrate metabolism;GO:0016762-xyloglucan:xyloglucosyl transferase activity;GO:0006073-glucan metabolism;GO:0005618-cell wall;GO:0048046-apoplast	PF00722-Glycosyl hydrolases family 16;PF06955-Xyloglucan endo-transglycosylase (XET) C-terminus			POPTR_0005s22300, gw1.V.599.1, Pt-EXT.13
Potri.005G203800	Chr05:21867436-21868573	AT1G06475	4.16298	1.31201	2.75689	1.08823	14.0806	3.18744	8.82831	4.32771	1.75802	1.67909	1.28061	1.99161	-1.66583	-1.34105	-2.14324	-1.02853		DEG							35.2	0	0
Potri.005G205400	Chr05:22001591-22004642	AT2G43000	0.116892	0.695329	0.111063	0.692975	0.591892	9.00813	0.754298	6.16903			3.69546	3.15417			3.92782	3.03184		DEG							33.99	NAC domain containing protein 42	0		GO:0003677-DNA binding;GO:0006355-regulation of transcription, DNA-dependent	PF02365-No apical meristem (NAM) protein			POPTR_0005s22710
Potri.005G209100	Chr05:22304475-22305943	AT1G03170	0.199987	1.26698	0.364733	0.550984	1.00077	3.67706	1.05501	1.07073	2.32313	1.53234	1.53716		2.66341		1.87744			DEG							35.2	Protein of unknown function (DUF3049)	0			PF11250-Protein of unknown function (DUF3049)			POPTR_0005s23070, eugene3.00051162
Potri.005G211800	Chr05:22562766-22563782	AT3G22600	0.110119	0	0.409191	0.472966	14.0512	9.30825	18.871	100.884		5.52725	inf	7.73674				2.41845		DEG		C		C	C_3h	C_3h	26.21	Bifunctional inhibitor/lipid-transfer protein/seed storage 2S albumin superfamily protein	0			PF00234-Protease inhibitor/seed storage/LTP family			POPTR_0005s23340
Potri.005G214800	Chr05:22773450-22776670	AT3G22830	0.619428	0.646784	0.682207	0.741484	1.06741	0.830612	0.842403	3.65189				2.30015				2.11606		DEG				C			27.3.23	heat shock transcription factor A6B	member of Heat Stress Transcription Factor (Hsf) family		GO:0003700-transcription factor activity;GO:0043565-sequence-specific DNA binding;GO:0006355-regulation of transcription, DNA-dependent;GO:0005634-nucleus	PF00447-HSF-type DNA-binding	PTHR10015-HEAT SHOCK TRANSCRIPTION FACTOR;PTHR10015:SF7-HEAT SHOCK TRANSCRIPTION FACTOR	KOG0627-Heat shock transcription factor	POPTR_0005s23640
Potri.005G215700	Chr05:22883520-22884841	AT3G22930	3.15377	2.56222	1.19604	1.83793	4.3131	18.5548	3.78015	16.8684			2.85632	3.19817			2.10499	2.15781		DEG							30.3	calmodulin-like 11	Encodes a calmodulin-like protein.		GO:0005509-calcium ion binding;GO:0007165-signal transduction;GO:0005578-extracellular matrix	PF00036-EF hand	PTHR23050-CALCIUM BINDING PROTEIN	KOG0027-Calmodulin and related proteins (EF-Hand superfamily)	POPTR_0005s23720
Potri.005G217200	Chr05:22985955-22986419	ATMG00580	460.051	3948.3	3592.61	1771.98	297.715	5470.75	2229.85	2812.04					3.10136		4.19974			DEG							9.1.2	NADH dehydrogenase subunit 4	NADH dehydrogenase subunit 4						POPTR_0005s23860
Potri.005G218200	Chr05:23047860-23049580	AT5G43700	0.214954	4.78771	0.594126	11.9422	0.676426	13.2217	0.408357	37.2967			1.4655	1.64298	4.47724	4.32916	4.28883	6.51307		DEG							27.3.40	AUX/IAA transcriptional regulator family protein	Auxin inducible protein similar to transcription factors.	similar to Auxin-induced protein 22B (Indole-3-acetic acid induced protein ARG4). [ORG:Vigna radiata var. radiata]; [ co-ortholog (1of2) of O24543, T10885, BAA20849, P32294, At5g43700, BAA20848, T10941, At1g04240, BAA03309, T10884, O24542, ]	GO:0005634-nucleus;GO:0006355-regulation of transcription, DNA-dependent	PF02309-AUX/IAA family			POPTR_0005s23970, Pt-AUX22.4, estExt_fgenesh4_pm.C_LG_V0528
Potri.005G219600	Chr05:23157758-23158286	AT1G50640	0	0.359872	0	0	0	5.18122	0.241836	5.96632				inf			inf			DEG			Opp				17.5.2	ethylene responsive element binding factor 3	encodes a member of the ERF (ethylene response factor) subfamily B-1 of ERF/AP2 transcription factor family (ATERF-3). The protein contains one AP2 domain. There are 15 members in this subfamily including ATERF-3, ATERF-4, ATERF-7, and leafy petiole.		GO:0003700-transcription factor activity;GO:0006355-regulation of transcription, DNA-dependent	PF00847-AP2 domain			POPTR_0005s24110, eugene3.00051267, ERF42
Potri.005G224100	Chr05:23472851-23474954	AT3G23250	6.58173	10.5175	5.71941	0.95849	3.51669	9.59531	2.16167	2.52464	-0.904249	-1.40372		1.39724	0.67625	-2.57703	1.44811			DEG							27.3.25	myb domain protein 15	Member of the R2R3 factor gene family.		GO:0003677-DNA binding	PF00249-Myb-like DNA-binding domain	PTHR10641-MYB-RELATED	KOG0048-Transcription factor, Myb superfamily	POPTR_0005s24550
Potri.005G226800	Chr05:23674598-23676158	AT3G54220	0.178701	0.150724	0.374091	0.765903	0.433918	2.04293	0.674874	0.376771			3.76066				2.23514			DEG							27.3.21	GRAS family transcription factor	Encodes a member of a novel family having similarity to DNA binding proteins containing basic-leucine zipper regions; scr is expressed in cortex/endodermal initial cells and in the endodermal cell lineage. Regulates the radial organization of the root. I			PF03514-GRAS family transcription factor			POPTR_0005s24850
Potri.005G229800	Chr05:23873246-23874729	AT5G66440	0.604916	2.36596	0.659788	1.3135	0.651164	2.77493	1.09562	3.62488				1.46452	1.96762		2.09136	1.72618		DEG							35.2	0	0						POPTR_0005s25140, fgenesh4_pg.C_LG_V001443
Potri.005G233300	Chr05:24124023-24125038	AT1G75490	0.366498	0.165675	0.67743	5.88202	0	0	0.0314309	0.268464				-4.45351		3.11817				DEG							27.3.3	Integrase-type DNA-binding superfamily protein	encodes a member of the DREB subfamily A-2 of ERF/AP2 transcription factor family. The protein contains one AP2 domain. There are eight members in this subfamily including DREB2A AND DREB2B that are involved in response to drought.		GO:0003700-transcription factor activity;GO:0006355-regulation of transcription, DNA-dependent	PF00847-AP2 domain			POPTR_0005s25470
Potri.005G234600	Chr05:24244313-24245772		15.2816	6.90962	11.278	3.70868	1.6452	0.815064	1.29447	0.150552	-3.21546	-3.12307		-4.62257		-1.60453		-3.10403		DEG							35.2	0	0						POPTR_0005s25600
Potri.005G237000	Chr05:24418195-24419343	AT1G75590	7.40755	30.6335	7.9912	17.4906	16.9725	79.7663	14.4272	109.796	1.19613	0.852302	1.38067	2.65017	2.04804	1.13009	2.23258	2.92796	EZ-preferred	DEG			C	C			17.2.3	SAUR-like auxin-responsive protein family	0	auxin-responsive family protein; similar to GP:10185818 auxin-induced protein TGSAUR21 {{Tulipa gesneriana); [ co-ortholog (1of2) of At1g75590, At1g19840, At5g10990, ]		PF02519-Auxin responsive protein			POPTR_0005s25820, eugene3.00051427, SAUR38
Potri.005G241000	Chr05:24708233-24710383	AT4G38660	3.17329	8.10911	2.57737	11.4819	18.9893	25.2745	18.5806	20.6751	2.58113	2.84982	1.64007	0.848536	1.35356	2.15538	0.412495		EZ-preferred	DEG				Opp			20.1	Pathogenesis-related thaumatin superfamily protein	0			PF00314-Thaumatin family			POPTR_0005s26250
Potri.005G244700	Chr05:24939808-24944696	AT1G60420	2.29192	2.84005	2.79652	34.5039	8.50424	8.51716	12.5811	154.434	1.89163	2.16956	1.58446	2.16216		3.62506		3.61766	EZ-preferred	DEG					C_3h	C_3h	35.2	DC1 domain-containing protein	Reduce transmission through pollen.				PTHR13871:SF2-THIOREDOXIN - RELATED;PTHR13871-THIOREDOXIN	KOG2501-Thioredoxin, nucleoredoxin and related proteins	POPTR_0005s26610, estExt_fgenesh4_pg.C_LG_V1578
Potri.005G245600	Chr05:24987538-24988303	AT1G76070	0.405783	2.92208	0.572786	1.42108	2.59705	24.5241	1.70035	5.47915	2.67809		3.06913	1.94696	2.84822		3.23926	1.68812		DEG				C			35.2	0	0	similar to expressed protein in Arabidopsis thaliana; [ co-ortholog (2of2) of At1g20310, At1g76070, ]					POPTR_0005s26690, fgenesh4_pm.C_LG_V000672
Potri.005G248700	Chr05:25193936-25194626	AT1G76210	0.168329	0	0.301196	1.32951	1.58136	1.00281	1.21324	5.53619			inf	2.058				2.19003		DEG		C					35.2	Arabidopsis protein of unknown function (DUF241)	0	similar to expressed protein in Arabidopsis thaliana; [ co-ortholog (1of2) of At1g76210, At1g20520, ]		PF03087-Arabidopsis protein of unknown function			POPTR_0005s27000, fgenesh4_pg.C_LG_V001629
Potri.005G249000	Chr05:25210518-25215588	AT2G17080	20.0598	102.962	32.4466	83.9523	32.0195	244.197	29.5772	155.342	0.674643		1.24593	0.887804	2.35974	1.3715	2.93103	2.39289		DEG							35.2	Arabidopsis protein of unknown function (DUF241)	0			PF03087-Arabidopsis protein of unknown function			POPTR_0973s00200, eugene3.00051536
Potri.005G249100	Chr05:25219048-25219921	AT2G17080	3.36286	11.6963	3.89341	4.85712	1.85587	17.2627	1.61834	6.26128		-1.26652			1.79829		3.2175	1.95194		DEG							35.2	Arabidopsis protein of unknown function (DUF241)	0			PF03087-Arabidopsis protein of unknown function			POPTR_0005s27050, eugene3.00051537
Potri.005G249500	Chr05:25247308-25248276	AT1G76240	29.826	9.0425	37.6277	24.8993	94.2123	18.9786	97.714	34.1188	1.65935	1.37677	1.06958	0.454459	-1.72178	-0.595688	-2.31154	-1.518		DEG							35.2	Arabidopsis protein of unknown function (DUF241)	0	similar to expressed protein in Arabidopsis thaliana; [ co-ortholog (1of2) of At1g76240, ]		PF03087-Arabidopsis protein of unknown function			POPTR_0005s27090, fgenesh4_pm.C_LG_V000692
Potri.005G255500	Chr05:25585719-25588846	AT1G42550	1.23576	0.747122	2.67773	0.814286	0.765677	0.393705	2.99358	0.568164						-1.7174	-0.959623	-2.39749		DEG							31.1	plastid movement impaired1	PMI1						POPTR_0005s27690
Potri.005G256200	Chr05:25626708-25628668	AT1G20870	0.518921	0.186187	0.558253	0.151639	2.17695	0.89026	5.02141	0.322334	2.06872	3.1691	2.25748				-1.29001	-3.96146		DEG							35.2	HSP20-like chaperones superfamily protein	0
Potri.006G006100	Chr06:415309-419144	AT5G50740	9.65678	9.50775	10.4119	12.6754	1.29369	2.41724	1.71128	10.5227	-2.90005	-2.60509	-1.97575				0.901864	2.62036		DEG		C		C			15.2	Heavy metal transport/detoxification superfamily protein	0		GO:0046872-metal ion binding;GO:0030001-metal ion transport	PF00403-Heavy-metal-associated domain	PTHR22814-COPPER TRANSPORT PROTEIN ATOX1-RELATED;PTHR22814:SF52-SUBFAMILY NOT NAMED	KOG1603-Copper chaperone	POPTR_0006s00790
Potri.006G008100	Chr06:542947-543616		0	0.305414	0.419862	0.78029	1.61464	13.3496	1.38632	10.3524	inf						3.04751	2.90063		DEG							35.2	0	0
Potri.006G010300	Chr06:663556-665313	AT3G26040	0.751022	0.0540067	0.155626	0.857705	53.6877	67.1601	66.9989	70.8975	6.15959	8.74991		6.36911		2.4624				DEG					Opp_3h		16.2	HXXXD-type acyl-transferase family protein	0		GO:0016747-transferase activity, transferring groups other than amino-acyl groups	PF02458-Transferase family			POPTR_0006s01190, estExt_fgenesh4_pg.C_LG_VI0095
Potri.006G014200	Chr06:964067-965675		0	0	0	0	26.4833	295.889	93.2357	405.03	inf	inf	inf	inf			3.4819	2.11908	EZ-preferred	DEG							35.2	0	0
Potri.006G027500	Chr06:1844750-1847801	AT5G05070	0.178618	0.115121	0.262314	0.135963	3.98714	2.57476	4.75469	1.05415	4.4804	4.17999	4.48321					-2.17328		DEG							27.3.99	DHHC-type zinc finger family protein	0		GO:0008270-zinc ion binding	PF01529-DHHC zinc finger domain	PTHR22883-ZINC FINGER DHHC DOMAIN CONTAINING PROTEIN	KOG1311-DHHC-type Zn-finger proteins	POPTR_0006s02830, eugene3.00060261
Potri.006G033000	Chr06:2218555-2219916		4.29932	0.701673	0.456714	105.106	70.6368	2.93728	5.61357	1.45114			2.06561	-6.17852	-2.61524	7.84634				DEG							35.2	0	0
Potri.006G033900	Chr06:2283463-2286256	AT1G68570	7.17982	5.82421	3.89323	0.884234	0.685986	0.456587	0.101304	0.163528	-3.3877	-5.2642	-3.6731			-2.13847				DEG					C_3h		34.13	Major facilitator superfamily protein	0	similar to nitrite transporter. [ORG:Cucumis sativus]; [ co-ortholog (1of3) of CAA93316, T10255, ]	GO:0005215-transporter activity;GO:0006857-oligopeptide transport;GO:0016020-membrane	PF00854-POT family	PTHR11654:SF56-SUBFAMILY NOT NAMED;PTHR11654-OLIGOPEPTIDE TRANSPORTER-RELATED	KOG1237-H+/oligopeptide symporter	POPTR_0006s03240, Pt-NITR1.2, eugene3.00060297
Potri.006G034100	Chr06:2311360-2312652	AT1G24420	0.465258	0.0487497	1.00046	0.236652	0.0914032	0.0381836	0.0462473	0.0271774						-2.07983				DEG							16.2	HXXXD-type acyl-transferase family protein	0		GO:0016747-transferase activity, transferring groups other than amino-acyl groups	PF02458-Transferase family			POPTR_0006s03260
Potri.006G042200	Chr06:2996604-2997923	AT2G41380	1.50639	0.630188	0.733149	1.42718	4.43211	2.1208	3.68811	17.4669	1.5569	2.3307	1.75076	3.61338			-1.06338	2.24367	EZ-preferred	DEG				C	C_3h		33.99	S-adenosyl-L-methionine-dependent methyltransferases superfamily protein	0	similar to embryo-abundant protein-related; similar to embryo-abundant protein (Picea glauca) GI:1350531; [ ortholog of At2g41380,]	GO:0008168-methyltransferase activity;GO:0008152-metabolism	PF08241-Methyltransferase domain	PTHR10108-METHYLTRANSFERASE;PTHR10108:SF276-EMBRYO-ABUNDANT PROTEIN-RELATED	KOG3010-Methyltransferase	POPTR_0006s04060, grail3.0024027701
Potri.006G047200	Chr06:3350734-3352156	AT2G15490	0.121492	0.27615	0.180558	0.669189	1.27576	2.9094	1.2531	8.06713	3.39242	2.79497	3.3972	3.59157			1.18937	2.68656	EZ-preferred	DEG							26.2	UDP-glycosyltransferase 73B4	0	similar to putative glucosyltransferase. [ORG:Phaseolus lunatus]; [ co-ortholog (3of18) of Q9ZSK5, P56725, AAM09516, CAD28205, BAB86925, AAD51778, AAM09513, AAD04166, AAM09514, AAM09517, ]	GO:0016758-transferase activity, transferring hexosyl groups;GO:0008152-metabolism	PF00201-UDP-glucoronosyl and UDP-glucosyl transferase	PTHR11926-GLUCOSYL/GLUCURONOSYL TRANSFERASES;PTHR11926:SF15-UDP-GLUCURONOSYLTRANSFERASE RELATED	KOG1192-UDP-glucuronosyl and UDP-glucosyl transferase	POPTR_0006s04580, eugene3.00060425, Pt-ZOG1.16
Potri.006G048800	Chr06:3502416-3503315	AT2G41660	1.53449	1.45924	4.37805	7.87764	4.35779	5.17308	8.47185	35.7521	1.50584	0.95239	1.82581	2.18219		0.847476		2.07728	EZ-preferred	DEG		C		C			35.2	Protein of unknown function, DUF617	Essential for hydrotropism in roots. Mutant roots are defective in hydrotropism, and have slightly reduced phototropism and modified wavy growth response. Has normal gravitropism and root elongation.			PF04759-Protein of unknown function, DUF617			POPTR_0006s04740
Potri.006G053200	Chr06:3841246-3843586	AT3G57540	0.0149356	0.0439535	0.0626446	1.06817	2.28845	2.45871	3.81128	62.9516				5.88104				4.04589		DEG					C_3h		27.3.67	Remorin family protein	0			PF03763-Remorin, C-terminal region			POPTR_0006s05180
Potri.006G060700	Chr06:4434816-4435803	AT5G11090	1.19587	1.20304	0.733993	0.415023	0.320807	1.6048	0.299118	0.542031							2.32261			DEG							35.2	serine-rich protein-related	0						POPTR_0006s05970, eugene3.01520045
Potri.006G063300	Chr06:4647216-4651525	AT5G20410	1.42012	1.162	1.38376	0.31048	17.1066	12.3497	12.4818	3.18219	3.59047	3.17316	3.4098	3.35744		-2.15602	-0.470073	-1.97173	EZ-preferred	DEG		C					11.10.1	monogalactosyldiacylglycerol synthase 2	Encodes a type B monogalactosyldiacylglycerol (MGDG) synthase. Strongly induced by phosphate deprivation, and in non-photosynthetic tissues. Does not contribute to galactolipid synthesis under Pi-sufficient conditions but does under Pi starvation.		GO:0016758-transferase activity, transferring hexosyl groups;GO:0030246-carbohydrate binding;GO:0005975-carbohydrate metabolism;GO:0030259-lipid glycosylation;GO:0009247-glycolipid biosynthesis	PF04101-Glycosyltransferase family 28 C-terminal domain;PF06925-Monogalactosyldiacylglycerol (MGDG) synthase	PTHR21015-GLYCOSYLTRANSFERASE;PTHR21015:SF21-GLYCOSYLTRANSFERASE 1 FAMILY		POPTR_0006s06210
Potri.006G066600	Chr06:4973189-4975013	AT4G28640	0.174941	0.193766	0.222404	0.53492	0.298443	0.565112	0.182648	2.59716				2.27954				3.8298		DEG							27.3.40	indole-3-acetic acid inducible 11	Auxin induced gene, IAA11 (IAA11).		GO:0006355-regulation of transcription, DNA-dependent;GO:0005634-nucleus	PF02309-AUX/IAA family			POPTR_0006s06550
Potri.006G067600	Chr06:5066945-5068757	AT4G02530	0.343844	0.134435	0.367107	0.374461	6.6607	5.58537	9.14412	1.91602	4.27585	4.63857		2.35522				-2.25473		DEG							35.2	chloroplast thylakoid lumen protein	0	similar to chloroplast thylakoid lumen protein; similar to SP:022773 ; similar to TL16_ARATH; [ co-ortholog (2of2) of At4g02530, ]					POPTR_0006s06680, estExt_fgenesh4_pg.C_LG_VI0491
Potri.006G068300	Chr06:5111072-5111804	AT4G24040	2.12371	11.6758	8.67085	9.43383	5.35372	20.2036	9.47108	26.7116					2.45887					DEG							3.2.4	trehalase 1	Encodes a trehalase, member of Glycoside Hydrolase Family 37.		GO:0004555-alpha,alpha-trehalase activity;GO:0005991-trehalose metabolism	PF01204-Trehalase	PTHR23403-TREHALASE
Potri.006G070400	Chr06:5246775-5248316	AT2G06925	81.8421	49.505	85.5	18.9577	98.4367	86.4964	120.613	49.8071		0.496385	0.805065	1.39356	-0.725269	-2.17314		-1.27596		DEG					C_3h		11.9.3.4	Phospholipase A2 family protein	Encodes a secretory phospholipase A2 enzyme, which specifically hydrolyzes the sn-2 position of phospholipids. The enzyme has a preference towards linoleoyl acyl chain over palmitoyl acyl chain. It also has a slight preference for phosphatidylcholine over	phospholipase A2 family protein; similar to secretory low molecular weight phospholipase A2 beta (Arabidopsis thaliana) GI:25992715; [ co-ortholog (2of2) of At2g06925, ]					POPTR_0006s06970, gw1.VI.1723.1
Potri.006G071200	Chr06:5310730-5312126	AT4G25810	4.6135	2.77768	4.75802	1.89345	405.678	283.67	453.572	75.3116	6.45833	6.57483	6.67419	5.31378		-1.32934	-0.516122	-2.59039	EZ-preferred	DEG		C	Opp	C			10.7	xyloglucan endotransglycosylase 6	xyloglucan endotransglycosylase-related protein (XTR6)	similar to xyloglucan endo-1; similar to 4-beta-D-glucanase (EC 3.2.1.-) - adzuki bean. [ORG:Vigna angularis]; [ co-ortholog (15of15) of AAR27065, BAA03922, BAC03237, AAN07898, AAN03485, Q41638, BAA03925, A49539, Q39857, B49539, ]	GO:0005618-cell wall;GO:0048046-apoplast;GO:0006073-glucan metabolism;GO:0004553-hydrolase activity, hydrolyzing O-glycosyl compounds;GO:0005975-carbohydrate metabolism;GO:0016762-xyloglucan:xyloglucosyl transferase activity	PF00722-Glycosyl hydrolases family 16;PF06955-Xyloglucan endo-transglycosylase (XET) C-terminus			POPTR_0006s07060, Pt-EXT.6, fgenesh4_pg.C_LG_VI000528
Potri.006G083000	Chr06:6260383-6264745	AT2G36270	0.571796	0.656916	0.52571	2.90621	0.169661	0.384353	0.501451	2.3684						2.4668		2.23973		DEG							27.3.35	Basic-leucine zipper (bZIP) transcription factor family protein	Encodes a member of the basic leucine zipper transcription factor family, involved in ABA signalling during seed maturation and germination. The Arabidopsis abscisic acid (ABA)-insensitive abi5 mutants have pleiotropic defects in ABA response, including d	similar to ABA INSENSITIVE 5; similar to ENHANCED EM LEVEL; [ ortholog of At2g36270,]	GO:0003700-transcription factor activity;GO:0043565-sequence-specific DNA binding;GO:0046983-protein dimerization activity;GO:0006355-regulation of transcription, DNA-dependent	PF00170-bZIP transcription factor	PTHR22952:SF35-SUBFAMILY NOT NAMED;PTHR22952-CAMP-RESPONSE ELEMENT BINDING PROTEIN-RELATED		POPTR_0006s08300, fgenesh4_pm.C_LG_VI000269, Pt-ABI5.1
Potri.006G085200	Chr06:6441805-6446677	AT3G09390	0.519669	0.507922	1.33761	4.26885	9.10534	6.27803	21.8256	102.878	4.13105	4.0283	3.62763	4.59095		1.67419		2.23684	EZ-preferred	DEG					C_3h		15.2	metallothionein 2A	metallothionein, binds to and detoxifies excess copper and other metals, limiting oxidative damage		GO:0046872-metal ion binding	PF01439-Metallothionein			POPTR_0006s08530
Potri.006G089700	Chr06:6875912-6878055	AT5G06060	11.7864	8.79922	9.1073	5.09715	15.6949	19.0707	14.0677	3.37263		0.627294	1.11591			-0.837333		-2.06044		DEG							26.8	NAD(P)-binding Rossmann-fold superfamily protein	0		GO:0016491-oxidoreductase activity;GO:0008152-metabolism;GO:0003824-catalytic activity;GO:0050662-coenzyme binding;GO:0044237-cellular metabolism	PF00106-short chain dehydrogenase	PTHR24310-FAMILY NOT NAMED;PTHR24310:SF66-	KOG0725-Reductases with broad range of substrate specificities	POPTR_0006s09070, eugene3.00060765
Potri.006G090100	Chr06:6913206-6914206	AT5G02090	11.3539	4.99888	10.0107	1.37246	99.9779	52.0645	89.3241	24.9465	3.13841	3.15751	3.38062	4.184	-1.18352	-2.86671	-0.941308	-1.84021	EZ-preferred	DEG							35.2	0	0	similar to expressed protein in Arabidopsis thaliana; [ co-ortholog (2of2) of At2g37750, ]					POPTR_0006s09110, eugene3.00060770
Potri.006G092200	Chr06:7038258-7038916	AT3G09280	5.08444	6.2502	7.65292	9.76738	5.00006	17.5389	4.57954	25.912			1.48858	1.40758			1.81054	2.50035		DEG							35.2	0	0	similar to expressed protein in Arabidopsis thaliana; similar to expression supported by MPSS; [ co-ortholog (1of2) of At3g09280, ]					POPTR_0006s09330, eugene3.00060793
Potri.006G093300	Chr06:7124605-7124950	AT2G37925	1.78849	0	8.11801	0	0	91.2218	58.3874	42.6402			inf				inf			DEG							34.12	copper transporter 4	encodes a member of copper transporter family and functionally complements a high affinity copper transporter mutant in yeast		GO:0005375-copper ion transporter activity;GO:0035434-copper ion transmembrane transport;GO:0016021-integral to membrane	PF04145-Ctr copper transporter family	PTHR12483:SF1-gb def: f31e8.4.p [caenorhabditis elegans];PTHR12483-SOLUTE CARRIER FAMILY 31 (COPPER TRANSPORTERS)	KOG3386-Copper transporter	POPTR_0006s09440
Potri.006G094100	Chr06:7188528-7192013	AT3G09220	5.94578	4.52896	6.4443	0.911194	20.6774	11.4594	13.1652	13.1394	1.79812	1.03064	1.33928	3.84999		-2.82219	-0.851522		EZ-preferred	DEG							16.1	laccase 7	putative laccase, a member of laccase family of genes (17 members in Arabidopsis).	laccase family protein; diphenol oxidase family protein; similar to laccase (Pinus taeda)(GI:13661201); similar to laccase GB:CAA74105 (Populus balsamifera subsp. trichocarpa); [ ortholog of At3g09220,]	GO:0016491-oxidoreductase activity;GO:0055114-oxidation reduction;GO:0005507-copper ion binding	PF00394-Multicopper oxidase;PF07731-Multicopper oxidase;PF07732-Multicopper oxidase	PTHR11709-MULTI-COPPER OXIDASE;PTHR11709:SF9-LACCASE	KOG1263-Multicopper oxidases	POPTR_0006s09520, LAC110a, eugene3.00060812
Potri.006G099600	Chr06:7649633-7653021	AT5G01520	2.74421	6.24765	2.37863	10.007	5.19164	4.03307	4.21896	7.87784	0.919798	0.826755			1.18692	2.0728		0.900912		DEG					C_3h	C_3h	29.5.11.4.2	RING/U-box superfamily protein	0			PF00097-Zinc finger, C3HC4 type (RING finger)	PTHR15067:SF7-ZINC FINGER (C3HC4-TYPE RING FINGER) FAMILY PROTEI;PTHR15067-FAMILY NOT NAMED	KOG1039-Predicted E3 ubiquitin ligase	POPTR_0006s10050, fgenesh4_pg.C_LG_VI000805
Potri.006G103600	Chr06:8002110-8003219	AT3G51750	13.4522	33.4001	12.0729	178.794	0.347855	0.487728	0.327695	30.012	-5.27322	-5.20328	-6.09763	-2.57469	1.312	3.88845		6.51704	DZ-preferred	DEG				C			35.2	0	0	similar to expressed protein in Arabidopsis thaliana; similar to expressed protein in Arabidopsis thaliana; [ ortholog of At3g51750,]					POPTR_0006s10450, eugene3.00060903
Potri.006G104100	Chr06:8028131-8029238	AT2G38310	40.3827	10.5984	26.8025	1.01873	72.2478	36.4095	32.0486	7.22797	0.839218		1.78046	2.82683	-1.92989	-4.71753	-0.988641	-2.1486		DEG							20.2.99	PYR1-like 4	Encodes a member of the PYR (pyrabactin resistance )/PYL(PYR1-like)/RCAR (regulatory components of ABA receptor) family proteins with 14 members. PYR/PYL/RCAR family proteins function as abscisic acid sensors. Mediate ABA-dependent regulation of protein		GO:0006952-defense response;GO:0009607-response to biotic stimulus	PF10604-Polyketide cyclase / dehydrase and lipid transport			POPTR_0006s10500
Potri.006G105300	Chr06:8125328-8128097	AT2G38470	0.0779334	0.538233	0.0434525	0.149176	1.05523	9.81627	0.911184	1.85679	3.75918	4.39023	4.18887	3.63773			3.21761	1.027	EZ-preferred	DEG			C	C			27.3.32	WRKY DNA-binding protein 33	Member of the plant WRKY transcription factor family. Regulates the antagonistic relationship between defense pathways mediating responses to P. syringae and necrotrophic fungal pathogens. Located in nucleus. Involved in response to various abiotic stre		GO:0003700-transcription factor activity;GO:0043565-sequence-specific DNA binding;GO:0006355-regulation of transcription, DNA-dependent	PF03106-WRKY DNA -binding domain			POPTR_0006s10600
Potri.006G106300	Chr06:8220178-8223299		3.49577	17.0904	0.570573	0.286316	33.3134	75.2503	33.7144	60.8679	3.25242	5.88481	2.13851	7.73193	2.2895			0.852318	EZ-preferred	DEG							35.2	0	0
Potri.006G106800	Chr06:8278836-8283901	AT3G08860	1.1735	1.24061	1.33573	0.913719	3.73077	3.56986	5.64201	1.22853	1.66865	2.07858	1.52482					-2.19927		DEG							13.2.4.1+19.3	PYRIMIDINE 4	Encodes a protein that is predicted to have beta-alanine aminotransferase activity.	similar to alanine--glyoxylate aminotransferase; putative; similar to beta-alanine-pyruvate aminotransferase; putative; similar to AGT; putative; similar to similar to SP|Q64565|Alanine glyoxylate--aminotransferase 2 ; similar to mitochondrial precursor (	GO:0008483-transaminase activity;GO:0030170-pyridoxal phosphate binding	PF00202-Aminotransferase class-III	PTHR11986-AMINOTRANSFERASE CLASS III;PTHR11986:SF23-AMINOTRANSFERASE		POPTR_0006s10740, gw1.VI.969.1
Potri.006G120600	Chr06:9552050-9553636	AT3G53150	0.370266	6.68396	0.483047	1.91791	0.186908	4.60487	0.161173	2.14859					4.17407	1.9893	4.62276	3.73671		DEG							26.2	UDP-glucosyl transferase 73D1	0	similar to UTP-glucose glucosyltransferase. [ORG:Manihot esculenta]; [ co-ortholog (2of2) of CAA54610, BAB86932, Q40286, ]	GO:0016758-transferase activity, transferring hexosyl groups;GO:0008152-metabolism	PF00201-UDP-glucoronosyl and UDP-glucosyl transferase	PTHR11926-GLUCOSYL/GLUCURONOSYL TRANSFERASES;PTHR11926:SF15-UDP-GLUCURONOSYLTRANSFERASE RELATED	KOG1192-UDP-glucuronosyl and UDP-glucosyl transferase	POPTR_0006s12220, eugene3.00280250, Pt-GT4.2
Potri.006G127900	Chr06:10438379-10439692	AT5G03230	0.584555	1.00401	0.542986	2.17232	2.29757	2.04999	1.76759	3.65769	1.9747	1.70279				2.00025		1.04915		DEG					C_3h		35.2	Protein of unknown function, DUF584	0			PF04520-Protein of unknown function, DUF584			POPTR_0006s12970, eugene3.00280169
Potri.006G136000	Chr06:11217238-11217621		19.2514	40.2559	57.1476	142.239	0	24.5548	8.9464	16.5841	-inf						inf			DEG							35.2	0	0						POPTR_0006s13830
Potri.006G138900	Chr06:11610888-11611648	AT5G21960	0.162034	0.433892	0.0678322	0.364148	0.123269	0.458849	0	1.23665								inf		DEG							27.3.3	Integrase-type DNA-binding superfamily protein	encodes a member of the DREB subfamily A-5 of ERF/AP2 transcription factor family. The protein contains one AP2 domain. There are 15 members in this subfamily including RAP2.1, RAP2.9 and RAP2.10.		GO:0003700-transcription factor activity;GO:0006355-regulation of transcription, DNA-dependent	PF00847-AP2 domain			POPTR_0006s14110, DREB38, eugene3.00280056
Potri.006G139400	Chr06:11680962-11683680	AT1G19180	3.7346	3.86604	2.74652	4.10919	10.3293	14.5706	7.69495	40.7468	1.46771	1.48631	1.91413	3.30976				2.4047	EZ-preferred	DEG		C					20.1.3+17.7.2	jasmonate-zim-domain protein 1	JAZ1 is a nuclear-localized protein involved in jasmonate signaling. JAZ1 transcript levels rise in response to a jasmonate stimulus. JAZ1 can interact with the COI1 F-box subunit of an SCF E3 ubiquitin ligase in a yeast-two-hybrid assay only in the prese	similar to expressed protein in Arabidopsis thaliana; [ ortholog of At1g74950,At1g19180,]	GO:0005515-protein binding	PF09425-Divergent CCT motif;PF06200-tify domain			POPTR_0006s14160, estExt_Genewise1_v1.C_280165
Potri.006G141400	Chr06:11926532-11929357	AT5G07990	0.192092	0.480216	1.30027	0.27618	0.0508716	0.056269	0.704442	0.0128483						-2.23513				DEG					Opp_3h		26.1	Cytochrome P450 superfamily protein	Required for flavonoid 3' hydroxylase activity.		GO:0005506-iron ion binding;GO:0009055-electron carrier activity;GO:0016705-oxidoreductase activity, acting on paired donors, with incorporation or reduction of molecular oxygen;GO:0020037-heme binding;GO:0055114-oxidation reduction	PF00067-Cytochrome P450	PTHR24298:SF44-;PTHR24298-FAMILY NOT NAMED	KOG0156-Cytochrome P450 CYP2 subfamily	POPTR_0006s14370, eugene3.00280025, CYP92A24
Potri.006G147900	Chr06:12723167-12726169	AT4G33050	0.182771	0.61878	0.183524	0.496285	0.79067	9.4864	0.820812	5.4348		2.16109	3.93836	3.45298			3.58471	2.7271		DEG							30.3	calmodulin-binding family protein	0						POPTR_0006s15020, estExt_fgenesh4_pg.C_LG_VI0942
Potri.006G149600	Chr06:13000538-13002180	AT4G26200	0.0218153	0.0785988	0.074795	0.59165	2.02662	4.17197	5.5078	71.8517				6.92413			1.04166	3.70547		DEG				C			17.5.1.1	1-amino-cyclopropane-1-carboxylate synthase 7	Member of a family of proteins in Arabidopsis that encode 1-Amino-cyclopropane-1-carboxylate synthase, an enzyme involved in ethylene biosynthesis. Not expressed in response to IAA.	similar to 1-aminocyclopropene-1-carboxylate synthase 3c. [ORG:Pyrus communis]; [ co-ortholog (1of2) of BAA76388, PN0477, AAS17854, AAR38502, PN0476, AAG12247, AAF22108, AAL66201, T17018, CAA78122, CAA78123, AAF61233, AAB67989, AAS17855, BAA37134, AAR1213	GO:0016740-transferase activity;GO:0030170-pyridoxal phosphate binding;GO:0009058-biosynthesis;GO:0016829-lyase activity;GO:0006520-amino acid metabolism;GO:0016769-transferase activity, transferring nitrogenous groups	PF00155-Aminotransferase class I and II	PTHR11751-SUBGROUP I AMINOTRANSFERASE RELATED;PTHR11751:SF26-TRANSCRIPTION REGULATOR AMINOTRANSFERASE GNTR-RELATED	KOG0256-1-aminocyclopropane-1-carboxylate synthase, and related proteins	POPTR_0006s15410, ACS6, fgenesh4_pg.C_LG_VI000967, Pt-ACS3.1
Potri.006G149900	Chr06:13041530-13044339	AT2G26695	1.61186	2.26611	1.69474	0.684539	10.3162	8.29012	7.85329	1.80203	2.67812	2.21224	1.87118					-2.12368		DEG							30.5	Ran BP2/NZF zinc finger-like superfamily protein	0		GO:0008270-zinc ion binding;GO:0005622-intracellular	PF00641-Zn-finger in Ran binding protein and others	PTHR23111-ZINC FINGER PROTEIN		POPTR_0006s15440
Potri.006G152500	Chr06:13488573-13491051	AT5G56970	0.0145012	0	0	0.0644725	0.0768822	0.104407	0.0709638	4.07668								5.84417		DEG							17.4.1	cytokinin oxidase 3	It encodes a protein whose sequence is similar to cytokinin oxidase/dehydrogenase, which catalyzes the degradation of cytokinins.	similar to Cytokinin dehydrogenase 3 precursor (EC 1.5.99.12) (Cytokinin oxidase 3) (CKO 3).; [ ortholog of At5g56970,]	GO:0019139-cytokinin dehydrogenase activity;GO:0055114-oxidation reduction;GO:0008762-UDP-N-acetylmuramate dehydrogenase activity;GO:0016491-oxidoreductase activity;GO:0050660-FAD binding;GO:0009690-cytokinin metabolism	PF01565-FAD binding domain;PF09265-Cytokinin dehydrogenase 1, FAD and cytokinin binding	PTHR13878-GULONOLACTONE OXIDASE;PTHR13878:SF19-SUBFAMILY NOT NAMED	KOG1231-Proteins containing the FAD binding domain	POPTR_0006s15720, gw1.VI.977.1, Pt-CKX3.1
Potri.006G177000	Chr06:19005678-19006954	AT4G30410	1.59774	4.03971	1.8689	4.12049	3.25738	21.6226	3.68479	8.89242			2.42021	1.10976	1.33822	1.14062	2.73075	1.27099		DEG		C		C			27.3.99	sequence-specific DNA binding transcription factors	0	similar to expressed protein in Arabidopsis thaliana; similar to cDNA bHLH transcription factor (bHLH eta gene) gi:32563007; similar to expressed protein in Arabidopsis thaliana; similar to cDNA bHLH transcription factor (bHLH eta gene) gi:32563007; [ co-					POPTR_0006s19110, eugene3.00061353
Potri.006G198700	Chr06:21394409-21401595	AT5G06580	5.81014	5.73713	6.14349	3.60417	12.5775	11.6489	11.6981	2.67945	1.1142	0.929144	1.0218			-0.76939		-2.12626		DEG							26.7	FAD-linked oxidases family protein	Encodes a protein with glycolate dehydrogenase activity, which was shown to complement various subunits of the E. coli glycolate oxidase complex. It has not been ruled out that the enzyme might be involved in other catalytic activities in vivo.	FAD linked oxidase family protein; similar to SP|Q12627|from Kluyveromyces lactis and SP|P32891 from|Saccharomyces cerevisiae ; [ co-ortholog (3of4) of At5g06580, ]	GO:0008762-UDP-N-acetylmuramate dehydrogenase activity;GO:0016491-oxidoreductase activity;GO:0050660-FAD binding;GO:0055114-oxidation reduction	PF01565-FAD binding domain	PTHR11748-D-LACTATE DEHYDROGENASE;PTHR11748:SF6-ALKYLDIHYDROXYACETONEPHOSPHATE SYNTHASE-RELATED		POPTR_0006s21310, eugene3.00061151
Potri.006G202600	Chr06:21744979-21746664	AT3G52450	0.18479	1.36996	0.0341392	0.599116	0.806589	17.783	0.815552	5.55783	2.12595		3.69829	3.21362	2.89018		4.46252	2.76867		DEG		C					27.3.64	plant U-box 22	Encodes a cytoplasmically localized U-box domain E3 ubiquitin ligase protein that is involved in the response to water stress and acts as a negative regulator of PAMP-triggered immunity.	similar to U-box domain-containing protein; similar to immediate-early fungal elicitor protein CMPG1 (Petroselinum crispum) GI:14582200; [ co-ortholog (2of3) of At2g35930, At3g52450, ]	GO:0004842-ubiquitin-protein ligase activity;GO:0016567-protein ubiquitination;GO:0000151-ubiquitin ligase complex	PF04564-U-box domain	PTHR13931-UBIQUITINATION FACTOR E4;PTHR13931:SF9-UNCHARACTERIZED		POPTR_0006s21910, eugene3.42840001
Potri.006G205400	Chr06:22103709-22104857	AT2G36026	12.6262	8.74072	11.8773	5.38664	12.4911	6.55612	10.862	1.93242				-1.47898	-0.530601	-1.14076	-0.929987	-2.49081		DEG						Opp_3h	33.99	Ovate family protein	0			PF04844-Protein of unknown function, DUF623
Potri.006G209200	Chr06:22437008-22438791	AT5G22380	0.276261	0.749053	0.326384	0.249191	0.821427	5.54195	1.51641	2.0245		2.21602	2.88725	3.02224			2.75419			DEG							33.99	NAC domain containing protein 90	0		GO:0003677-DNA binding;GO:0006355-regulation of transcription, DNA-dependent	PF02365-No apical meristem (NAM) protein			POPTR_0006s22580
Potri.006G213800	Chr06:22741965-22742553		1.78235	6.6041	1.6816	9.0756	46.2846	299.56	131.771	365.018							2.69424	1.46994		DEG							35.2	0	0						POPTR_0006s23030, fgenesh4_pg.C_LG_VI001409
Potri.006G221800	Chr06:23443225-23444720	AT5G35550	41.2884	88.8769	57.7276	40.9753	9.75483	15.2726	11.1917	47.308	-2.08155	-2.36683	-2.54086		1.10607	-0.494506	0.646759	2.07965		DEG							27.3.25	myb domain protein 4	TT2 encodes a R2R3 MYB domain putative transcription factor that acts as a key determinant in the proanthocyanidin accumulation of developing seed. It is thought that a ternary complex composed of TT2, TT8 and TTG1 is necessary for correct expression of B		GO:0003677-DNA binding	PF00249-Myb-like DNA-binding domain	PTHR10641-MYB-RELATED		POPTR_0006s23840
Potri.006G223700	Chr06:23583242-23585204	AT5G51160	0.0901733	0.499947	0.100398	0.567122	0.265893	1.20031	0.40811	1.10103			1.26356				2.17449	1.43182		DEG							31.1	Ankyrin repeat family protein	0		GO:0005515-protein binding	PF00023-Ankyrin repeat	PTHR24177-FAMILY NOT NAMED;PTHR24177:SF119-	KOG4412-26S proteasome regulatory complex, subunit PSMD10	POPTR_0006s24010, fgenesh4_pg.C_LG_VI001518
Potri.006G226900	Chr06:23842741-23843905	AT4G33040	7.23168	4.13024	7.44575	1.58276	7.38884	6.85073	5.52579	5.33006			0.730031	1.75171	-0.808105	-2.23398				DEG					C_3h		21.4	Thioredoxin superfamily protein	0		GO:0009055-electron carrier activity;GO:0015035-protein disulfide oxidoreductase activity;GO:0045454-cell redox homeostasis	PF00462-Glutaredoxin	PTHR10168:SF47-GLUTAREDOXIN;PTHR10168-GLUTAREDOXIN	KOG1752-Glutaredoxin and related proteins	POPTR_0006s24340
Potri.006G230600	Chr06:24114652-24117470	AT2G26040	10.4457	4.38727	7.78873	2.36727	38.5499	23.2416	27.7374	6.45486	1.88382	1.83237	2.40532	1.44716	-1.25152	-1.71817	-0.730016	-2.10337	EZ-preferred	DEG					C_3h		20.2.99	PYR1-like 2	Encodes a member of the PYR (pyrabactin resistance )/PYL(PYR1-like)/RCAR (regulatory components of ABA receptor) family proteins with 14 members. PYR/PYL/RCAR family proteins function as abscisic acid sensors. Mediate ABA-dependent regulation of protein	Bet 5 1 allergen family protein; similar to ribonucleases from {{Panax ginseng}} SP|P80890|; similar to SP|P80889; similar to SP|Q05736 Pathogenesis-related protein 1 (AOPR1) {Asparagus officinalis}; [ co-ortholog (2of2) of At2g26040, ]	GO:0006952-defense response;GO:0009607-response to biotic stimulus	PF10604-Polyketide cyclase / dehydrase and lipid transport			POPTR_0006s24670, gw1.VI.730.1
Potri.006G232600	Chr06:24252199-24254376	AT5G10770	0.0453302	0	0	0.0154831	2.46321	0.205506	0.709855	1.30958							-3.58329			DEG						Opp_0.5h	27.3.99	Eukaryotic aspartyl protease family protein	0	similar to nucleoid DNA-binding protein. [ORG:Malus x domestica]; [ co-ortholog (7of9) of AAQ54564, ]	GO:0004190-aspartic-type endopeptidase activity;GO:0006508-proteolysis and peptidolysis	PF00026-Eukaryotic aspartyl protease	PTHR13683-ASPARTYL PROTEASES;PTHR13683:SF98-CHLOROPLAST NUCLEIOD DNA-BINDING-RELATED	KOG1339-Aspartyl protease	POPTR_0006s24870, eugene3.00061654
Potri.006G255200	Chr06:26003005-26004434	AT4G32280	1.90146	4.01173	3.97217	17.5579	12.1238	33.243	16.6684	195.071	2.67266	2.06912	3.05075	3.4738	1.07711	2.14412	1.45521	3.54881	EZ-preferred	DEG							27.3.40	indole-3-acetic acid inducible 29	Auxin inducible protein.		GO:0006355-regulation of transcription, DNA-dependent;GO:0005634-nucleus	PF02309-AUX/IAA family			POPTR_0006s27130, eugene3.00061866
Potri.006G260800	Chr06:26395492-26395863		11.1695	18.408	95.2354	75.0786	44.2685	219.854	176.143	312.923				2.05934			2.31219			DEG							35.2	0	0
Potri.006G261200	Chr06:26449042-26450260	AT5G25190	1.09246	6.41406	1.92023	7.7468	5.1032	18.949	7.95399	19.5708	2.22382	2.0504	1.56281	1.33703	2.55366	2.01232	1.89264	1.29895	EZ-preferred	DEG							27.3.3+17.5.2	Integrase-type DNA-binding superfamily protein	encodes a member of the ERF (ethylene response factor) subfamily B-6 of ERF/AP2 transcription factor family. The protein contains one AP2 domain. There are 12 members in this subfamily including RAP2.11.	similar to PPLZ02 PROTEIN. [ORG:Lupinus polyphyllus]; [ co-ortholog (1of3) of S11881, At5g25190, P16146, CAA36069, ]	GO:0003700-transcription factor activity;GO:0006355-regulation of transcription, DNA-dependent	PF00847-AP2 domain			POPTR_0006s27710, grail3.0013045201, DREB25, Pt-PPLZ02.2
Potri.006G262600	Chr06:26567298-26570023	AT1G13940	0.537956	1.25226	0.756511	1.27127	0.884953	4.14423	0.983805	4.0957			1.72657	1.68784	1.21897		2.22743	2.05767		DEG							35.2	Plant protein of unknown function (DUF863)	0						POPTR_0006s27850, fgenesh4_pg.C_LG_VI001888
Potri.006G268800	Chr06:27010038-27014866	AT5G10730	1.03503	0	0	0	0	16.7518	5.58594	18.9902			inf				inf			DEG							35.2	NAD(P)-binding Rossmann-fold superfamily protein	0				PTHR12126-NADH-UBIQUINONE OXIDOREDUCTASE 39 KDA SUBUNIT-RELATED;PTHR12126:SF2-UNCHARACTERIZED
Potri.006G274100	Chr06:27458637-27459034	AT2G24490	33.5381	260.291	152.211	177.208	17.602	177.664	190.023	250.214					2.95625					DEG							35.2	replicon protein A2	Encodes a component of Replication Protein A. Component of transcriptional gene silencing which does not affect endogenous small RNA accumulation nor DNA methylation. Localized in the nucleus. Involved in DNA repair. Interacts physically with ROS1.			PF08784-Replication protein A C terminal
Potri.006G274200	Chr06:27459364-27459671		260.528	819.361	853.384	1177.39	247.753	6595	3152.37	9361.44			3.0088	2.99114			4.7344	1.57029		DEG							35.2	0	0
Potri.006G277600	Chr06:27689383-27689860		7.49348	9.86048	12.5978	12.8616	5.09953	25.0156	7.90881	10.1392							2.29439			DEG							35.2	0	0
Potri.007G002100	Chr07:141925-147302	AT1G78955	4.22284	3.76134	2.41401	15.7782	38.2387	34.7634	27.0563	132.596	3.17875	3.48646	3.20825	3.07103		2.70842		2.29299	EZ-preferred	DEG							16.1.5	camelliol C synthase 1	0		GO:0003824-catalytic activity	PF00432-Prenyltransferase and squalene oxidase repeat	PTHR11764-SQUALENE CYCLASES-RELATED;PTHR11764:SF3-CYCLOARTENOL SYNTHASE-RELATED	KOG0497-Oxidosqualene-lanosterol cyclase and related proteins	POPTR_0007s15210, gw1.VII.221.1
Potri.007G005800	Chr07:416280-419929	AT4G37680	0.203713	0.145985	0.192471	0.834927	0.275981	0.0915424	0.168637	1.46273						2.11701		3.11667		DEG							35.2	heptahelical protein 4	HHP4	similar to expressed protein in Arabidopsis thaliana; [ co-ortholog (2of3) of At4g38320, At2g40710, At4g37680, At4g38290, ]	GO:0016021-integral to membrane	PF03006-Haemolysin-III related	PTHR20855-ADIPOR/PROGESTIN RECEPTOR-RELATED;PTHR20855:SF14-ADIPONECTIN RECEPTOR-RELATED	KOG0748-Predicted membrane proteins, contain hemolysin III domain	POPTR_0007s14850, gw1.VII.111.1
Potri.007G006200	Chr07:440559-441141	AT4G37710	1.44158	4.60915	0.842365	6.49574	11.5397	33.7147	6.20046	26.2204	3.00088	2.87986	2.8708	2.01312		2.94698	1.54677	2.08024	EZ-preferred	DEG							35.2	VQ motif-containing protein	0	similar to VQ motif-containing protein; [ co-ortholog (1of2) of At2g22880, ]		PF05678-VQ motif			POPTR_0007s14810, eugene3.00071282
Potri.007G007800	Chr07:572085-574036	AT4G37770	0.26965	0.946224	0.323897	0.5838	1.55039	8.87305	1.65493	4.81165	2.52347	2.35316	3.22918	3.04299	1.81109		2.5168	1.53976	EZ-preferred	DEG							17.5.1.1	1-amino-cyclopropane-1-carboxylate synthase 8	Encodes an auxin inducible ACC synthase.	similar to 1-aminocyclopropane-1-carboxylic acid synthase. [ORG:Malus x domestica]; [ co-ortholog (2of2) of JQ2214, At2g22810, AAR38501, T06252, AAB69137, T10854, AAS66776, P37821, 1916421B, AAA73941, AAG28795, AAD41083, BAA76389, CAA09670, T10822, 1M4N_A	GO:0016740-transferase activity;GO:0030170-pyridoxal phosphate binding;GO:0009058-biosynthesis;GO:0016769-transferase activity, transferring nitrogenous groups	PF00155-Aminotransferase class I and II	PTHR11751-SUBGROUP I AMINOTRANSFERASE RELATED;PTHR11751:SF26-TRANSCRIPTION REGULATOR AMINOTRANSFERASE GNTR-RELATED	KOG0256-1-aminocyclopropane-1-carboxylate synthase, and related proteins	POPTR_0007s14640, Pt-ACS1.1, ACS3, fgenesh4_pm.C_LG_VII000500
Potri.007G008200	Chr07:634764-636422	AT4G37790	2.18447	6.92799	2.51312	8.62725	15.751	41.1538	25.8638	116.403	2.85008	3.36338	2.57052	3.75409	1.66515	1.77942	1.38559	2.17012	EZ-preferred	DEG				C			27.3.22	Homeobox-leucine zipper protein family	Encodes homeobox protein HAT22, member of the HD-Zip II family.		GO:0003677-DNA binding;GO:0005634-nucleus;GO:0006355-regulation of transcription, DNA-dependent;GO:0003700-transcription factor activity;GO:0043565-sequence-specific DNA binding	PF02183-Homeobox associated leucine zipper;PF00046-Homeobox domain	PTHR24326-FAMILY NOT NAMED;PTHR24326:SF218-	KOG0483-Transcription factor HEX, contains HOX and HALZ domains	POPTR_0007s14590
Potri.007G013700	Chr07:1041791-1042295		1.01973	12.8533	0.612078	3.56723	5.08121	47.333	7.06783	6.991			1.88071				3.2196			DEG							35.2	0	0						POPTR_0007s13980, fgenesh4_pg.C_LG_VII001188
Potri.007G017500	Chr07:1337518-1340071	AT3G51060	0.0206851	0.00981185	0.034137	0.0753848	0.135672	0.279784	0.19374	1.24206				4.04232				2.68054		DEG							27.3.11	Lateral root primordium (LRP) protein-related	A member of SHI gene family. Arabidopsis thaliana has ten members that encode proteins with a RING finger-like zinc finger motif. Despite being highly divergent in sequence, many of the SHI-related genes are partially redundant in function and synergistic			PF05142-Domain of unknown function (DUF702)			POPTR_0007s13610
Potri.007G022300	Chr07:1691942-1692706	AT3G50900	1.19602	0.734383	0.239656	0.610658	6.02389	31.1571	7.3072	18.3692	2.33245		5.40689	4.91078			2.37079	1.3299		DEG							35.2	0	0	similar to hypothetical protein; [ co-ortholog (1of2) of At2g18210, At2g18200, At4g36500, ]					POPTR_0007s13150, gw1.VII.3619.1
Potri.007G023600	Chr07:1772490-1775772	AT2G18300	1.46388	10.0482	3.21263	19.8401	18.8132	67.5417	31.1509	193.851	3.68388	3.27745	2.74884	3.28846	2.77907	2.62659	1.84403	2.6376	EZ-preferred	DEG							27.3.6	basic helix-loop-helix (bHLH) DNA-binding superfamily protein	0		GO:0006355-regulation of transcription, DNA-dependent;GO:0030528-transcription regulator activity	PF00010-Helix-loop-helix DNA-binding domain	PTHR12565-STEROL REGULATORY ELEMENT-BINDING PROTEIN;PTHR12565:SF7-CENTROMERE-BINDING PROTEIN 1, CBP-1		POPTR_0007s13020
Potri.007G024000	Chr07:1810159-1813295	AT4G36600	0	0.00935281	0	0.16308	0.0826952	0.0465998	0.115044	1.32714				3.02467				3.52806		DEG							33.2	Late embryogenesis abundant (LEA) protein	0			PF02987-Late embryogenesis abundant protein		KOG4744-Uncharacterized conserved protein	POPTR_0007s12980
Potri.007G025900	Chr07:1937583-1939785	AT1G75170	5.39725	11.0826	6.27224	15.9472	6.65654	28.2813	5.57797	40.3264			1.35155	1.33843	1.038	1.34625	2.08701	2.85391		DEG							29.3.4.99	Sec14p-like phosphatidylinositol transfer family protein	0	putative phosphoglyceride transfer family protein; [ co-ortholog (1of3) of AAT41870, ]		PF03765-CRAL/TRIO, N-terminus;PF00650-CRAL/TRIO domain	PTHR10174:SF78-SEC14 CYTOSOLIC FACTOR FAMILY PROTEIN / PHOSPHOGLY;PTHR10174-RETINALDEHYDE BINDING PROTEIN-RELATED	KOG1470-Phosphatidylinositol transfer protein PDR16 and related proteins	POPTR_0007s12790, fgenesh4_pg.C_LG_VII001069
Potri.007G026600	Chr07:2020622-2022810		138.427	1750.93	1195.42	1494.56	142.052	1928	1280.91	1222.22					3.66093		3.76261			DEG							35.2	0	0						POPTR_0007s12720
Potri.007G027900	Chr07:2094892-2097077	AT4G36670	1.62831	0.588535	1.43997	0.145611	2.69306	0.951095	3.63395	0.57809		1.3355			-1.46818		-1.50158	-2.65217		DEG						Opp_3h	34.2	Major facilitator superfamily protein	0	similar to mannitol transporter; putative; similar to mannitol transporter (Apium graveolens var. dulce) GI:12004316; [ ortholog of At2g18480,]	GO:0022857-transmembrane transporter activity;GO:0055085-transmembrane transport;GO:0016021-integral to membrane	PF00083-Sugar (and other) transporter	PTHR24063-FAMILY NOT NAMED;PTHR24063:SF85-SUBFAMILY NOT NAMED	KOG0254-Predicted transporter (major facilitator superfamily)	POPTR_0007s12610, gw1.VII.3437.1
Potri.007G036300	Chr07:2805124-2807325	AT2G23540	0.0212652	0.0200735	0.0413247	0	9.46808	1.74447	6.95845	5.74726				inf			-2.44028			DEG					Opp_0.5h		26.28	GDSL-like Lipase/Acylhydrolase superfamily protein	0	GDSL-motif lipase/hydrolase family protein; similar to family 2 lipase EXL1 GI:15054382 from (Arabidopsis thaliana); [ co-ortholog (1of2) of At2g23540, ]	GO:0016788-hydrolase activity, acting on ester bonds;GO:0006629-lipid metabolism	PF00657-GDSL-like Lipase/Acylhydrolase	PTHR22835-ZINC FINGER FYVE DOMAIN CONTAINING PROTEIN;PTHR22835:SF39-LATERAL SIGNALING TARGET PROTEIN 2		POPTR_0007s11810, gw1.VII.3180.1
Potri.007G041500	Chr07:3412335-3412617	AT2G23440	68.598	0	0	0	12.2788	115.396	0	0					-inf					DEG							35.2	0	0						POPTR_0007s11250
Potri.007G044800	Chr07:3956135-3957545	AT5G67080	2.00951	5.39892	2.48805	0.638333	3.19752	16.0349	2.79447	5.55322			1.57048	3.12095	1.42583	-1.96264	2.32619	0.99075		DEG		C	C				29.4	mitogen-activated protein kinase kinase kinase 19	member of MEKK subfamily		GO:0004672-protein kinase activity;GO:0005524-ATP binding;GO:0006468-protein amino acid phosphorylation	PF00069-Protein kinase domain	PTHR24361-MITOGEN-ACTIVATED KINASE KINASE KINASE;PTHR24361:SF58-	KOG0198-MEKK and related serine/threonine protein kinases	POPTR_0007s10930
Potri.007G045600	Chr07:4057473-4058903	AT5G67140	1.32253	0.752947	3.12541	5.36656	0.953983	1.04291	0	6.59658								inf		DEG							29.5.11.4.3.2	F-box/RNI-like superfamily protein	0				PTHR23125:SF103-SUBFAMILY NOT NAMED;PTHR23125-F-BOX/LEUCINE RICH REPEAT PROTEIN		POPTR_0007s10850
Potri.007G049500	Chr07:4721846-4722695	AT4G37290	1.18983	2.09338	0.231967	1.06022	3.4219	18.8903	5.30041	13.8311	1.52404		3.17374	3.70548			2.46477	1.38374		DEG				C			35.2	0	0
Potri.007G049900	Chr07:4759258-4760930	AT4G37370	1.02275	1.77563	0.4334	1.62879	2.54198	5.86227	1.84306	7.49099	1.31349	2.08833	1.72313	2.20136		1.91003	1.20551	2.02305	EZ-preferred	DEG				C			26.1	cytochrome P450, family 81, subfamily D, polypeptide 8	member of CYP81D	similar to cytochrome P450. [ORG:Lotus corniculatus var. japonicus]; [ co-ortholog (52of57) of AAF45143, CAB50768, AAF34534, AAP06953, BAA93632, AAM12530, CAB43505, AAF34532, BAA74466, BAA22423, AAF34528, AAF34521, AAF34522, AAF34526, AAF34520, T05944, AA	GO:0005506-iron ion binding;GO:0009055-electron carrier activity;GO:0016705-oxidoreductase activity, acting on paired donors, with incorporation or reduction of molecular oxygen;GO:0020037-heme binding;GO:0055114-oxidation reduction	PF00067-Cytochrome P450	PTHR24298:SF44-;PTHR24298-FAMILY NOT NAMED	KOG0156-Cytochrome P450 CYP2 subfamily	POPTR_0007s10410, gw1.205.1.1, Pt-IFS1.30
Potri.007G050300	Chr07:4873853-4876441	AT2G14960	18.999	24.2765	20.4618	31.8026	3.00988	4.08985	3.4487	27.2837	-2.65815	-2.56881	-2.56944		0.353635	0.636209		2.98391		DEG							17.2.3	Auxin-responsive GH3 family protein	encodes a protein similar to IAA-amido synthases. Lines carrying an insertion in this gene are hypersensitive to auxin.			PF03321-GH3 auxin-responsive promoter			POPTR_0007s10350, GH3-1, eugene3.02050011
Potri.007G053800	Chr07:5613605-5616193	AT4G37560	15.2275	9.29977	10.4751	2.0967	53.3738	33.3342	44.6718	19.0366	1.80946	2.0924	1.84174	3.18258		-2.32077	-0.67913	-1.23059	EZ-preferred	DEG							26.1	Acetamidase/Formamidase family protein	0		GO:0016811-hydrolase activity, acting on carbon-nitrogen (but not peptide) bonds, in linear amides;GO:0008152-metabolism	PF03069-Acetamidase/Formamidase family
Potri.007G059700	Chr07:6410556-6411462	AT4G35680	0	0.128318	0.052581	0.399771	0	2.40477	0	2.69321				2.75208			inf	inf		DEG							35.2	Arabidopsis protein of unknown function (DUF241)	0			PF03087-Arabidopsis protein of unknown function			POPTR_0007s09370, eugene3.00030648
Potri.007G063400	Chr07:7957194-7957503		72.0246	545.24	350.456	1049.98	13.9242	292.105	67.5885	193.545					2.92033					DEG							35.2	0	0
Potri.007G067800	Chr07:8830197-8830614	AT3G12830	23.9932	6.09232	40.2075	31.8657	82.5661	39.6444	125.236	29.053	1.78293	1.63911						-2.10789		DEG							17.2.3	SAUR-like auxin-responsive protein family	0			PF02519-Auxin responsive protein			POPTR_0007s08170
Potri.007G082500	Chr07:10670306-10686233	AT5G64940	1.3194	1.04634	5.33469	8.46483	0.913504	0.187357	7.31911	13.7512		0.456264	-2.48149	0.700003		0.666076	-2.28562	0.909815		DEG							20.2	ABC2 homolog 13	Encodes a member of ATH subfamily of ATP-binding cassette (ABC) proteins.			PF03109-ABC1 family	PTHR10566-CHAPERONE-ACTIVITY OF BC1 COMPLEX (CABC1)-RELATED;PTHR10566:SF10-ABC1 - RELATED	KOG1235-Predicted unusual protein kinase	POPTR_0007s06450
Potri.007G088300	Chr07:11420932-11423381	AT4G39830	0.0844132	0.259315	0.220222	0.112742	0.308048	1.85863	0.892087	0.724281		2.01823	2.84147				2.59302			DEG							16.1	Cupredoxin superfamily protein	0		GO:0016491-oxidoreductase activity;GO:0055114-oxidation reduction;GO:0005507-copper ion binding	PF00394-Multicopper oxidase;PF07731-Multicopper oxidase;PF07732-Multicopper oxidase	PTHR11709:SF20-SUBFAMILY NOT NAMED;PTHR11709-MULTI-COPPER OXIDASE	KOG1263-Multicopper oxidases
Potri.007G089000	Chr07:11516416-11520551	AT2G22240	40.1714	44.2836	46.2082	124.373	0.839156	0.184745	0.315085	5.51528	-5.58109	-7.19627	-7.90509	-4.4951		1.42845	-2.1834	4.12962	DZ-preferred	DEG							3.4.3	myo-inositol-1-phosphate synthase 2	** Referred to as MIPS1 in Mitsuhashi et al 2008. Myo-inositol-1-phosphate synthase isoform 2. Expressed in leaf, root and silique. Immunolocalization experiments with an antibody recognizing MIPS1, MIPS2, and MIPS3 showed endosperm localization.	similar to 1L-myo-inositol 1-phosphate synthase. [ORG:Phaseolus vulgaris]; [ co-ortholog (2of2) of AAA91164, AAK72098, At2g22240, T10964, At4g39800, AAK69514, AAK49896, Q41107, CAH68559, ]	GO:0004512-inositol-3-phosphate synthase activity;GO:0006021-myo-inositol biosynthesis;GO:0008654-phospholipid biosynthesis	PF01658-Myo-inositol-1-phosphate synthase;PF07994-Myo-inositol-1-phosphate synthase	PTHR11510-MYO-INOSITOL-1 PHOSPHATE SYNTHASE	KOG0693-Myo-inositol-1-phosphate synthase	POPTR_0007s05810, Pt-MIPS.2, estExt_fgenesh4_pm.C_LG_VII0202
Potri.007G090900	Chr07:11778648-11781752	AT5G65140	1.62625	3.57385	1.30364	14.4736	5.37437	7.7769	4.12202	24.464	1.72455	1.66081	1.12172	0.757239	1.13593	3.47281		2.56924		DEG						C_3h	3.2.2	Haloacid dehalogenase-like hydrolase (HAD) superfamily protein	0	similar to trehalose-6-phosphate phosphatase; putative; similar to trehalose-6-phosphate phosphatase (AtTPPB) (Arabidopsis thaliana) GI:2944180; [ co-ortholog (1of2) of At2g22190, At4g39770, ]	GO:0003824-catalytic activity;GO:0005992-trehalose biosynthesis	PF02358-Trehalose-phosphatase	PTHR10788-TREHALOSE-6-PHOSPHATE SYNTHASE		POPTR_0007s05670, grail3.0011016001
Potri.007G092300	Chr07:11940196-11941005	AT5G65030	8.56104	23.8668	6.60693	2.35036	14.8738	59.8577	24.946	47.0775	0.796916	1.91675	1.32654	4.32408	1.47914	-1.4911	2.00876	0.916229	EZ-preferred	DEG							35.2	0	0						POPTR_0007s05510, fgenesh4_pg.C_LG_VII000496
Potri.007G095700	Chr07:12192716-12196457	AT4G39980	4.68856	5.11444	4.87714	5.03382	26.4911	34.8125	24.4343	131.293	2.49829	2.3248	2.76696	4.70499			0.394101	2.42581	EZ-preferred	DEG							13.1.6.1.1	3-deoxy-D-arabino-heptulosonate 7-phosphate synthase 1	Encodes a 2-deoxy-D-arabino-heptulosonate 7-phosphate (DAHP) synthase, which catalyzes the first committed step in aromatic amino acid biosynthesis. Gene expression is induced by wounding and pathogenic bacteria Pseudomonas syringae.		GO:0003849-3-deoxy-7-phosphoheptulonate synthase activity;GO:0009073-aromatic amino acid family biosynthesis	PF01474-Class-II DAHP synthetase family	PTHR21337-PHOSPHO-2-DEHYDRO-3-DEOXYHEPTONATE ALDOLASE 1, 2		POPTR_0007s05160
Potri.007G096500	Chr07:12253728-12259409	AT5G65280	0	0.0556737	0.0297334	0.140353	0.368165	0.371857	0.575851	6.77753				5.59363				3.55699		DEG				C	C_3h		35.2	GCR2-like 1	Encodes a protein with reported similarity to GCR2 a putative G protein coupled receptor thought to be an ABA receptor. Loss of function mutations in GCL1 show no ABA response defects based on assays of seed germination and seedling development.GCL1 also			PF05147-Lanthionine synthetase C-like protein	PTHR12736-LANC-LIKE PROTEIN;PTHR12736:SF4-LANTHIONNE SYNTHETASE C 2 RELATED	KOG2787-Lanthionine synthetase C-like protein 1	POPTR_0007s05070, estExt_Genewise1_v1.C_LG_VII1709
Potri.007G098500	Chr07:12465887-12471953	AT3G05270	1.373	1.90326	1.321	5.967	18.3846	23.4655	14.3317	46.6548	3.74309	3.43951	3.62399	2.96695		2.17538	0.352045	1.70282	EZ-preferred	DEG		C					31.1	Plant protein of unknown function (DUF869)	0			PF05911-Plant protein of unknown function (DUF869)			POPTR_0007s04870
Potri.007G100100	Chr07:12593954-12598515	AT5G09220	0.0136809	0	0	0.0130016	0.935431	0.823126	0.395431	2.40694			inf					2.6057		DEG				C			34.3	amino acid permease 2	member of AAAP family			PF01490-Transmembrane amino acid transporter protein	PTHR22950-AMINO ACID TRANSPORTER	KOG1303-Amino acid transporters	POPTR_0007s04710, gw1.VII.1597.1
Potri.007G103400	Chr07:12785922-12787020	AT4G22530	1.70553	2.84996	1.77692	7.89383	14.7215	20.2157	8.76448	56.518	3.10964	2.30229	2.82647	2.83991		2.15135		2.68897	EZ-preferred	DEG							33.99	S-adenosyl-L-methionine-dependent methyltransferases superfamily protein	0		GO:0008168-methyltransferase activity;GO:0008152-metabolism	PF08241-Methyltransferase domain	PTHR10108-METHYLTRANSFERASE;PTHR10108:SF276-EMBRYO-ABUNDANT PROTEIN-RELATED	KOG3010-Methyltransferase	POPTR_0007s04400
Potri.007G113000	Chr07:13517817-13519910	AT4G24570	1.47083	1.43121	0.402892	0.539456	3.23728	34.4751	3.73707	4.27306		3.21344	4.59025	2.98569			3.4127			DEG							9.8+34.9	dicarboxylate carrier 2	Encodes one of the mitochondrial dicarboxylate carriers (DIC): DIC1 (AT2G22500), DIC2 (AT4G24570), DIC3 (AT5G09470).			PF00153-Mitochondrial carrier protein	PTHR24089-FAMILY NOT NAMED;PTHR24089:SF78-SUBFAMILY NOT NAMED	KOG0759-Mitochondrial oxoglutarate/malate carrier proteins	POPTR_0007s03520, fgenesh4_pg.C_LG_VII000311
Potri.007G113500	Chr07:13561373-13563628		2.26706	1.17462	1.07572	0.914812	11.8453	0.457887	41.9696	0.474784	2.38542	5.28597					-4.69318	-6.46593		DEG							35.2	0	0						POPTR_0007s03460, eugene3.41940001
Potri.007G113700	Chr07:13567800-13568554	AT4G38080	0.0782042	0	0	0	15.2512	3.77947	13.2126	9.1222		inf	inf	inf			-2.01267			DEG					Opp_0.5h		35.2	hydroxyproline-rich glycoprotein family protein	0						POPTR_0007s03440
Potri.007G113900	Chr07:13576136-13576774		0	0	0	0	3.08438	0	2.07172	2.62485	inf			inf			-inf			DEG							35.2	0	0	hydroxyproline-rich glycoprotein family protein; similar to proline-rich extensin domain containing protein; Common family member; [ co-ortholog (2of3) of At4g38080, ]					POPTR_0007s03420, eugene3.00070325
Potri.007G115500	Chr07:13692244-13694058	AT4G37370	2.23858	3.76423	1.25684	10.4192	13.1575	35.6258	12.7564	113.424	2.55522	3.34335	3.2425	3.4444	0.749769	3.05137	1.43704	3.15243	EZ-preferred	DEG				C			26.1	cytochrome P450, family 81, subfamily D, polypeptide 8	member of CYP81D	similar to cytochrome P450. [ORG:Lotus corniculatus var. japonicus]; [ co-ortholog (53of57) of AAF45143, CAB50768, AAF34534, AAP06953, BAA93632, AAM12530, CAB43505, AAF34532, BAA74466, BAA22423, AAF34528, AAF34521, AAF34522, AAF34526, AAF34520, T05944, AA	GO:0009055-electron carrier activity;GO:0016705-oxidoreductase activity, acting on paired donors, with incorporation or reduction of molecular oxygen;GO:0020037-heme binding;GO:0055114-oxidation reduction;GO:0005506-iron ion binding	PF00067-Cytochrome P450	PTHR24298:SF44-;PTHR24298-FAMILY NOT NAMED	KOG0156-Cytochrome P450 CYP2 subfamily	POPTR_0007s03230, gw1.VII.1198.1, Pt-IFS1.40
Potri.007G117100	Chr07:13763982-13764327	AT1G18390	2.72549	26.9622	7.51161	62.0652	53.7901	256.151	107.342	252.663							2.25158			DEG							35.2	Protein kinase superfamily protein	0
Potri.007G120300	Chr07:13947213-13948131	AT3G22060	17.5518	24.864	23.391	40.4899	52.7424	48.219	32.4818	131.168	1.58734		0.955544	1.69579		0.791606		2.01372		DEG					Opp_3h		30.2.99	Receptor-like protein kinase-related family protein	contains Pfam profile: PF01657 Domain of unknown function that is usually associated with protein kinase domain Pfam:PF00069, however this protein does not have the protein kinase domain			PF01657-Domain of unknown function DUF26	PTHR11795-PROTEIN KINASE		POPTR_0007s02740, eugene3.00070261
Potri.007G120600	Chr07:13958165-13958868	AT3G22060	16.6843	21.1848	16.2426	29.0794	44.4972	34.4085	21.1021	101.49	1.41522		0.699731	1.80326		0.840214		2.26587		DEG							30.2.99	Receptor-like protein kinase-related family protein	contains Pfam profile: PF01657 Domain of unknown function that is usually associated with protein kinase domain Pfam:PF00069, however this protein does not have the protein kinase domain			PF01657-Domain of unknown function DUF26	PTHR11795-PROTEIN KINASE
Potri.007G123400	Chr07:14109088-14113292	AT5G40390	0.873513	0.862268	0.781078	3.49567	4.34288	4.42845	4.78149	12.5894	2.31375	2.61392	2.36059	1.84857		2.16203		1.39668	EZ-preferred	DEG							3.1.2.1	Raffinose synthase family protein	Encodes a protein which might be involved in the formation of verbascose. A T-DNA insertion mutant was shown to have a decreased amount of verbascose (as well as mannitol) whereas the levels of raffinose and stachyose remained unchanged.			PF05691-Raffinose synthase or seed inhibition protein Sip1			POPTR_0007s02450
Potri.007G125700	Chr07:14226596-14227510		7.03935	70.9009	52.0111	169.334	23.6684	39.7298	85.4923	170.748					3.33229					DEG							35.2	0	0
Potri.007G127700	Chr07:14366223-14367822	AT5G39820	0	0.0531227	0.188802	1.00135	0.163823	0.9364	1.01229	28.1369								4.79677		DEG							33.99	NAC domain containing protein 94	0		GO:0003677-DNA binding;GO:0006355-regulation of transcription, DNA-dependent	PF02365-No apical meristem (NAM) protein			POPTR_0007s02050, NAC149, fgenesh4_pg.C_LG_VII000185
Potri.007G127800	Chr07:14373915-14390313	AT1G05950	3.32918	3.7128	3.75365	4.25953	1.29627	1.22997	1.55032	9.23018	-1.3608	-1.27573	-1.59388	1.11567				2.5738		DEG							35.2	0	0						POPTR_0007s02040
Potri.007G144100	Chr07:15373771-15375710	AT2G43870	43.5411	108.419	47.2947	124.548	15.5106	62.853	12.7216	40.8378	-1.48912	-1.8944	-0.786557	-1.60872	1.31616	1.39695	2.01872	1.68263		DEG							10.6.3	Pectin lyase-like superfamily protein	0		GO:0004650-polygalacturonase activity;GO:0005975-carbohydrate metabolism	PF00295-Glycosyl hydrolases family 28			POPTR_0007s00520, fgenesh4_pg.C_LG_VII000031
Potri.007G144200	Chr07:15381286-15383137	AT3G59850	2.63286	5.66778	3.68493	15.8206	0.431009	2.74765	0.327914	5.65925	-2.61084	-3.49025	-1.04459	-1.48312	1.10616	2.1021	2.67241	4.10922	DZ-preferred	DEG		Opp					10.6.3	Pectin lyase-like superfamily protein	0		GO:0004650-polygalacturonase activity;GO:0005975-carbohydrate metabolism	PF00295-Glycosyl hydrolases family 28			POPTR_0007s00510, fgenesh4_pm.C_LG_VII000014
Potri.007G144400	Chr07:15412584-15414556	AT2G43870	0.252577	1.64017	0.168502	0.207937	0.11074	1.02769	0.0464002	0.248763					2.69905		3.21416			DEG							10.6.3	Pectin lyase-like superfamily protein	0		GO:0004650-polygalacturonase activity;GO:0005975-carbohydrate metabolism	PF00295-Glycosyl hydrolases family 28			POPTR_0007s00490, estExt_fgenesh4_pg.C_LG_VII0028
Potri.007G147000	Chr07:15582513-15590716	AT3G59940	1.54958	6.53448	1.815	2.35384	9.30263	13.9187	6.81632	11.982	2.58576		1.09088	2.34778	2.07619					DEG							29.5.11.4.3.2	Galactose oxidase/kelch repeat superfamily protein	0		GO:0005515-protein binding	PF01344-Kelch motif	PTHR24412:SF247-;PTHR24412-FAMILY NOT NAMED		POPTR_0007s00230
Potri.008G000900	Chr08:32201-33410	AT5G01420	2.10797	1.81001	3.57411	2.24017	3.97675	0.858624	3.91859	1.1218	0.915733						-2.21149	-1.80451		DEG							21.4	Glutaredoxin family protein	0				PTHR10168:SF44-GLUTAREDOXIN DOMAIN-CONTAINING CYSTEINE-RICH PROTE;PTHR10168-GLUTAREDOXIN
Potri.008G007800	Chr08:425704-426011	AT4G29905	8.72196	177.666	15.2987	161.352	154.901	973.716	480.053	1092.31							2.65216			DEG						C_0.5h	35.2	0	0						POPTR_0008s00830, eugene3.00080059
Potri.008G011900	Chr08:659016-663796	AT3G54320	0.236738	0.81553	0.168971	0.262148	0.309647	0.938553	0.405768	2.83348				3.43412	1.78444			2.80385		DEG							27.3.3	Integrase-type DNA-binding superfamily protein	WRINKLED1 encodes transcription factor of the AP2/ERWEBP class. Protein has two plant-specific (AP2/EREB) DNA-binding domains and is involved in the control of storage compound biosynthesis in Arabidopsis. Mutants have wrinkled seed phenotype, due to a de		GO:0003700-transcription factor activity;GO:0006355-regulation of transcription, DNA-dependent	PF00847-AP2 domain	PTHR11795:SF332-;PTHR11795-PROTEIN KINASE		POPTR_0008s01260, POPTR_0008s01250
Potri.008G015800	Chr08:840605-865303	AT5G20045	22.972	2.2255	2.75224	2.54248	0.233033	0.203086	0.383179	0.121091	-6.6232				-3.36767					DEG							35.2	0	0						POPTR_0008s01640
Potri.008G016100	Chr08:865672-867084	AT5G01420	3.09607	2.34453	3.98312	2.3249	6.77468	1.06242	5.26449	1.65613	1.12971		-1.14195			-0.776729	-2.6728	-1.66848		DEG							21.4	Glutaredoxin family protein	0	glutaredoxin family protein; [ ortholog of At5g01420,]	GO:0009055-electron carrier activity;GO:0015035-protein disulfide oxidoreductase activity;GO:0045454-cell redox homeostasis	PF00462-Glutaredoxin	PTHR10168:SF44-GLUTAREDOXIN DOMAIN-CONTAINING CYSTEINE-RICH PROTE;PTHR10168-GLUTAREDOXIN	KOG2824-Glutaredoxin-related protein	POPTR_0008s01670, eugene3.00080131
Potri.008G017100	Chr08:902941-907636	AT5G04770	4.68527	6.98636	4.75039	4.68506	0.199342	0.876711	0.979448	3.64871	-4.55481	-2.27801	-2.99437		0.576408		2.13685	1.89735		DEG			Opp				34.3	cationic amino acid transporter 6	Encodes a member of the cationic amino acid transporter (CAT) subfamily of amino acid polyamine choline transporters. Does not mediate efficient uptake of basic amino acids in yeast or Xenopus systems but can transport neutral and acidic amino acid analog		GO:0006810-transport;GO:0055085-transmembrane transport;GO:0016020-membrane;GO:0003333-amino acid transmembrane transport;GO:0015171-amino acid transporter activity	PF00324-Amino acid permease	PTHR11785-AMINO ACID TRANSPORTER;PTHR11785:SF53-TRYPTOPHAN PERMEASE	KOG1286-Amino acid transporters
Potri.008G017500	Chr08:931153-932161	AT5G04820	0.83276	6.90404	1.98958	3.01062	12.7525	87.6391	13.1296	65.067	3.93674	2.72229	3.66606	4.43379	3.05147		2.78079	2.3091	EZ-preferred	DEG		C	C	C			33.99	ovate family protein 13	0			PF04844-Protein of unknown function, DUF623			POPTR_0008s01840, fgenesh4_pg.C_LG_VIII000142
Potri.008G025100	Chr08:1303177-1304153	AT2G38790	0.440387	2.96633	0.241107	1.01042	0.560681	14.8675	0.833422	2.4804			2.32542				4.72884			DEG							35.2	0	0						POPTR_0008s02550
Potri.008G025200	Chr08:1307355-1308604	AT2G38790	0.158177	1.79612	0.36241	0.60223	0.534984	13.6732	0.457415	2.96858			2.9284				4.67572			DEG							35.2	0	0						POPTR_1452s00210
Potri.008G025700	Chr08:1340999-1342131	AT4G40045	1.024	0.996305	1.50065	1.32411	4.53002	3.24381	4.82628	1.20059	2.1453	1.68533	1.70303					-2.00716		DEG							35.2	0	0	similar to Expressed protein in Arabidopsis thaliana; [ co-ortholog (1of2) of At4g40045, ]					POPTR_0008s02590, eugene3.00080225
Potri.008G032500	Chr08:1782196-1783753	AT5G22930	0.138384	0.834062	0.278553	0.426311	0.416021	1.63684	0.519118	0.778245					2.59148		1.97618			DEG						C_0.5h	35.2	Protein of unknown function (DUF1635)	0			PF07795-Protein of unknown function (DUF1635)			POPTR_0008s03240, fgenesh4_pg.C_LG_VIII000250
Potri.008G039800	Chr08:2257300-2257772	AT1G13810	0.755382	6.11893	1.8572	1.9202	6.95515	0	8.06574	24.277							-inf			DEG							35.2	Restriction endonuclease, type II-like superfamily protein	0			PF09588-YqaJ-like viral recombinase domain	PTHR10992-ALPHA/BETA HYDROLASE RELATED;PTHR10992:SF275-DNA BINDING / MAGNESIUM ION BINDING / NUCLEASE		POPTR_0008s03960
Potri.008G040400	Chr08:2281550-2282460	AT5G19500	0.4112	0.162313	0.438611	0.0760594	15.6773	81.6194	43.8748	2.68371		6.64431						-4.03109		DEG							35.2	Tryptophan/tyrosine permease	0			PF03222-Tryptophan/tyrosine permease family			POPTR_0008s04020
Potri.008G041400	Chr08:2354598-2358954	AT1G61560	9.00679	8.39418	5.58744	2.36209	53.7229	80.3969	55.1312	12.7188	2.57645	3.30261	3.25968	2.42882		-1.24212	0.581601	-2.11591	EZ-preferred	DEG							20.1.3.1	Seven transmembrane MLO family protein	A member of a large family of seven-transmembrane domain proteins specific to plants, homologs of the barley mildew resistance locus o (MLO) protein. The Arabidopsis genome contains 15 genes encoding MLO proteins, with localization in plasma membrane. Phy	similar to MLO-like protein 12 (AtMlo12) (AtMlo18).; [ co-ortholog (2of2) of At2g39200, ]	GO:0008219-cell death;GO:0016021-integral to membrane	PF03094-Mlo family			POPTR_0008s04100, Pt-MLO12.2, gw1.VIII.969.1
Potri.008G050500	Chr08:2987130-2988855	AT2G39470	0	0.0211384	0.0502992	0	0.555686	215.118	37.6883	112.354				inf			8.59664			DEG							1.1.1.2	PsbP-like protein 2	0		GO:0015979-photosynthesis;GO:0009523-photosystem II;GO:0009654-oxygen evolving complex;GO:0019898-extrinsic to membrane;GO:0005509-calcium ion binding	PF01789-PsbP
Potri.008G052000	Chr08:3072714-3076849	AT1G27660	0	0.0302582	0.0208785	2.17141	0.560605	1.54446	0.311456	8.96971				2.04643			1.46205	4.84796		DEG							17.5.3	basic helix-loop-helix (bHLH) DNA-binding superfamily protein	0						POPTR_0008s05200, grail3.0049018001
Potri.008G052900	Chr08:3130993-3135242	AT2G39570	0.289472	0.367197	0.295397	0.309615	1.42751	1.44928	0.98743	4.03909	2.30201	1.74102	1.98071	3.70548				2.03228	EZ-preferred	DEG		C		C			35.2	ACT domain-containing protein	0	similar to ACT domain-containing protein; [ co-ortholog (1of3) of At2g39570, ]	GO:0016597-amino acid binding;GO:0008152-metabolism	PF01842-ACT domain			POPTR_0008s05300, fgenesh4_pg.C_LG_VIII000438
Potri.008G057000	Chr08:3364089-3366402		16.6836	130.279	11.139	30.519	2.81278	2.47126	3.02492	107.808	-2.56836							5.15542		DEG							35.2	0	0
Potri.008G057600	Chr08:3411478-3412177	AT5G02220	3.45434	0.692471	2.27246	0.671087	3.80438	0.88633	3.7654	2.6433							-2.10175			DEG							35.2	0	0						POPTR_0008s05780
Potri.008G058000	Chr08:3450484-3458903	AT2G39710	2.65629	2.19918	3.04671	0.461704	3.26075	3.95738	4.05679	1.48024			0.847579	1.68079		-2.72221		-1.4545		DEG							27.3.99	Eukaryotic aspartyl protease family protein	Encodes a Cysteine-rich peptide (CRP) family protein		GO:0004190-aspartic-type endopeptidase activity;GO:0006508-proteolysis and peptidolysis	PF00026-Eukaryotic aspartyl protease	PTHR13683-ASPARTYL PROTEASES	KOG1339-Aspartyl protease	POPTR_0008s05820
Potri.008G058200	Chr08:3469979-3472039	AT5G06090	0	0	0	0	2.94304	0.732667	1.95983	1.80467	inf	inf		inf			-2.00608			DEG							11.3	glycerol-3-phosphate acyltransferase 7	Encodes a protein with glycerol-3-phosphate acyltransferase activity.	similar to hypothetical protein; [ co-ortholog (2of2) of At5g06090, At3g11430, At3g11325, ]	GO:0016746-transferase activity, transferring acyl groups;GO:0008152-metabolism;GO:0008415-acyltransferase activity	PF01553-Acyltransferase	PTHR15486-ANCIENT UBIQUITOUS PROTEIN		POPTR_0008s05840, fgenesh4_pm.C_LG_VIII000213
Potri.008G059200	Chr08:3564750-3566978	AT3G11410	7.01661	26.4056	9.52709	52.5251	24.5571	79.9204	46.3543	198.088	1.80729	2.2826	1.59772	1.91506	1.912	2.4629	1.70242	2.09536	EZ-preferred	DEG					C_3h		29.4	protein phosphatase 2CA	Encodes protein phosphatase 2C. Negative regulator of ABA signalling. Expressed in seeds during germination. mRNA up-regulated by drought and ABA.	similar to Protein phosphatase 2C (EC 3.1.3.16) (PP2C).; [ co-ortholog (2of2) of At3g11410, ]	GO:0003824-catalytic activity	PF00481-Protein phosphatase 2C	PTHR13832-PROTEIN PHOSPHATASE 2C;PTHR13832:SF115-SUBFAMILY NOT NAMED		POPTR_0008s05950, estExt_Genewise1_v1.C_LG_VIII0367
Potri.008G062300	Chr08:3765266-3766360	AT1G53540	0.18646	0.151872	0.292183	0.47761	1.09716	1.57588	1.03325	6.1868	2.55684		3.37523	3.69529				2.58201		DEG					C_3h		20.2.1	HSP20-like chaperones superfamily protein	0	similar to 18.2 kDa class I heat shock protein (HSP 18.2).; [ co-ortholog (1of4) of At5g59720, At1g53540, ]		PF00011-Hsp20/alpha crystallin family	PTHR11527-SMALL HEAT-SHOCK PROTEIN (HSP20) FAMILY;PTHR11527:SF14-LETHAL(2) ESSENTIAL FOR LIFE - RELATED	KOG0710-Molecular chaperone (small heat-shock protein Hsp26/Hsp42)	POPTR_0008s06260, eugene3.00080557, Pt-HSP18.2
Potri.008G062800	Chr08:3803594-3805135		0.376926	1.74592	0.366486	1.11684	1.82846	8.47186	2.39377	2.74311	2.27828	2.70745	2.27869	1.29639	2.21163		2.21205		EZ-preferred	DEG							35.2	0	0
Potri.008G065000	Chr08:3944224-3945900	AT2G39980	0.174867	0.393624	0.0184689	1.40368	1.89719	4.94687	1.30426	22.5085	3.43953		3.65162	4.00318			1.38265	4.10917		DEG		Opp					16.2	HXXXD-type acyl-transferase family protein	0	transferase family protein; [ co-ortholog (1of2) of At2g39980, ]	GO:0016747-transferase activity, transferring groups other than amino-acyl groups	PF02458-Transferase family			POPTR_0008s06520, gw1.VIII.1749.1
Potri.008G071200	Chr08:4395077-4396533	AT2G40230	0	0.104602	0.0610245	0.0605944	0.0881196	0.284948	0.273171	1.60017								2.55035		DEG					C_3h		16.2	HXXXD-type acyl-transferase family protein	0		GO:0016747-transferase activity, transferring groups other than amino-acyl groups	PF02458-Transferase family			POPTR_0008s07130, fgenesh4_pm.C_LG_VIII000282
Potri.008G072000	Chr08:4444542-4445382	AT5G05500	4.88227	2.48283	3.19997	13.7255	180.781	169.937	104.359	162.738	5.21055	5.02736	6.09687	3.56762		2.10072		0.640991	EZ-preferred	DEG		C		C			20.2.99	Pollen Ole e 1 allergen and extensin family protein	0			PF01190-Pollen proteins Ole e I like			POPTR_0008s07200, grail3.0010004301
Potri.008G073400	Chr08:4559773-4560455	AT2G40330	5.16804	2.27589	3.37365	0.0885861	102.048	45.3439	53.6921	4.16574	4.30349	3.99233	4.31641				-1.17027	-3.68807		DEG		C					20.2.99	PYR1-like 6	Encodes a member of the PYR (pyrabactin resistance )/PYL(PYR1-like)/RCAR (regulatory components of ABA receptor) family proteins with 14 members. PYR/PYL/RCAR family proteins function as abscisic acid sensors. Mediate ABA-dependent regulation of protein		GO:0006952-defense response;GO:0009607-response to biotic stimulus	PF10604-Polyketide cyclase / dehydrase and lipid transport			POPTR_0008s07340
Potri.008G082000	Chr08:5169502-5169679		40.7219	770.115	0	3256.9	818.32	80856.6	5012.04	40484.3		inf					6.62656	3.01389		DEG							35.2	0	0						POPTR_0008s08150, eugene3.00080754
Potri.008G085100	Chr08:5344449-5348192	AT3G19840	0.492537	0.420115	0.328506	1.35414	0.271515	0.273852	0.474862	0.555287						2.04339				DEG							35.2	pre-mRNA-processing protein 40C	Binds the carboxyl-terminal domain (CTD) of the largest subunit of RNA polymerase II and functions as a scaffold for RNA processing machineries.	similar to FF domain-containing protein; similar to WW domain-containing protein; weakly similar to transcription factor CA150b (Mus musculus) GI:6329166; [ co-ortholog (1of3) of At3g19840, ]		PF01846-FF domain	PTHR15377-TRANSCRIPTION FACTOR CA150B RELATEDTCERG1;PTHR15377:SF3-TRANSCRIPTION FACTOR CA150B RELATED		POPTR_0008s08470, eugene3.00080783
Potri.008G088300	Chr08:5538491-5540680	AT1G69530	11.6107	30.6358	11.6863	19.3187	8.51791	41.4752	7.95651	26.6374		-0.554612	0.437028	0.463457	1.39977	0.725177	2.28368	1.74325		DEG					C_0.5h		10.7	expansin A1	Member of Alpha-Expansin Gene Family. Naming convention from the Expansin Working Group (Kende et al, Plant Mol Bio). Involved in the formation of nematode-induced syncytia in roots of Arabidopsis thaliana.	similar to expansin 4. [ORG:Fragaria x ananassa]; [ co-ortholog (2of2) of AAK72875, At1g69530, ]		PF01357-Pollen allergen;PF03330-Rare lipoprotein A (RlpA)-like double-psi beta-barrel			POPTR_0008s08790, PtEXPA4, grail3.0010018901, Pt-EXPA1.2
Potri.008G088900	Chr08:5578189-5580980	AT1G69500	0.0897106	0.0919634	0.109909	0.0399263	1.35654	1.08566	0.883617	0.174771		3.00711						-2.33796		DEG							26.1	cytochrome P450, family 704, subfamily B, polypeptide 1	Encodes a cytochrome P450, designated CYP704B1. Expressed in the developing anthers. Essential for pollen exine development. Mutations in CYP704B1 result in impaired pollen walls that lack a normal exine layer and exhibit a characteristic striped surface	cytochrome P450 family protein; [ co-ortholog (1of2) of At1g69500, ]	GO:0005506-iron ion binding;GO:0009055-electron carrier activity;GO:0016705-oxidoreductase activity, acting on paired donors, with incorporation or reduction of molecular oxygen;GO:0020037-heme binding;GO:0055114-oxidation reduction	PF00067-Cytochrome P450	PTHR24296-FAMILY NOT NAMED	KOG0157-Cytochrome P450 CYP4/CYP19/CYP26 subfamilies	POPTR_0008s08840, CYP704B3, eugene3.00080822
Potri.008G090300	Chr08:5657423-5663975	AT1G69480	1.89182	1.65995	1.70923	3.06209	0.10858	0.19793	0.244579	2.26306	-4.12295	-2.80497	-3.06808			0.841171		3.2099		DEG							34.7	EXS (ERD1/XPR1/SYG1) family protein	0	EXS family protein; ERD1/XPR1/SYG1 family protein; similar to PHO1 protein (Arabidopsis thaliana) GI:20069032; [ ortholog of At1g69480,]	GO:0016021-integral to membrane	PF03105-SPX domain;PF03124-EXS family	PTHR10783-XENOTROPIC AND POLYTROPIC MURINE LEUKEMIA VIRUS RECEPTOR;PTHR10783:SF4-XENOTROPIC AND POLYTROPIC MURINE LEUKEMIA VIRUS RECEPTOR XPR1	KOG1162-Predicted small molecule transporter	POPTR_0008s08980, gw1.VIII.746.1
Potri.008G096500	Chr08:6027291-6032026	AT1G13740	5.82286	9.52813	6.2852	20.298	3.70866	4.94469	3.84703	20.6876	-0.65083	-0.708215	-0.946313		0.710466	1.69131		2.42695		DEG					C_3h		29.3.1	ABI five binding protein 2	Encodes a member of a small plant-specific gene family whose members interact with ABI5 and appear to be involved in mediating stress responses. AFP2 mutants affect a number of ABA mediated processes such as germination and response to osmotic and sugar s			PF07897-Protein of unknown function (DUF1675)			POPTR_0008s09620, POPTR_0008s09600
Potri.008G096600	Chr08:6027291-6032026		1.78399	2.3107	1.3109	7.59349	0.653273	1.56313	0.910021	7.68296	-1.44935					2.5342				DEG							35.2	0	0
Potri.008G100500	Chr08:6291214-6294186	AT1G48100	8.0379	10.4406	11.5384	24.6151	1.43526	1.01655	2.30826	11.024	-2.48551	-2.32157	-3.36046	-1.1589		1.0931		2.25578	DZ-preferred	DEG							10.6.3	Pectin lyase-like superfamily protein	0		GO:0004650-polygalacturonase activity;GO:0005975-carbohydrate metabolism	PF00295-Glycosyl hydrolases family 28			POPTR_0008s09990
Potri.008G108400	Chr08:6896567-6898050	AT5G49350	0.029749	0	0	0.0753127	4.30922	0.570227	1.35852	1.16677		inf					-2.91782			DEG							35.2	Glycine-rich protein family	0						POPTR_0008s10780, estExt_fgenesh4_pg.C_LG_VIII0955
Potri.008G114500	Chr08:7318110-7319022	AT3G25640	5.48297	28.6196	7.23414	14.5064	12.1755	25.856	10.8582	25.8381	1.15095			0.832812	2.38397	1.00379	1.08652	1.25071		DEG							35.2	Protein of unknown function, DUF617	0			PF04759-Protein of unknown function, DUF617			POPTR_0008s11360
Potri.008G122100	Chr08:7954907-7956902	AT1G68320	3.76325	17.6359	3.5008	2.29553	13.5826	23.2081	7.48532	9.64631	1.85171	1.09638	0.39612	2.07115	2.22846		0.772869		EZ-preferred	DEG							27.3.25	myb domain protein 62	putative transcription factor: R2R3-MYB transcription family. Involved in regulation of phosphate starvation responses and gibberellic acid biosynthesis.		GO:0003677-DNA binding	PF00249-Myb-like DNA-binding domain	PTHR10641-MYB-RELATED	KOG0048-Transcription factor, Myb superfamily	POPTR_0008s12130
Potri.008G123100	Chr08:8017573-8018741	AT1G68360	0.100185	0.475446	0.21109	0.701627	1.41488	3.70286	1.7686	7.79023		3.06668	2.96129	3.47289			1.38796	2.13906		DEG							27.3.11	C2H2 and C2HC zinc fingers superfamily protein	0	similar to zinc finger protein-related; similar to zinc finger protein GI:790683 from (Arabidopsis thaliana); [ co-ortholog (2of2) of At1g68360, ]			PTHR10032-ZINC FINGER PROTEIN-RELATED;PTHR10032:SF122-		POPTR_0008s12210, eugene3.00081145
Potri.008G136200	Chr08:9062168-9066851	AT1G68040	0.209223	0.131494	0.1943	0.042704	1.07632	0.399823	1.67343	7.39159	2.363	3.10645						2.14308		DEG					Opp_3h		17.8.1	S-adenosyl-L-methionine-dependent methyltransferases superfamily protein	0		GO:0008168-methyltransferase activity	PF03492-SAM dependent carboxyl methyltransferase			POPTR_0008s13560, gw1.VIII.1912.1
Potri.008G137700	Chr08:9157176-9158761	AT5G37490	0.357008	1.86607	0.343031	0.435055	0.884403	9.42193	1.14155	2.42847		1.73459	2.33602	2.48078	2.38597		3.41325	1.08905		DEG							27.3.64+29.5.11.4.2	ARM repeat superfamily protein	0		GO:0004842-ubiquitin-protein ligase activity;GO:0016567-protein ubiquitination;GO:0000151-ubiquitin ligase complex	PF04564-U-box domain	PTHR22849-WDSAM1 PROTEIN		POPTR_0008s13700
Potri.008G138300	Chr08:9214031-9215854	AT1G14730	0	0.0530289	0	0.0629418	0	0.409059	0.236659	1.96832								3.05608		DEG							21.2	Cytochrome b561/ferric reductase transmembrane protein family	0	similar to cytochrome B561 family; similar to cytochrome GB:AAD11424 GI:4206110 (Mesembryanthemum crystallinum); [ ortholog of At1g14730,]	GO:0016021-integral to membrane	PF03188-Eukaryotic cytochrome b561	PTHR10106-CYTOCHROME B561;PTHR10106:SF0-CYTOCHROME B561-RELATED	KOG1619-Cytochrome b	POPTR_0008s13770, fgenesh4_pg.C_LG_VIII001232
Potri.008G138600	Chr08:9240940-9243309	AT4G35420	3.94375	0.443675	0.793147	4.10446	86.1106	60.0723	63.5674	83.8729	4.44855	6.32456	7.08105	4.35294	-3.15199	2.37153	-0.51949		EZ-preferred	DEG					C_3h Opp_0.5h		16.8.3.1	dihydroflavonol 4-reductase-like1	Encodes DRL1 (Dihydroflavonol 4-reductase-like1), a closely related homolog of the rice anther-specific gene OsDFR2. DRL1 may be involved in a metabolic pathway essential for pollen wall development and male fertility. Mutant plants have impaired pollen	similar to dihydroflavonol 4-reductase family; similar to dihydrokaempferol 4-reductase family; similar to dihydroflavonol 4-reductase (Rosa hybrid cultivar; similar to GI:1332411); similar to CPRD14 protein (Vigna unguiculata; similar to GI:1854445); [ c	GO:0003854-3-beta-hydroxy-delta5-steroid dehydrogenase activity;GO:0016616-oxidoreductase activity, acting on the CH-OH group of donors, NAD or NADP as acceptor;GO:0006694-steroid biosynthesis;GO:0055114-oxidation reduction;GO:0003824-catalytic activity;G	PF01370-NAD dependent epimerase/dehydratase family	PTHR10366-NAD DEPENDENT EPIMERASE/DEHYDRATASE;PTHR10366:SF9-NAD(P)H STEROID DEHYDROGENASE-RELATED	KOG1502-Flavonol reductase/cinnamoyl-CoA reductase	POPTR_0008s13800, fgenesh4_pm.C_LG_VIII000606
Potri.008G139100	Chr08:9269860-9273640	AT1G14700	0.648446	0.177776	0.945633	0.205082	18.72	13.473	45.6136	9.39628	4.85145	5.59204	6.24387	5.51781		-2.20508	-0.474508	-2.2793	EZ-preferred	DEG					Opp_3h		26.13	purple acid phosphatase 3	0	similar to PURPLE ACID PHOSPHATASE PRECURSOR; [ co-ortholog (1of3) of At1g25230, At2g01890, At1g14700, ]	GO:0016787-hydrolase activity	PF00149-Calcineurin-like phosphoesterase	PTHR10161-ACID PHOSPHATASE-RELATED	KOG2679-Purple (tartrate-resistant) acid phosphatase	POPTR_0008s13850, Pt-PAP8.3, gw1.VIII.852.1
Potri.008G139200	Chr08:9277529-9278663	AT1G03280	0	10.7227	3.33846	0	10.6947	18.2397	64.399	0	inf							-inf		DEG							27.2	Transcription factor TFIIE, alpha subunit	0
Potri.008G139300	Chr08:9279942-9284975	AT1G14700	0.566046	0.193702	0.528705	0.231686	14.7199	10.1875	28.7722	5.66782	4.7007	5.76607	5.71681	4.61255			-0.530969	-2.34381	EZ-preferred	DEG							26.13	purple acid phosphatase 3	0		GO:0016787-hydrolase activity	PF00149-Calcineurin-like phosphoesterase	PTHR10161-ACID PHOSPHATASE-RELATED	KOG2679-Purple (tartrate-resistant) acid phosphatase	POPTR_0008s13870
Potri.008G140100	Chr08:9343858-9345001	AT1G25240	3.60553	2.3032	3.23825	1.09028	17.0037	10.4242	15.8024	3.95024	2.23757	2.28686	2.17823	1.85724		-1.57052	-0.705914	-2.00013	EZ-preferred	DEG				C			29.5.11.4.3.2	ENTH/VHS/GAT family protein	0		GO:0005543-phospholipid binding	PF07651-ANTH domain	PTHR22951-CLATHRIN ASSEMBLY PROTEIN;PTHR22951:SF7-SUBFAMILY NOT NAMED		POPTR_0008s13950
Potri.008G141100	Chr08:9435972-9439378	AT2G02010	7.85977	18.166	2.36022	5.44555	8.13107	34.9428	8.94337	32.8857		1.9219	0.943758	2.59431	1.20868	1.20616	2.10348	1.87857		DEG		C		C		C_0.5h	13.1.1.1.1	glutamate decarboxylase 4	0	similar to glutamate decarboxylase; putative; similar to strong similarity to glutamate decarboxylase (Nicotiana tabacum) GI:21327029; [ co-ortholog (2of2) of At2g02000, At2g02010, ]	GO:0019752-carboxylic acid metabolism;GO:0016831-carboxy-lyase activity;GO:0030170-pyridoxal phosphate binding;GO:0004351-glutamate decarboxylase activity;GO:0006536-glutamate metabolism	PF00282-Pyridoxal-dependent decarboxylase conserved domain	PTHR11999-GROUP II PYRIDOXAL-5-PHOSPHATE DECARBOXYLASE;PTHR11999:SF1-SEX HORMONE-BINDING GLOBULIN	KOG1383-Glutamate decarboxylase/sphingosine phosphate lyase	POPTR_0008s14070, fgenesh4_pg.C_LG_VIII001255
Potri.008G144500	Chr08:9706052-9712222	AT1G14520	16.9271	14.3887	16.2556	3.08986	89.5946	72.3463	82.3818	14.3069	2.40407	2.34139	2.32999	2.2111		-2.39532		-2.52561	EZ-preferred	DEG					C_3h		3.4.4	myo-inositol oxygenase 1	Encodes MIOX1. Belongs to myo-inositol oxygenase gene family.	similar to oxygenase-related; similar to myo-inositol oxygenase (Sus scrofa) gi|17432544|gb|AAL39076|; [ ortholog of At1g14520,]	GO:0005737-cytoplasm;GO:0005506-iron ion binding;GO:0050113-inositol oxygenase activity;GO:0019310-myo-inositol catabolism;GO:0055114-oxidation reduction	PF05153-Family of unknown function (DUF706)	PTHR12588-MYOINOSITOL OXYGENASE	KOG1573-Aldehyde reductase	POPTR_0008s14360, gw1.VIII.2.1
Potri.008G153500	Chr08:10416094-10416730	AT1G05420	0.114722	0	0	1.7572	0	0	0	0.852148						inf				DEG							27.3.99+33.99	ovate family protein 12	0	similar to ovate protein-related; [ co-ortholog (1of2) of At2g32100, At1g05420, ]		PF04844-Protein of unknown function, DUF623			POPTR_0008s15340, eugene3.00081443
Potri.008G153600	Chr08:10421292-10422114	AT2G32090	15.9362	183.01	162.823	171.745	37.9644	88.9922	59.2134	173.141					3.52154					DEG							24.2	Lactoylglutathione lyase / glyoxalase I family protein	0
Potri.008G154500	Chr08:10457420-10458550	AT3G22540	0	0	0	0.144164	0.801911	0.831666	0.349723	3.30693	inf		inf					3.24121		DEG		C		C	C_3h		35.2	Protein of unknown function (DUF1677)	0			PF07911-Protein of unknown function (DUF1677)			POPTR_0008s15430
Potri.008G160000	Chr08:10871151-10873830	AT2G26640	0.0324168	0.0213636	0.0372514	0.0110602	2.7261	0.503761	1.90423	1.52646							-2.43602			DEG					Opp_0.5h		11.1.10	3-ketoacyl-CoA synthase 11	Encodes KCS11, a member of the 3-ketoacyl-CoA synthase family involved in the biosynthesis of VLCFA (very long chain fatty acids).		GO:0016746-transferase activity, transferring acyl groups;GO:0016747-transferase activity, transferring groups other than amino-acyl groups;GO:0006633-fatty acid biosynthesis;GO:0016020-membrane;GO:0008610-lipid biosynthesis	PF08392-FAE1/Type III polyketide synthase-like protein;PF08541-3-Oxoacyl-[acyl-carrier-protein (ACP)] synthase III C terminal			POPTR_0008s15990, eugene3.00081500
Potri.008G160600	Chr08:10903335-10909319	AT2G23770	2.03017	2.55575	1.94624	0.873349	15.0667	15.6811	9.87495	2.27912	2.89169	2.34308	2.61721	1.38385		-1.15606		-2.11529	EZ-preferred	DEG							29.4.1.57	protein kinase family protein / peptidoglycan-binding LysM domain-containing protein	0		GO:0004672-protein kinase activity;GO:0005524-ATP binding;GO:0006468-protein amino acid phosphorylation	PF00069-Protein kinase domain	PTHR24420-FAMILY NOT NAMED;PTHR24420:SF591-	KOG1187-Serine/threonine protein kinase	POPTR_0008s16050
Potri.008G164600	Chr08:11208875-11212475		6.88971	1.01313	1.2767	1.01602	0.869857	0.577124	0.661357	0.728949	-2.98559				-2.76563					DEG							35.2	0	0
Potri.008G166500	Chr08:11356710-11358602	AT1G08650	0.360951	0.582887	0.74427	1.38639	0.755867	0.75531	0.655268	3.2311				1.22069				2.30187		DEG							29.4	phosphoenolpyruvate carboxylase kinase 1	Encodes a phosphoenolpyruvate carboxylase kinase that is expressed at highest levels in leaves. Expression is induced by light.		GO:0004672-protein kinase activity;GO:0005524-ATP binding;GO:0006468-protein amino acid phosphorylation	PF00069-Protein kinase domain	PTHR24349-SERINE/THREONINE-PROTEIN KINASE	KOG0032-Ca2+/calmodulin-dependent protein kinase, EF-Hand protein superfamily	POPTR_0008s16640
Potri.008G166700	Chr08:11385801-11388122	AT3G23250	3.35324	4.83786	1.47229	1.85862	8.11168	36.049	6.50219	7.10339	1.27445	2.14286	2.89752	1.93427			2.15189		EZ-preferred	DEG							27.3.25	myb domain protein 15	Member of the R2R3 factor gene family.		GO:0003677-DNA binding	PF00249-Myb-like DNA-binding domain	PTHR10641-MYB-RELATED	KOG0048-Transcription factor, Myb superfamily	POPTR_0008s16660, estExt_Genewise1_v1.C_LG_VIII0391
Potri.008G169800	Chr08:11600256-11601013	AT2G33450	11.2612	100.232	102.287	107.531	3.91428	45.3852	20.8362	78.5664					3.15392					DEG							29.2.1.1.1.2.28	Ribosomal L28 family	0		GO:0003735-structural constituent of ribosome;GO:0006412-protein biosynthesis;GO:0005622-intracellular;GO:0005840-ribosome	PF00830-Ribosomal L28 family			POPTR_0008s16970
Potri.008G173400	Chr08:11836422-11837682	AT4G13480	0	0	0	0	0	0	0	8.71106				inf				inf		DEG					C_3h		27.3.25	myb domain protein 79	Member of the R2R3 factor gene family.	similar to myb family transcription factor (MYB79); similar to cDNA putative transcription factor (MYB79) mRNA; similar to partial cds GI:3941511; [ co-ortholog (2of2) of At3g24310, At4g13480, ]	GO:0003677-DNA binding	PF00249-Myb-like DNA-binding domain	PTHR10641-MYB-RELATED	KOG0048-Transcription factor, Myb superfamily	POPTR_0008s17350, Pt-MYB305.1, fgenesh4_pm.C_LG_VIII000735
Potri.008G173600	Chr08:11846195-11849710	AT1G04570	3.14163	3.38416	3.25077	3.34383	1.39949	1.10416	1.50149	6.46359	-1.16661	-1.11439	-1.61585	0.950837				2.10594		DEG							34.99	Major facilitator superfamily protein	0		GO:0055085-transmembrane transport;GO:0016021-integral to membrane	PF03092-BT1 family	PTHR24003-MAJOR FACILITATOR SUPERFAMILY DOMAIN-CONTAINING PR;PTHR24003:SF251-		POPTR_0008s17370
Potri.008G174100	Chr08:11882934-11885754	AT3G23920	5.85516	11.0518	6.86651	21.737	0.298453	0.888028	0.352051	2.33551	-4.29413	-4.28572	-3.63754	-3.21835	0.916507	1.6625	1.5731	2.72988	DZ-preferred	DEG					C_3h		2.2.2.1.2	beta-amylase 1	Encodes a chloroplast beta-amylase. Is necessary for leaf starch breakdown in the absence of BAM3.	similar to beta-amylase; putative; similar to 1; similar to 4-alpha-D-glucan maltohydrolase; putative; similar to beta-amylase enzyme (Arabidopsis thaliana) GI:6065749; similar to beta-amylase PCT-BMYI from (Solanum tuberosum); [ co-ortholog (1of2) of At3	GO:0016161-beta-amylase activity;GO:0000272-polysaccharide catabolism	PF01373-Glycosyl hydrolase family 14			POPTR_0008s17420, estExt_fgenesh4_pm.C_LG_VIII0731
Potri.008G174400	Chr08:11898159-11900555	AT4G13540	3.27805	1.93134	3.19034	0.726416	14.3916	7.01784	11.455	3.86738	2.13432	1.8442	1.86142	2.41249	-0.763233	-2.13484	-1.03613	-1.56655	EZ-preferred	DEG							35.2	0	0	similar to expressed protein in Arabidopsis thaliana; [ ortholog of At4g13540,At3g23930,]					POPTR_0008s17450, eugene3.00081616
Potri.008G174600	Chr08:11942142-11944723	AT1G04610	1.47407	6.6169	1.73532	1.97827	3.76868	18.6769	3.04891	3.68214	1.35426	0.813094	1.49703	0.896304	2.16635		2.30912			DEG							26.7	YUCCA 3	0	similar to flavin-containing monooxygenase; putative; similar to FMO; putative; similar to flavin-containing monooxygenase YUCCA3 (Arabidopsis thaliana) GI:16555356; [ co-ortholog (2of2) of At2g33230, At1g04610, ]	GO:0004499-dimethylaniline monooxygenase (N-oxide-forming) activity;GO:0050660-FAD binding;GO:0050661-NADPH binding;GO:0055114-oxidation reduction;GO:0016491-oxidoreductase activity	PF00743-Flavin-binding monooxygenase-like	PTHR23023:SF5-MONOOXYGENASE;PTHR23023-DIMETHYLANILINE MONOOXYGENASE	KOG1399-Flavin-containing monooxygenase	POPTR_0008s17470, FML6, fgenesh4_pg.C_LG_VIII001540
Potri.008G175000	Chr08:11962073-11971935	AT2G29420	21.8545	23.8066	25.6079	94.3891	40.48	29.6911	33.7542	166.949	0.889281			0.822717		1.88203		2.30627		DEG							26.9	glutathione S-transferase tau 7	Encodes glutathione transferase belonging to the tau class of GSTs. Naming convention according to Wagner et al. (2002). Induced by Salicylic acid. Independent of NPR1 for their induction by salicylic acid.		GO:0005515-protein binding	PF02798-Glutathione S-transferase, N-terminal domain;PF00043-Glutathione S-transferase, C-terminal domain	PTHR11260:SF16-GLUTATHIONE S-TRANSFERASE THETA;PTHR11260-GLUTATHIONE S-TRANSFERASE, GST, SUPERFAMILY, GST DOMAIN CONTAINING	KOG0406-Glutathione S-transferase	POPTR_1996s00210, grail3.0009024601
Potri.008G177200	Chr08:12105032-12106928	AT3G50940	0.0240545	0.0469006	0	0.0620384	0.319774	0.497954	0.445189	2.812				5.50229				2.65911		DEG							29.5.9	P-loop containing nucleoside triphosphate hydrolases superfamily protein	0		GO:0005524-ATP binding	PF00004-ATPase family associated with various cellular activities (AAA)	PTHR23070-BCS1 AAA-TYPE ATPASE;PTHR23070:SF1-AAA-TYPE ATPASE-RELATED	KOG0743-AAA+-type ATPase	POPTR_0008s17720, gw1.VIII.592.1
Potri.008G186500	Chr08:12825362-12828784	AT3G26510	1.86884	2.13587	3.03635	15.3534	3.90925	2.74708	6.44711	16.8698	1.06475	1.08632				2.33815		1.38771		DEG							29.4	Octicosapeptide/Phox/Bem1p family protein	0	similar to octicosapeptide/Phox/Bem1p (PB1) domain-containing protein; [ co-ortholog (1of3) of At1g70640, ]	GO:0005515-protein binding	PF00564-PB1 domain			POPTR_0008s19040, estExt_fgenesh4_pg.C_LG_VIII1649
Potri.008G187100	Chr08:12912903-12922133	AT3G26590	0.0853769	0.038399	0.0330463	0.206702	1.45857	0.867029	1.30193	8.04153	4.09457			5.28185				2.62682		DEG			Opp				34.99	MATE efflux family protein	0		GO:0015238-drug transporter activity;GO:0015297-antiporter activity;GO:0006855-multidrug transport;GO:0055085-transmembrane transport;GO:0016020-membrane	PF01554-MatE	PTHR11206:SF46-MULTI ANTIMICROBIAL EXTRUSION (MATE) FAMILY TRANSPORTER;PTHR11206-MULTIDRUG RESISTANCE PUMP	KOG1347-Uncharacterized membrane protein, predicted efflux pump	POPTR_0008s19130, gw1.VIII.424.1, POPTR_0008s19120
Potri.008G195700	Chr08:13652365-13653189	AT5G18690	12.3658	4.00469	8.36229	3.39139	45.8337	30.3012	36.4823	6.19809	1.89005	2.12523	2.91961		-1.62659			-2.5573		DEG		C		C	C_3h		35.2	0	ARABIDOPSIS THALIANA ARABINOGALACTAN PROTEINS 25	hydroxyproline-rich glycoprotein family protein; similar to proline-rich extensin domain containing protein; Common family member; [ co-ortholog (1of2) of At5g18690, ]					POPTR_0008s20030, fgenesh4_pg.C_LG_VIII001761
Potri.008G196800	Chr08:13750711-13752391	AT1G17710	1.25586	0.828342	1.79736	0.287531	1.98651	1.74187	1.51933	3.08583				3.42387		-2.64409		1.02222		DEG							26.13	Pyridoxal phosphate phosphatase-related protein	0	similar to expressed protein in Arabidopsis thaliana; [ co-ortholog (2of3) of At1g73010, At1g17710, ]	GO:0016791-phosphoric monoester hydrolase activity	PF06888-Putative Phosphatase	PTHR20889-PHOSPHATASE, ORPHAN 1, 2	KOG3120-Predicted haloacid dehalogenase-like hydrolase	POPTR_0008s20130, grail3.0009044702
Potri.008G200500	Chr08:14080966-14083811	AT5G18980	0.93635	1.01431	1.24599	0.229153	0.948636	0.63716	0.809421	0.291462						-2.44291		-1.47358		DEG							35.2	ARM repeat superfamily protein	0	similar to expressed protein in Arabidopsis thaliana; [ co-ortholog (2of2) of At3g06210, At5g18980, ]					POPTR_0008s20490, fgenesh4_pg.C_LG_VIII001809
Potri.008G202200	Chr08:14348349-14350432	AT5G19040	0.674813	0.873146	0.719676	0.236784	37.2937	44.3533	26.5593	4.18002	5.7883	5.20573	5.66667	4.14187				-2.66763	EZ-preferred	DEG							17.4.1	isopentenyltransferase 5	Encodes cytokinin synthase.		GO:0005524-ATP binding;GO:0008033-tRNA processing;GO:0004161-dimethylallyltranstransferase activity;GO:0009058-biosynthesis	PF01715-IPP transferase	PTHR11088-TRNA DELTA(2)-ISOPENTENYLPYROPHOSPHATE TRANSFERASE-RELATED;PTHR11088:SF20-CYTOKININ SYNTHASE	KOG1384-tRNA delta(2)-isopentenylpyrophosphate transferase	POPTR_0008s20650
Potri.008G205500	Chr08:14878567-14879994	AT4G15650	0.201118	0.148076	0.220294	0.108171	13.0344	13.1555	13.437	1.69278								-2.98875		DEG							35.2	0	0						POPTR_0008s21000, eugene3.00081957
Potri.008G207600	Chr08:15389874-15391010	AT1G21680	3.28173	14.7624	0	0	12.219	0	0	16.2874							-inf			DEG							35.2	DPP6 N-terminal domain-like protein	0
Potri.008G210400	Chr08:16168403-16168957		0	4.21708	0	4.36782	0.945133	23.1445	2.92532	10.9473		inf	2.45635		inf	inf	4.61401	1.90391		DEG							35.2	0	0
Potri.008G220000	Chr08:18424424-18424577	ATMG00665	4872.12	40514.6	27635.4	21559.1	4734.35	46283.1	36123.3	40695.7					3.05582		3.28925			DEG							35.2	NADH dehydrogenase 5B	Mitochondrial NADH dehydrogenase subunit 5. The gene is trans-spliced from three different pre-cursors, NAD5a, NAD5b and NAD5c.
Potri.008G222800	Chr08:18906739-18907380	AT1G26665	52.2903	382.05	378.43	180.282	7.57081	345.625	99.0022	140.595					2.86915					DEG							35.2	Mediator complex, subunit Med10	0						POPTR_0008s22070, eugene3.03260001
Potri.009G003400	Chr09:828793-829567	AT5G02420	0.495295	0.185984	0	1.05286	0.944811	0.220316	1.11503	0.97513		inf				inf				DEG		C		C			35.2	0	0
Potri.009G012600	Chr09:2153256-2154946	AT5G60520	194.848	138.492	214.528	92.7425	0.732962	0.843406	1.14996	0.232164	-8.05439	-7.54343	-7.35936	-8.64194	-0.492549	-1.20986		-2.30837	DZ-preferred	DEG		C		C	Opp_3h	Opp_3h	33.2	Late embryogenesis abundant (LEA) protein-related	0			PF06830-Root cap			POPTR_0009s01800
Potri.009G017800	Chr09:2945283-2947689	AT1G08440	0.263505	0.343388	0.413387	1.85834	0.213373	0.424041	0.313176	0.728986				-1.35005		2.16845				DEG							35.2	Aluminium activated malate transporter family protein	0		GO:0010044-response to aluminum ion	PF11744-Aluminium activated malate transporter			POPTR_0009s02300
Potri.009G019600	Chr09:3140201-3141203	AT3G44220	5.44154	2.99212	8.49376	11.4741	2.72163	2.15486	12.3596	2.5048	-0.999545			-2.19562	-0.862848			-2.30286		DEG							20.1	Late embryogenesis abundant (LEA) hydroxyproline-rich glycoprotein family	0	harpin-induced family protein; HIN1 family protein; harpin-responsive family protein; similar to harpin-induced protein hin1 ( GI:1619321) (Nicotiana tabacum); [ co-ortholog (1of3) of At3g44220, At5g22200, ]		PF03168-Late embryogenesis abundant protein			POPTR_0009s02470, eugene3.00091451
Potri.009G022400	Chr09:3421113-3425198	AT3G45140	50.4308	78.7472	34.8003	17.0193	26.7604	32.115	17.414	3.08449	-0.914205	-0.998851	-1.29398	-2.46407	0.642926	-1.03193		-2.49715	DZ-preferred	DEG					C_3h		17.7.1.2	lipoxygenase 2	Chloroplast lipoxygenase required for wound-induced jasmonic acid accumulation in Arabidopsis.Mutants are resistant to Staphylococcus aureus and accumulate salicylic acid upon infection.		GO:0016702-oxidoreductase activity, acting on single donors with incorporation of molecular oxygen, incorporation of two atoms of oxygen;GO:0046872-metal ion binding;GO:0055114-oxidation reduction;GO:0005515-protein binding	PF00305-Lipoxygenase;PF01477-PLAT/LH2 domain	PTHR11771-LIPOXYGENASE;PTHR11771:SF2-LIPOXYGENASE		POPTR_0009s02750
Potri.009G026800	Chr09:3770570-3772328	AT2G28630	0.592844	0.293295	0.518454	0.0920923	1.56837	1.43898	1.52815	0.305306	1.40355	1.5595	2.29462					-2.32346		DEG							11.1.10	3-ketoacyl-CoA synthase 12	Encodes KCS12, a member of the 3-ketoacyl-CoA synthase family involved in the biosynthesis of VLCFA (very long chain fatty acids).	beta-ketoacyl-CoA synthase family protein; similar to GB:AAC99312 from (Arabidopsis thaliana) (Plant J. (1999) In press); [ ortholog of At1g07720,At2g28630,]	GO:0016746-transferase activity, transferring acyl groups;GO:0016747-transferase activity, transferring groups other than amino-acyl groups;GO:0006633-fatty acid biosynthesis;GO:0016020-membrane;GO:0008610-lipid biosynthesis	PF08392-FAE1/Type III polyketide synthase-like protein;PF08541-3-Oxoacyl-[acyl-carrier-protein (ACP)] synthase III C terminal			POPTR_0009s03190, fgenesh4_pm.C_LG_IX000632
Potri.009G026900	Chr09:3791039-3792917	AT5G59730	0.203623	3.60761	0.204108	0.380001	1.85398	36.6934	2.66012	5.04215	3.18665	3.70409	3.34641	3.72996	4.14707		4.30683	0.922549	EZ-preferred	DEG							31.4	exocyst subunit exo70 family protein H7	A member of EXO70 gene family, putative exocyst subunits, conserved in land plants. Arabidopsis thaliana contains 23 putative EXO70 genes, which can be classified into eight clusters on the phylogenetic tree.		GO:0006887-exocytosis;GO:0000145-exocyst	PF03081-Exo70 exocyst complex subunit	PTHR12542-EXOCYST COMPLEX PROTEIN EXO70-RELATED;PTHR12542:SF7-EXOCYST COMPLEX PROTEIN EXO70	KOG2344-Exocyst component protein and related proteins	POPTR_0009s03200, eugene3.00091374
Potri.009G027100	Chr09:3807539-3809859	AT2G28690	2.05663	5.64615	1.94172	7.98771	6.32239	8.54317	3.82269	19.5309	1.62019	0.977256	0.597503	1.2899	1.45699	2.04045		2.3531		DEG						C_3h	35.2	Protein of unknown function (DUF1635)	0			PF07795-Protein of unknown function (DUF1635)			POPTR_0009s03220
Potri.009G027200	Chr09:3826661-3828141	AT4G01470	2.21333	4.38265	3.53198	93.3262	193.344	245.385	166.324	1100.68	6.44881	5.55738	5.8071	3.55996	0.985582	4.72374	0.343872	2.72632	EZ-preferred	DEG					C_3h		34.19.2	tonoplast intrinsic protein 1;3	Encodes AtTIP1;3, functions as water and urea channels in pollen.	similar to nodulin-26. [ORG:Glycine max]; [ co-ortholog (2of4) of JQ2288, AAA02947, ]	GO:0005215-transporter activity;GO:0006810-transport;GO:0016020-membrane	PF00230-Major intrinsic protein	PTHR19139-AQUAPORIN TRANSPORTER;PTHR19139:SF54-SUBFAMILY NOT NAMED	KOG0223-Aquaporin (major intrinsic protein family)	POPTR_0009s03230, estExt_fgenesh4_pm.C_LG_IX0624
Potri.009G027700	Chr09:3865708-3866759	AT5G59820	0.592688	0.800617	0.216731	0.3294	0.306036	6.26132	0.276514	0.63692			2.96728				4.35469			DEG		C			C_0.5h		27.3.11	C2H2-type zinc finger family protein	Encodes a zinc finger protein involved in high light and cold acclimation. Overexpression of this putative transcription factor increases the expression level of 9 cold-responsive genes and represses the expression level of 15 cold-responsive genes, inclu	similar to RESPONSIVE TO HIGH LIGHT 41; [ ortholog of At5g59820,]			PTHR26374-FAMILY NOT NAMED;PTHR26374:SF459-		POPTR_0009s03280, eugene3.00091367, Pt-RHL41.1
Potri.009G030200	Chr09:4082019-4083288	AT5G02420	5.29822	16.1463	9.77593	15.711	5.31525	24.9918	6.21499	19.3169					1.60762		2.23325	1.63604		DEG							35.2	0	0	similar to expressed protein in Arabidopsis thaliana; similar to predicted protein; similar to Arabidopsis thaliana; similar to expression supported by MPSS; [ ortholog of At5g59360,]					POPTR_0009s03550, fgenesh4_pg.C_LG_IX001266
Potri.009G033200	Chr09:4343473-4344643	AT3G51280	74.6527	1971.98	760.684	1031.19	304.612	5952.33	1949.49	1654.75	2.02871		1.59381		4.72331		4.28841			DEG		Opp		Opp			35.2	Tetratricopeptide repeat (TPR)-like superfamily protein	0						POPTR_0009s03840, eugene3.00091313
Potri.009G033500	Chr09:4354353-4356050	AT5G59480	0.120785	0.127694	0	0	0.250994	1.35798	0.338865	2.21754				inf				2.71018		DEG						C_3h	35.2	Haloacid dehalogenase-like hydrolase (HAD) superfamily protein	0				PTHR18901-2-DEOXYGLUCOSE-6-PHOSPHATE PHOSPHATASE 2	KOG3109-Haloacid dehalogenase-like hydrolase	POPTR_0009s03870, estExt_fgenesh4_pm.C_LG_IX0598
Potri.009G034400	Chr09:4437046-4439497	AT1G03910	2.98328	2.67067	7.37442	2.60717	1.39306	12.4471	1.14279	0.435236		-2.68997	2.22053	-2.58262		-1.50004	3.15948			DEG							35.2	0	Encodes the Arabidopsis homolog of a conserved eukaryotic protein without known functional domains. The protein that localizes to nuclear speckles and colocalizes with known splicing proteins.		GO:0005515-protein binding	PF09732-Cactus-binding C-terminus of cactin protein	PTHR21737-POLYGLUTAMINE BINDING PROTEIN 1/MARVEL (MEMBRANE-ASSOCIATING) DOMAIN CONTAINING 3;PTHR21737:SF4-CACTIN-RELATED		POPTR_0009s03930
Potri.009G037300	Chr09:4616255-4618950	AT1G07430	0.302415	0.223574	0.284534	4.96647	0.65316	0.684181	2.21102	40.3242		2.95804		3.02135		4.12555		4.18886		DEG							29.4	highly ABA-induced PP2C gene 2	0	similar to protein phosphatase 2C; putative; similar to PP2C; putative; similar to ABA induced protein phosphatase 2C; similar to Fagus sylvatica; similar to EMBL:FSY277743; [ ortholog of At5g59220,]	GO:0003824-catalytic activity	PF00481-Protein phosphatase 2C	PTHR13832-PROTEIN PHOSPHATASE 2C;PTHR13832:SF115-SUBFAMILY NOT NAMED	KOG0698-Serine/threonine protein phosphatase	POPTR_0009s04210, fgenesh4_pg.C_LG_IX001205
Potri.009G043700	Chr09:5004324-5006332	AT5G58860	0	0	0.0117105	0	2.81739	0.541425	1.74512	1.37941	inf			inf			-2.37953			DEG							26.1	cytochrome P450, family 86, subfamily A, polypeptide 1	Encodes a member of the CYP86A subfamily of cytochrome p450 genes. Expressed significantly only in root tissue.	similar to Cytochrome P450 86A1 (EC 1.14.-.-) (CYPLXXXVI) (P450-dependent fatty acid omega-hydroxylase).; [ co-ortholog (2of2) of At5g58860, ]	GO:0005506-iron ion binding;GO:0009055-electron carrier activity;GO:0016705-oxidoreductase activity, acting on paired donors, with incorporation or reduction of molecular oxygen;GO:0020037-heme binding;GO:0055114-oxidation reduction	PF00067-Cytochrome P450	PTHR24296-FAMILY NOT NAMED	KOG0157-Cytochrome P450 CYP4/CYP19/CYP26 subfamilies	POPTR_0009s04830, CYP86A19, Pt-CYP86.4, eugene3.00091211
Potri.009G057900	Chr09:6030754-6032335	AT1G30370	0.432686	1.13962	0.188625	0.30753	2.83932	16.4413	1.14964	4.05449	2.71416	2.60759	3.8507	3.72072	1.39716		2.5337	1.81833	EZ-preferred	DEG							11.9.2.1	alpha/beta-Hydrolases superfamily protein	0		GO:0004806-triacylglycerol lipase activity;GO:0006629-lipid metabolism	PF01764-Lipase (class 3)	PTHR21493:SF9-SUBFAMILY NOT NAMED;PTHR21493-CGI-141-RELATED/LIPASE CONTAINING PROTEIN	KOG4569-Predicted lipase	POPTR_0009s06300
Potri.009G063600	Chr09:6480374-6480914	AT2G41905	0.492191	0.359708	0.309478	0	2.75909	1.68447	3.40387	0								-inf		DEG							35.2	0	0						POPTR_0009s06810, eugene3.00091017
Potri.009G064900	Chr09:6564713-6568408	AT1G12740	0.235368	0.243425	0.069755	1.85361	3.42502	1.60373	1.64756	7.22952				1.96356			-1.09468	2.13357		DEG							26.1	cytochrome P450, family 87, subfamily A, polypeptide 2	encodes a protein with cytochrome P450 domain		GO:0055114-oxidation reduction;GO:0005506-iron ion binding;GO:0009055-electron carrier activity;GO:0016705-oxidoreductase activity, acting on paired donors, with incorporation or reduction of molecular oxygen;GO:0020037-heme binding	PF00067-Cytochrome P450	PTHR24286-FAMILY NOT NAMED;PTHR24286:SF19-	KOG0157-Cytochrome P450 CYP4/CYP19/CYP26 subfamilies	POPTR_0009s06930, gw1.IX.3215.1
Potri.009G065000	Chr09:6577715-6579905	AT3G20940	1.69299	10.8783	1.19909	4.87989	4.24855	37.8665	4.2775	23.4807	1.3274	1.83483	1.79946	2.26655	2.68381	2.02491	3.15588	2.45664	EZ-preferred	DEG		Opp		Opp			26.1	cytochrome P450, family 705, subfamily A, polypeptide 30	a member of A-type cytochrome P450		GO:0005506-iron ion binding;GO:0009055-electron carrier activity;GO:0016705-oxidoreductase activity, acting on paired donors, with incorporation or reduction of molecular oxygen;GO:0020037-heme binding;GO:0055114-oxidation reduction	PF00067-Cytochrome P450	PTHR24298:SF44-;PTHR24298-FAMILY NOT NAMED	KOG0156-Cytochrome P450 CYP2 subfamily	POPTR_0009s06940, CYP705B5, eugene3.00091000
Potri.009G070200	Chr09:6923410-6924339		24.0846	20.9885	30.3314	138.523	9.22964	7.77741	7.1875	23.748	-1.38377	-2.07725	-1.43224	-2.54425		2.19125		1.72425	DZ-preferred	DEG							35.2	0	0						POPTR_0009s07450
Potri.009G072200	Chr09:7071783-7073474	AT1G07175	19.4869	113.567	48.401	175.106	63.6159	369.452	46.0885	166.959							2.53793			DEG							35.2	0	0
Potri.009G081400	Chr09:7740866-7742882	AT4G37850	2.94249	0.966517	1.78672	0.319249	14.6713	3.24232	10.3002	3.95738	2.31788	2.52729	1.74616	3.63179	-1.60617	-2.48456	-2.1779	-1.38006	EZ-preferred	DEG							27.3.6	basic helix-loop-helix (bHLH) DNA-binding superfamily protein	0		GO:0006355-regulation of transcription, DNA-dependent;GO:0030528-transcription regulator activity	PF00010-Helix-loop-helix DNA-binding domain	PTHR12565-STEROL REGULATORY ELEMENT-BINDING PROTEIN;PTHR12565:SF7-CENTROMERE-BINDING PROTEIN 1, CBP-1		POPTR_0009s08500
Potri.009G082800	Chr09:7822915-7823827		0	0	0	0	1.01831	0.969311	0.975403	4.48751		inf		inf				2.20184		DEG							20.1					PF00188-Cysteine-rich secretory protein family	PTHR10334-CYSTEINE-RICH SECRETORY PROTEIN (CRISP/SCP/TPX1)-RELATED	KOG3017-Defense-related protein containing SCP domain	POPTR_0009s08640
Potri.009G084000	Chr09:7879263-7881996	AT1G10020	27.2788	5.62497	25.708	11.3099	59.646	7.67307	51.4081	16.2504	1.12864	0.999778		0.52288	-2.27786	-1.18463	-2.95855	-1.66152		DEG							35.2	Protein of unknown function (DUF1005)	0	similar to expressed protein in Arabidopsis thaliana; [ co-ortholog (1of2) of At1g50040, At3g19680, ]		PF06219-Protein of unknown function (DUF1005)			POPTR_0009s08730, estExt_fgenesh4_pm.C_LG_IX0377
Potri.009G085900	Chr09:8030161-8031575		1.0464	6.04055	0.759476	1.16896	1.10107	22.5988	0.965494	4.91141			1.9035	2.07091	2.52924		4.35927	2.3468		DEG							35.2	0	0						POPTR_0009s08930, fgenesh4_pg.C_LG_IX000765
Potri.009G086800	Chr09:8077466-8083844	AT1G49960	0.0504877	0.0122931	0.0569861	0.0116077	4.49954	0.82748	2.8892	2.43041		5.66392					-2.44298			DEG							34.99	Xanthine/uracil permease family protein	0		GO:0006810-transport;GO:0005215-transporter activity;GO:0055085-transmembrane transport;GO:0016020-membrane	PF00860-Permease family	PTHR11119-PURINE PERMEASE;PTHR11119:SF8-SODIUM-DEPENDENT VITAMIN C TRANSPORTER	KOG1292-Xanthine/uracil transporters	POPTR_0009s09000, estExt_fgenesh4_pg.C_LG_IX0752
Potri.009G090600	Chr09:8314645-8318629	AT2G14860	2.04855	3.03766	2.71984	2.5846	0.720167	1.30064	0.746696	3.15693	-1.5082	-1.86493	-1.22374					2.07993		DEG							29.3.5	Peroxisomal membrane 22 kDa (Mpv17/PMP22) family protein	0		GO:0016021-integral to membrane	PF04117-Mpv17 / PMP22 family	PTHR11266-PEROXISOMAL MEMBRANE PROTEIN 2, PXMP2;PTHR11266:SF4-PXMP-2 - RELATED	KOG1944-Peroxisomal membrane protein MPV17 and related proteins	POPTR_0009s09380
Potri.009G092900	Chr09:8458100-8460577	AT2G14960	1.71726	7.22476	1.79682	4.26864	15.053	32.4658	17.99	41.2457	3.13187	3.32368	2.1679	3.2724	2.07284	1.24833	1.10887	1.19705	EZ-preferred	DEG					Opp_0.5h		17.2.3	Auxin-responsive GH3 family protein	encodes a protein similar to IAA-amido synthases. Lines carrying an insertion in this gene are hypersensitive to auxin.			PF03321-GH3 auxin-responsive promoter			POPTR_0009s09590
Potri.009G101700	Chr09:8983811-8987034	AT3G19270	0	0	0	0.143858	0.197876	0.68646	0.280965	12.4731								5.47229		DEG							26.1	cytochrome P450, family 707, subfamily A, polypeptide 4	Encodes a protein with ABA 8'-hydroxylase activity, involved in ABA catabolism. Member of the CYP707A gene family.	cytochrome P450 family protein; similar to Cytochrome P450 85 (SP:Q43147) {{Lycopersicon esculentum}}; similar to member of CYP707A; [ co-ortholog (2of3) of At3g19270, ]	GO:0005506-iron ion binding;GO:0009055-electron carrier activity;GO:0016705-oxidoreductase activity, acting on paired donors, with incorporation or reduction of molecular oxygen;GO:0020037-heme binding;GO:0055114-oxidation reduction	PF00067-Cytochrome P450	PTHR24286-FAMILY NOT NAMED;PTHR24286:SF25-	KOG0157-Cytochrome P450 CYP4/CYP19/CYP26 subfamilies	POPTR_0009s10450, fgenesh4_pg.C_LG_IX000623, Pt-CYP707.4
Potri.009G107700	Chr09:9340351-9342157	AT3G19000	0.219974	0.984354	0.491682	0.398889	0.27782	0.405463	0.221287	0.611806					2.16185					DEG							17.5.1	2-oxoglutarate (2OG) and Fe(II)-dependent oxygenase superfamily protein	0	similar to oxidoreductase; 2OG-Fe(2) oxygenase family protein; similar to SP|P24397|Hyoscyamine 6 dioxygenase-EC (1 14.11.11.Hyoscyamine) (6 beta-hydroxylase- {Hyoscyamus) {niger} ; similar to SP|Q05965 Naringenin; similar to 2-oxoglutarate 3-dioxygenase	GO:0016491-oxidoreductase activity;GO:0016706-oxidoreductase activity, acting on paired donors, with incorporation or reduction of molecular oxygen, 2-oxoglutarate as one donor, and incorporation of one atom each of oxygen into both donors;GO:0055114-oxid	PF03171-2OG-Fe(II) oxygenase superfamily	PTHR10209-FE(II)/ ASCORBATE OXIDASE SUPERFAMILY	KOG0143-Iron/ascorbate family oxidoreductases	POPTR_0009s11100, 2OGox6, eugene3.00090590
Potri.009G108900	Chr09:9396774-9398074	AT1G49470	0	0	0	0	0.450906	2.05116	0.289582	0.329315			inf				2.18554			DEG				C			35.2	Family of unknown function (DUF716)	0			PF04819-Family of unknown function (DUF716)	PTHR16007-EPIDIDYMAL MEMBRANE PROTEIN E9-RELATED;PTHR16007:SF5-SUBFAMILY NOT NAMED		POPTR_0009s11210
Potri.009G109700	Chr09:9443303-9444921	AT5G42650	63.8202	121.072	60.4782	20.286	17.336	32.3692	13.1411	129.395	-1.88024	-2.20233	-1.90318	2.67322	0.923784	-1.57593	0.900848	3.29962		DEG							17.7.1.3	allene oxide synthase	Encodes a member of the cytochrome p450 CYP74 gene family that functions as an allene oxide synthase. This enzyme catalyzes dehydration of the hydroperoxide to an unstable allene oxide in the JA biosynthetic pathway. It shows a dual catalytic activity, t	similar to allene oxide synthase; similar to AOS. [ORG:Hevea brasiliensis]; [ co-ortholog (3of7) of AAF64041, AAM66138, AAK54282, AAA03353, P48417, AAU93400, CAC86898, AAS86334, CAC86897, CAC86899, ]	GO:0005506-iron ion binding;GO:0009055-electron carrier activity;GO:0016705-oxidoreductase activity, acting on paired donors, with incorporation or reduction of molecular oxygen;GO:0020037-heme binding;GO:0055114-oxidation reduction	PF00067-Cytochrome P450			POPTR_0009s11280, Pt-AOS.5, CYP74C8, eugene3.00090572
Potri.009G109800	Chr09:9447510-9449620	AT3G50830	10.6278	13.0696	13.1244	14.3042	23.8809	23.2196	28.8341	118.018	1.16801	1.13552	0.829121	3.04449				2.03316	EZ-preferred	DEG				C	C_3h		20.2.2	cold-regulated 413-plasma membrane 2	cold acclimation protein WCOR413-like protein beta form. Transcript is not detectable.			PF05562-Cold acclimation protein WCOR413			POPTR_0009s11290, estExt_fgenesh4_pm.C_LG_IX0279
Potri.009G112400	Chr09:9586243-9588324	AT4G34320	0.731729	0.529221	0.831969	0.203271	1.66592	1.68293	1.48397	1.40006	1.18694		1.66903	2.78401		-2.03312				DEG							35.2	Protein of unknown function (DUF677)	0	similar to expressed protein in Arabidopsis thaliana; similar to At14a; similar to GI:11994571 and GI:11994573 (Arabidopsis thaliana); similar to expression supported by MPSS; [ co-ortholog (1of2) of At4g34330, At4g34320, ]		PF05055-Protein of unknown function (DUF677)			POPTR_0009s11550, fgenesh4_pm.C_LG_IX000270
Potri.009G114300	Chr09:9693691-9695392	AT1G49320	0.0365524	0.0336779	0.100558	0	6.75809	3.17562	4.54492	0.452213							-1.08958	-3.32918		DEG							10.6.3	unknown seed protein like 1	Encodes USPL1, a BURP domain protein targeted to the protein storage vacuoles. Overexpression of USPL1 affects seed development, protein storage vacuoles and lipid vesicles morphology and function.			PF03181-BURP domain			POPTR_0009s11720
Potri.009G114800	Chr09:9721523-9722548		0.0528594	1.33406	0.526109	3.14947	16.3923	9.86514	26.1819	132.187			2.88652	5.39132			-0.732607	2.33594		DEG							35.2	0	0			PF10950-Protein of unknown function (DUF2775)			POPTR_0009s11770, grail3.0001046201
Potri.009G117300	Chr09:9904053-9907133	AT4G34530	0.609706	0.635829	0.554833	2.14419	1.07583	1.40362	0.630792	4.66807			1.14244	1.12239		1.95031		2.88759		DEG							27.3.6	cryptochrome-interacting basic-helix-loop-helix 1	Encodes a transcription factor CIB1 (cryptochrome-interacting basic-helix-loop-helix). CIB1 interacts with CRY2 (cryptochrome 2) in a blue light-specific manner in yeast and Arabidopsis cells, and it acts together with additional CIB1-related proteins to	basic helix-loop-helix (bHLH) family protein; [ ortholog of At4g34530,]	GO:0006355-regulation of transcription, DNA-dependent;GO:0030528-transcription regulator activity	PF00010-Helix-loop-helix DNA-binding domain	PTHR12565-STEROL REGULATORY ELEMENT-BINDING PROTEIN;PTHR12565:SF7-CENTROMERE-BINDING PROTEIN 1, CBP-1		POPTR_0009s12000, grail3.0001043902
Potri.009G126300	Chr09:10461944-10462683	AT5G18060	0.26305	1.49493	0.515654	0.956978	0.750805	20.1901	0.957478	16.097			3.75549	4.07216			4.74906	4.07141		DEG							17.2.3	SAUR-like auxin-responsive protein family	0			PF02519-Auxin responsive protein			POPTR_0009s12910
Potri.009G127800	Chr09:10506676-10510710	AT4G38810	0.388141	0.363536	0.314747	2.49921	3.46182	4.9371	3.12224	16.0968	3.15688	3.31032	3.7635	2.68723				2.36612	EZ-preferred	DEG			Opp		C_3h	C_3h	30.3	Calcium-binding EF-hand family protein	0	calcium-binding EF hand family protein; calcium-binding EF hand family protein; [ co-ortholog (2of2) of At4g38810, ]					POPTR_0009s13060, estExt_fgenesh4_pm.C_LG_IX0195
Potri.009G133500	Chr09:10804367-10806943	AT2G17840	6.1959	8.4447	11.029	83.5639	7.01273	10.7492	19.5613	178.849		0.826704		1.09779		2.92158	0.616186	3.19267		DEG							33.99	Senescence/dehydration-associated protein-related	Identified as drought-inducible gene by differential hybridization. Upregulated by high light, drought, cold and salt stress determined by microarray analysis.			PF06911-Senescence-associated protein	PTHR21068-FAMILY NOT NAMED;PTHR21068:SF7-SUBFAMILY NOT NAMED		POPTR_0009s13600, gw1.IX.1232.1
Potri.009G135400	Chr09:10923918-10925596	AT4G35070	6.44526	11.7858	6.43815	10.7216	1.78802	7.1798	2.18784	6.27708	-1.84987	-1.55714	-0.715029	-0.772361	0.870734	0.735808	2.00558	1.52059		DEG							29.5.11.4.2	SBP (S-ribonuclease binding protein) family protein	0				PTHR10044-INHIBITOR OF APOPTOSIS;PTHR10044:SF81-SUBFAMILY NOT NAMED	KOG1100-Predicted E3 ubiquitin ligase	POPTR_0009s13770, fgenesh4_pg.C_LG_IX000320
Potri.009G138400	Chr09:11087546-11089599	AT1G13460	2.12898	1.61461	3.05851	1.52983	13.2571	7.2158	14.9647	2.76391	2.63853	2.29067	2.15997			-0.999452	-0.877531	-2.43678		DEG						Opp_3h	29.4	Protein phosphatase 2A regulatory B subunit family protein	Encodes protein phosphatase 2A (PP2A) B'theta subunit. Targeted to peroxisomes.		GO:0008601-protein phosphatase type 2A, intrinsic regulator activity;GO:0007165-signal transduction;GO:0000159-protein phosphatase type 2A complex	PF01603-Protein phosphatase 2A regulatory B subunit (B56 family)	PTHR10257:SF3-gb def: putative protein phosphatase 2a regulatory subunit b [oryza sativa];PTHR10257-PROTEIN PHOSPHATASE 2A, REGULATORY SUBUNIT	KOG2085-Serine/threonine protein phosphatase 2A, regulatory subunit	POPTR_0009s14040, eugene3.00090309
Potri.009G139700	Chr09:11162646-11164358	AT4G35160	2.67372	6.75283	2.69162	5.95532	18.4832	20.4317	22.1071	110.904	2.78929	3.03797	1.59724	4.21899	1.33664	1.14571		2.32673	EZ-preferred	DEG					C_3h		26.6	O-methyltransferase family protein	0		GO:0008171-O-methyltransferase activity;GO:0008168-methyltransferase activity;GO:0046983-protein dimerization activity	PF00891-O-methyltransferase;PF08100-Dimerisation domain	PTHR11746-O-METHYLTRANSFERASE	KOG3178-Hydroxyindole-O-methyltransferase and related SAM-dependent methyltransferases	POPTR_0009s14160
Potri.009G142100	Chr09:11299805-11301869	AT3G12500	0.838022	0.272973	0.489949	0.905127	8.72481	2.8414	3.55758	19.5796	3.38006	2.86019	3.37977	4.43509			-1.61852	2.46038	EZ-preferred	DEG				C			20.1	basic chitinase	encodes a basic chitinase involved in ethylene/jasmonic acid mediated signalling pathway during systemic acquired resistance based on expression analyses.		GO:0004568-chitinase activity;GO:0006032-chitin catabolism;GO:0016998-cell wall catabolism;GO:0008061-chitin binding	PF00182-Chitinase class I;PF00187-Chitin recognition protein	PTHR22595:SF11-CLASS I CHITINASE;PTHR22595-CHITINASE-RELATED	KOG4742-Predicted chitinase	POPTR_0009s14410
Potri.009G142500	Chr09:11317591-11318482	AT2G17070	16.0949	30.4251	24.7839	33.536	2.43452	80.2812	3.47174	22.6956	-2.72489	-2.83568	1.3998	-0.563299	0.918661		5.04335	2.70868		DEG							35.2	Arabidopsis protein of unknown function (DUF241)	0			PF03087-Arabidopsis protein of unknown function			POPTR_0009s14450, eugene3.00090265
Potri.009G142600	Chr09:11319334-11320207	AT2G17080	0.620125	2.45377	1.85717	1.75458	3.54623	15.4281	3.35418	6.56126	2.51566		2.65249	1.90285	1.98437		2.1212	0.968013		DEG				Opp			35.2	Arabidopsis protein of unknown function (DUF241)	0			PF03087-Arabidopsis protein of unknown function			POPTR_0009s14460, eugene3.00090266
Potri.009G142700	Chr09:11321467-11322331	AT2G17080	5.21016	7.37126	6.98676	8.08257	3.42176	14.0257	3.89163	4.29826			0.928088	-0.91106			2.03526			DEG					Opp_0.5h		35.2	Arabidopsis protein of unknown function (DUF241)	0	similar to expressed protein in Arabidopsis thaliana; similar to expression supported by MPSS; [ co-ortholog (1of3) of At2g17080, At2g17070, ]		PF03087-Arabidopsis protein of unknown function			POPTR_0009s14470, eugene3.00090264
Potri.009G146500	Chr09:11574409-11579144	AT3G44610	1.83288	2.82126	1.83438	3.73771	2.26595	4.51483	2.09977	8.92863			0.678331	1.25629		1.02686	0.994554	2.08821		DEG							29.4	Protein kinase superfamily protein	0		GO:0004672-protein kinase activity;GO:0005524-ATP binding;GO:0006468-protein amino acid phosphorylation	PF00069-Protein kinase domain;PF07714-Protein tyrosine kinase	PTHR24353-CYCLIC NUCLEOTIDE-DEPENDENT PROTEIN KINASE;PTHR24353:SF88-	KOG0610-Putative serine/threonine protein kinase	POPTR_0009s14880, POPTR_0009s14900
Potri.009G147900	Chr09:11651718-11652600	AT2G29500	1.69776	1.90144	1.43603	2.0671	1.15104	1.37281	0.97316	4.76709				1.2055				2.29236		DEG					C_3h		20.2.1	HSP20-like chaperones superfamily protein	0			PF00011-Hsp20/alpha crystallin family	PTHR11527-SMALL HEAT-SHOCK PROTEIN (HSP20) FAMILY;PTHR11527:SF14-LETHAL(2) ESSENTIAL FOR LIFE - RELATED	KOG0710-Molecular chaperone (small heat-shock protein Hsp26/Hsp42)
Potri.009G148000	Chr09:11653963-11654820	AT1G07400	0.842267	0.595899	0.732837	1.90791	1.08306	0.836158	0.786229	7.98415				2.06515				3.34412		DEG							20.2.1	HSP20-like chaperones superfamily protein	0			PF00011-Hsp20/alpha crystallin family	PTHR11527-SMALL HEAT-SHOCK PROTEIN (HSP20) FAMILY;PTHR11527:SF14-LETHAL(2) ESSENTIAL FOR LIFE - RELATED	KOG0710-Molecular chaperone (small heat-shock protein Hsp26/Hsp42)	POPTR_0009s15020
Potri.009G160700	Chr09:12400548-12401661	AT2G27310	0.679866	0.88798	0.136819	0.695077	2.93512	14.1722	3.4912	6.53735	2.1101		3.99639	3.23346			2.27158	0.904983		DEG							29.5.11.4.3.2	F-box family protein	0						POPTR_0009s16231
Potri.009G169900	Chr09:12875709-12878110	AT1G76490	5.1614	7.27052	4.24712	23.8631	59.1367	27.0691	30.3077	67.6857	3.51822	2.83513	1.89652	1.50407		2.49022	-1.12741	1.15917	EZ-preferred	DEG					Opp_3h		16.1.2.3	hydroxy methylglutaryl CoA reductase 1	Encodes a 3-hydroxy-3-methylglutaryl coenzyme A reductase, which is involved in melavonate biosynthesis and performs the first committed step in isoprenoid biosynthesis. Expression is activated in dark in leaf tissue but not controlled by light in the roo		GO:0004420-hydroxymethylglutaryl-CoA reductase (NADPH) activity;GO:0050662-coenzyme binding;GO:0015936-coenzyme A metabolism;GO:0055114-oxidation reduction	PF00368-Hydroxymethylglutaryl-coenzyme A reductase	PTHR10572-HMG-COA REDUCTASE	KOG2480-3-hydroxy-3-methylglutaryl-CoA (HMG-CoA) reductase	POPTR_0009s17090
Potri.010G000600	Chr10:61368-62350	AT1G24020	6.86104	4.72689	11.1197	16.8851	13.6943	10.0227	17.4536	69.9923	0.997079	0.650407	1.0843	2.05144				2.00367	EZ-preferred	DEG							27.1.19	MLP-like protein 423	0	similar to major pollen allergen Bet v 1k - European white birch. [ORG:Betula pendula]; [ co-ortholog (1of5) of 1H2O_A, CAA54481, CAB02206, CAB02158, CAA54485, CAB02154, CAA05186, CAA47367, CAA54490, AAD26562, CAA57550, CAA07325, CAA07328, CAB02213, B4578	GO:0006952-defense response;GO:0009607-response to biotic stimulus	PF00407-Pathogenesis-related protein Bet v I family			POPTR_0010s00270, Pt-BETV1.1, estExt_Genewise1_v1.C_LG_X3541
Potri.010G002600	Chr10:255692-257425	AT1G72100	0	0	0.0153312	0.768752	0.0357094	0.0389955	0.400158	12.0184				3.96659				4.90854		DEG							35.2	late embryogenesis abundant domain-containing protein / LEA domain-containing protein	0				PTHR23241-LATE EMBRYOGENESIS ABUNDANT (PLANTS) LEA-RELATED;PTHR23241:SF11-LATE EMBRYOGENESIS ABUNDANT (LEA)		POPTR_0010s00500, estExt_fgenesh4_pg.C_LG_X0030
Potri.010G006800	Chr10:637918-639711	AT3G16770	23.0119	20.0754	21.0943	35.6058	19.8471	17.1767	14.862	67.046		-0.505229		0.913039		0.755261		2.17353		DEG					C_3h		27.3.3	ethylene-responsive element binding protein	Encodes a member of the ERF (ethylene response factor) subfamily B-2 of the plant specific ERF/AP2 transcription factor family (RAP2.3). The protein contains one AP2 domain. There are 5 members in this subfamily including RAP2.2 AND RAP2.12.It is localiz	similar to AP2 domain transcription factor RAP2.3 (Related to AP2 protein 3) (Cadmium-induced protein AS30).; [ co-ortholog (1of2) of At3g16770, ]	GO:0003700-transcription factor activity;GO:0006355-regulation of transcription, DNA-dependent	PF00847-AP2 domain			POPTR_0010s00900, estExt_Genewise1_v1.C_LG_X3745, Pt-RAP2.3, ERF34
Potri.010G008900	Chr10:1028045-1029352	AT1G78850	1.95472	1.71171	1.75265	0.243309	0.143676	0.170634	0.0897206	0.082004	-3.76607		-3.32647			-2.84868				DEG							30.2.17	D-mannose binding lectin protein with Apple-like carbohydrate-binding domain	curculin-like (mannose-binding) lectin family protein, low similarity to ser/thr protein kinase from Zea mays (GI:2598067); contains Pfam lectin (probable mannose binding) domain PF01453 but not the protein kinase domain of the Z. mays protein		GO:0005529-sugar binding	PF08276-PAN-like domain;PF01453-D-mannose binding lectin	PTHR11795:SF317-VASCULAR ENDOTHELIAL GROWTH FACTOR;PTHR11795-PROTEIN KINASE		POPTR_0010s00810, gw1.X.3740.1
Potri.010G012100	Chr10:1614682-1615576	AT4G15910	85.7933	64.3985	73.9486	232.958	42.7179	40.3451	37.0816	171.003	-1.00602	-0.99582	-0.674635	-0.446045		1.65547		2.20525		DEG							35.2	drought-induced 21	encodes a gene whose transcript level in root and leaves increases to progressive drought stress. The transcript level is also affected by changes of endogenous or exogenous abscisic acid level. It appears to be a member of plant-specific gene family that		GO:0006950-response to stress	PF03242-Late embryogenesis abundant protein			POPTR_0010s01590, estExt_fgenesh4_pg.C_LG_X0149
Potri.010G029300	Chr10:4104774-4107638	AT5G18980	0.440125	0.310086	0.274755	0.110973	4.5134	2.35463	3.08663	0.720619	3.35823	3.48982	2.92476				-0.938715	-2.09873		DEG							35.2	ARM repeat superfamily protein	0	similar to expressed protein in Arabidopsis thaliana; [ co-ortholog (1of2) of At3g06210, At5g18980, ]					POPTR_0010s03030, fgenesh4_pg.C_LG_X000251
Potri.010G038300	Chr10:6514460-6516051	AT1G70090	70.2044	7.86084	74.0233	16.5997	159.836	16.8101	146.171	27.6779	1.18696	0.981603	1.09657	0.737578	-3.15881	-2.15682	-3.24919	-2.40085		DEG					C_all		26.2	glucosyl transferase family 8	Encodes a protein with putative galacturonosyltransferase activity.		GO:0016757-transferase activity, transferring glycosyl groups	PF01501-Glycosyl transferase family 8	PTHR13778-GLYCOSYL TRANSFERASE-RELATED		POPTR_0010s04780
Potri.010G044500	Chr10:7549632-7553106	AT1G70560	0.901535	1.91019	1.72616	15.7583	0.102581	1.09902	0.125896	14.7637						3.19047				DEG							16.5.99.1	tryptophan aminotransferase of Arabidopsis 1	TAA1 is involved in the shade-induced production of indole-3-pyruvate (IPA), a precursor to IAA, a biologically active auxin. It is also involved in regulating many aspects of plant growth and development from embryogenesis to flower formation and plays a		GO:0009058-biosynthesis;GO:0016846-carbon-sulfur lyase activity;GO:0030170-pyridoxal phosphate binding;GO:0016740-transferase activity	PF04864-Allinase	PTHR11751-SUBGROUP I AMINOTRANSFERASE RELATED;PTHR11751:SF162-SUBFAMILY NOT NAMED		POPTR_0010s05450
Potri.010G047100	Chr10:7847463-7848086	AT1G67856	0	0	0	1.87056	0.737347	0.621566	0.197009	2.99404						inf				DEG							29.5.11.4.2	RING/U-box superfamily protein	0	zinc finger (C3HC4-type RING finger) family protein; [ co-ortholog (1of2) of At1g24580, ]		PF00097-Zinc finger, C3HC4 type (RING finger)	PTHR22764-RING FINGER PROTEIN 11 (SID 1669) (NEDD4 WW DOMAIN-BINDING PROTEIN 2).		POPTR_0010s05720, fgenesh4_pm.C_LG_X000220
Potri.010G052100	Chr10:8256665-8257968	AT1G24480	2.94365	1.05954	3.38538	0.674236	13.3101	10.3257	12.1749	10.0119	2.17684	1.84652	3.28473	3.89231	-1.47418	-2.32799			EZ-preferred	DEG							26.6	S-adenosyl-L-methionine-dependent methyltransferases superfamily protein	0		GO:0008168-methyltransferase activity;GO:0008152-metabolism	PF08241-Methyltransferase domain	PTHR10108-METHYLTRANSFERASE;PTHR10108:SF156-METHYLTRANSFERASE		POPTR_0010s06200
Potri.010G062400	Chr10:9041367-9043840	AT1G04610	0.402152	1.50566	0.406888	1.3801	0.219147	8.96026	0.191647	0.984753			2.57315		1.90458	1.76207	5.35357	2.36131		DEG							26.7	YUCCA 3	0	similar to flavin-containing monooxygenase; putative; similar to FMO; putative; similar to flavin-containing monooxygenase YUCCA3 (Arabidopsis thaliana) GI:16555356; [ co-ortholog (1of2) of At2g33230, At1g04610, ]	GO:0004499-dimethylaniline monooxygenase (N-oxide-forming) activity;GO:0050660-FAD binding;GO:0050661-NADPH binding;GO:0055114-oxidation reduction;GO:0016491-oxidoreductase activity	PF00743-Flavin-binding monooxygenase-like	PTHR23023:SF5-MONOOXYGENASE;PTHR23023-DIMETHYLANILINE MONOOXYGENASE	KOG1399-Flavin-containing monooxygenase	POPTR_0010s07280, eugene3.00100414, FML7
Potri.010G064000	Chr10:9157053-9158638	AT4G13480	0	0	0.0277967	1.17863	0.693846	3.80848	0.675852	55.7683			inf	5.56426			2.45653	6.36659		DEG					C_all		27.3.25	myb domain protein 79	Member of the R2R3 factor gene family.	similar to myb family transcription factor (MYB79); similar to cDNA putative transcription factor (MYB79) mRNA; similar to partial cds GI:3941511; [ co-ortholog (1of2) of At3g24310, At4g13480, ]	GO:0003677-DNA binding	PF00249-Myb-like DNA-binding domain	PTHR10641-MYB-RELATED	KOG0048-Transcription factor, Myb superfamily	POPTR_0010s07450, Pt-MYB305.2, fgenesh4_pg.C_LG_X000417
Potri.010G069800	Chr10:9667754-9672363	AT4G38830	0.048929	0.0537924	0.0106808	0.0981559	0.356219	0.142229	0.175571	0.77086								2.13441		DEG							30.2.17	cysteine-rich RLK (RECEPTOR-like protein kinase) 29	Encodes a cysteine-rich receptor-like protein kinase.		GO:0004672-protein kinase activity;GO:0005524-ATP binding;GO:0006468-protein amino acid phosphorylation	PF00069-Protein kinase domain;PF01657-Domain of unknown function DUF26	PTHR24420:SF430-SUBFAMILY NOT NAMED;PTHR24420-FAMILY NOT NAMED		POPTR_0010s08050, gw1.X.4478.1
Potri.010G074800	Chr10:10132758-10137920	AT4G18780	0.376306	0.398108	0.268877	1.02046	2.04952	1.87914	1.96864	12.526	2.44531	2.87218	2.23884	3.61764		1.9242		2.66965	EZ-preferred	DEG		C		C			10.2.1	cellulose synthase like G2	Encodes a member of the cellulose synthase family involved in secondary cell wall biosynthesis. Mutants have abnormal xylem formation, reduced cellulose content, and enhanced drought and osmotic stress tolerance. Mediates resistance towards bacterial pat		GO:0016760-cellulose synthase (UDP-forming) activity;GO:0030244-cellulose biosynthesis;GO:0016020-membrane	PF03552-Cellulose synthase	PTHR13301-X-BOX TRANSCRIPTION FACTOR-RELATED;PTHR13301:SF23-		POPTR_0010s08560, estExt_fgenesh4_pg.C_LG_X0687
Potri.010G075100	Chr10:10156102-10156751	AT1G06137	0.224851	0.406281	0	0.315786	1.36571	9.59557	1.33953	3.07951		inf					2.81271			DEG							35.2	0	0						POPTR_0010s08590
Potri.010G075200	Chr10:10176918-10177435	AT5G43580	73.4384	80.3362	92.2682	174.558	66.9247	68.1416	27.2638	180.654								2.72816		DEG							35.2	Serine protease inhibitor, potato inhibitor I-type family protein	Predicted to encode a PR (pathogenesis-related) peptide that belongs to the PR-6 proteinase inhibitor family. Six putative PR-6-type protein encoding genes are found in Arabidopsis: At2g38900, At2g38870, At5g43570, At5g43580, At3g50020 and At3g46860.		GO:0004867-serine protease inhibitor activity;GO:0009611-response to wounding	PF00280-Potato inhibitor I family			POPTR_0010s08600, eugene3.10700003
Potri.010G075400	Chr10:10191570-10192078	AT2G38870	2.01914	15.3233	24.2823	53.8012	4.12914	6.15971	0	23.5417		-inf						inf		DEG			C				35.2	Serine protease inhibitor, potato inhibitor I-type family protein	Predicted to encode a PR (pathogenesis-related) peptide that belongs to the PR-6 proteinase inhibitor family. Six putative PR-6-type protein encoding genes are found in Arabidopsis: At2g38900, At2g38870, At5g43570, At5g43580, At3g50020 and At3g46860.	similar to trypsin inhibitor. [ORG:Cucurbita maxima]; [ ortholog of BAB32588,1TIN,1701295A,At2g38870,]	GO:0004867-serine protease inhibitor activity;GO:0009611-response to wounding	PF00280-Potato inhibitor I family			POPTR_0010s08620, eugene3.10700005, Pt-BGIT.1
Potri.010G075600	Chr10:10194533-10198205	AT5G43580	13.7916	26.6866	25.6594	67.5074	20.5424	29.7094	11.9899	78.6555								2.71373		DEG					C_3h		35.2	Serine protease inhibitor, potato inhibitor I-type family protein	Predicted to encode a PR (pathogenesis-related) peptide that belongs to the PR-6 proteinase inhibitor family. Six putative PR-6-type protein encoding genes are found in Arabidopsis: At2g38900, At2g38870, At5g43570, At5g43580, At3g50020 and At3g46860.		GO:0004867-serine protease inhibitor activity;GO:0009611-response to wounding	PF00280-Potato inhibitor I family			POPTR_0770s00220
Potri.010G076700	Chr10:10259348-10267682	AT5G43630	0.288288	0.0896305	2.15988	4.4784	0.866914	0.182749	6.45217	8.5037	1.58838	1.57883		0.925106		1.05203	-2.24603	0.398307		DEG							27.3.12	zinc knuckle (CCHC-type) family protein	Encodes a zinc knuckle protein that negatively regulates morning specific growth. The role of TZP in hypocotyl elongation was established through a QTL analysis of BayXSha RIL populations. The Bay-0 allele contains a deletion causing a frameshift mutation				PTHR23002:SF11-CELLULAR NUCLEIC ACID BINDING PROTEIN;PTHR23002-ZINC FINGER CCHC DOMAIN CONTAINING PROTEIN		POPTR_0010s08720
Potri.010G080100	Chr10:10558284-10558536		4965.72	47325.4	40203.7	50329.9	2947.07	29670.8	16642.8	30463.7	-0.752725	-1.27243	-0.673573	-0.724322	3.25254		3.33169	0.872197		DEG							35.2	0	0
Potri.010G082000	Chr10:10824409-10827002	AT3G22830	0.533339	0.753851	0.57977	3.32079	1.73544	2.63166	1.35425	36.4952	1.70217	1.22394	1.80362	3.45811		2.51798		4.75215	EZ-preferred	DEG				C			27.3.23	heat shock transcription factor A6B	member of Heat Stress Transcription Factor (Hsf) family		GO:0003700-transcription factor activity;GO:0043565-sequence-specific DNA binding;GO:0006355-regulation of transcription, DNA-dependent;GO:0005634-nucleus	PF00447-HSF-type DNA-binding	PTHR10015-HEAT SHOCK TRANSCRIPTION FACTOR;PTHR10015:SF7-HEAT SHOCK TRANSCRIPTION FACTOR	KOG0627-Heat shock transcription factor	POPTR_0010s09210
Potri.010G085200	Chr10:11049890-11051355	AT3G22620	0	0	0.115376	0.0621023	2.30355	1.86027	1.9462	16.9079	inf		inf					3.11896		DEG		C	Opp	C	C_3h		26.21	Bifunctional inhibitor/lipid-transfer protein/seed storage 2S albumin superfamily protein	0						POPTR_0010s09530
Potri.010G089200	Chr10:11285845-11289960	AT5G19530	9.9049	9.68924	10.3892	9.77681	0.672477	1.38899	0.955347	7.45842	-3.88058	-3.44292	-2.80234					2.96477		DEG		C					22.1.6	S-adenosyl-L-methionine-dependent methyltransferases superfamily protein	Encodes a spermine synthase. Required for internode elongation and vascular development, specifically in the mechanism that defines the boundaries between veins and nonvein regions. This mechanism may be mediated by polar auxin transport. Though ACL5		GO:0003824-catalytic activity	PF01564-Spermine/spermidine synthase	PTHR11558-SPERMIDINE SYNTHASE;PTHR11558:SF3-SPERMIDINE SYNTHASE	KOG1562-Spermidine synthase	POPTR_0010s09940
Potri.010G096800	Chr10:11893857-11896261	AT4G21200	0.0308126	0.0859152	0.0216849	0.478369	0.927492	2.00209	0.667257	3.98961				3.06005			1.1101	2.57993		DEG				C			17.5.1	gibberellin 2-oxidase 8	Encodes a protein with gibberellin 2-oxidase activity which acts specifically on C-20 gibberellins.		GO:0016491-oxidoreductase activity;GO:0016706-oxidoreductase activity, acting on paired donors, with incorporation or reduction of molecular oxygen, 2-oxoglutarate as one donor, and incorporation of one atom each of oxygen into both donors;GO:0055114-oxid	PF03171-2OG-Fe(II) oxygenase superfamily	PTHR10209-FE(II)/ ASCORBATE OXIDASE SUPERFAMILY;PTHR10209:SF55-OXIDOREDUCTASE, 2OG-FE(II) OXYGENASE FAMILY PROTEI	KOG0143-Iron/ascorbate family oxidoreductases	POPTR_0010s10700
Potri.010G096900	Chr10:11909454-11911433		2.87489	4.39746	7.71623	8.55968	2.70361	4.84508	0.225832	5.77047		-5.09458						4.67537		DEG							35.2	0	0
Potri.010G100500	Chr10:12196027-12199402	AT2G02010	0.177495	0.221442	0.0595772	0.119973	0.486151	4.85739	0.223847	3.68684							3.32071	4.0418		DEG						C_all	13.1.1.1.1	glutamate decarboxylase 4	0	similar to glutamate decarboxylase; putative; similar to strong similarity to glutamate decarboxylase (Nicotiana tabacum) GI:21327029; [ co-ortholog (1of2) of At2g02000, At2g02010, ]	GO:0016831-carboxy-lyase activity;GO:0030170-pyridoxal phosphate binding;GO:0019752-carboxylic acid metabolism;GO:0004351-glutamate decarboxylase activity;GO:0006536-glutamate metabolism	PF00282-Pyridoxal-dependent decarboxylase conserved domain	PTHR11999-GROUP II PYRIDOXAL-5-PHOSPHATE DECARBOXYLASE;PTHR11999:SF1-SEX HORMONE-BINDING GLOBULIN	KOG1383-Glutamate decarboxylase/sphingosine phosphate lyase	POPTR_0010s11070, gw1.X.6258.1
Potri.010G101800	Chr10:12298499-12300929	AT1G68090	0.0676264	0.193703	0.044794	0	3.20525	2.85601	2.93435	0.33976								-3.11045		DEG							31.1	annexin 5	Encodes a calcium-binding protein annexin (AnnAt5).	similar to annexin 5; [ co-ortholog (2of2) of At1g68090, ]	GO:0005509-calcium ion binding;GO:0005544-calcium-dependent phospholipid binding	PF00191-Annexin	PTHR10502:SF10-ANNEXIN VII;PTHR10502-ANNEXIN	KOG0819-Annexin	POPTR_0010s11230, Pt-ANN5.1, eugene3.00100952
Potri.010G103100	Chr10:12422337-12423812	AT5G37490	1.43385	4.2231	1.00234	1.6672	3.98818	18.7083	3.18286	8.63616	1.47583	1.66695	2.14731	2.37296	1.5584		2.22988	1.44007	EZ-preferred	DEG							27.3.64+29.5.11.4.2	ARM repeat superfamily protein	0		GO:0004842-ubiquitin-protein ligase activity;GO:0016567-protein ubiquitination;GO:0000151-ubiquitin ligase complex	PF04564-U-box domain	PTHR22849-WDSAM1 PROTEIN		POPTR_0010s11370
Potri.010G112800	Chr10:13132808-13137175	AT1G70940	4.53266	4.95648	5.83248	12.4871	9.32491	14.443	12.7791	78.2091	1.04073	1.1316	1.54298	2.6469		1.09826	0.631205	2.61355	EZ-preferred	DEG							17.2.2	Auxin efflux carrier family protein	A regulator of auxin efflux and involved in differential growth. PIN3 is expressed in gravity-sensing tissues, with PIN3 protein accumulating predominantly at the lateral cell surface. PIN3 localizes to the plasma membrane and to vesicles. In roots, PIN3	similar to PIN1-like protein. [ORG:Populus tomentosa]; [ co-ortholog (2of2) of At1g70940, AAM55297, AAP59843, AAQ14258, AAM54033, BAD05032, At1g23080, AAM55299, At2g01420, ]	GO:0055085-transmembrane transport;GO:0016021-integral to membrane	PF03547-Membrane transport protein			POPTR_0010s12320, gw1.X.6584.1, Pt-PIN3.1, PIN3
Potri.010G113400	Chr10:13177175-13179816	AT1G71000	1.25443	1.68018	1.42719	2.10581	0.336455	0.408945	0.36741	1.96177	-1.89855	-1.95771	-2.03864					2.41669		DEG							20.2.1	Chaperone DnaJ-domain superfamily protein	0		GO:0031072-heat shock protein binding	PF00226-DnaJ domain	PTHR24077-FAMILY NOT NAMED;PTHR24077:SF66-		POPTR_0010s12370, estExt_fgenesh4_pg.C_LG_X1023
Potri.010G115900	Chr10:13387284-13388286		0	0	0.0563821	0.310064	0	0	0	1.78671								inf		DEG							35.2	0	0						POPTR_0010s12620, fgenesh4_pg.C_LG_X001054
Potri.010G119900	Chr10:13689641-13691227	AT2G01200	0	0	0	0	1.1784	1.01959	1.00975	0	inf	inf	inf					-inf		DEG							27.3.40	indole-3-acetic acid inducible 32	Belongs to auxin inducible gene family.		GO:0006355-regulation of transcription, DNA-dependent;GO:0005634-nucleus	PF02309-AUX/IAA family			POPTR_0010s12990
Potri.010G122400	Chr10:13896617-13897671	AT1G68360	2.37404	5.77846	1.83406	2.94725	2.90684	16.7112	2.45437	5.5994			1.53206	0.925902	1.28334		2.52329	1.18992		DEG							27.3.11	C2H2 and C2HC zinc fingers superfamily protein	0	similar to zinc finger protein-related; similar to zinc finger protein GI:790683 from (Arabidopsis thaliana); [ co-ortholog (1of2) of At1g68360, ]			PTHR10032-ZINC FINGER PROTEIN-RELATED;PTHR10032:SF122-		POPTR_0010s13230, eugene3.00101156
Potri.010G125100	Chr10:14109900-14112300	AT1G68520	0.0855577	0.0374499	0.027167	0.0550462	1.61615	1.55662	3.46935	0.744583								-2.22016		DEG							27.3.7	B-box type zinc finger protein with CCT domain	0	similar to Zinc finger protein CONSTANS-LIKE 6.; [ ortholog of At1g68520,]	GO:0008270-zinc ion binding;GO:0005622-intracellular;GO:0005515-protein binding	PF00643-B-box zinc finger;PF06203-CCT motif			POPTR_0010s13490, grail3.0006033201, Pt-COL6.3
Potri.010G127800	Chr10:14327335-14329804	AT1G68630	0	0	0.063253	0	8.87647	8.32009	2.01858	16.746	inf		inf	inf				3.0524		DEG							35.2	PLAC8 family protein	0			PF04749-PLAC8 family	PTHR15907-FAMILY NOT NAMED;PTHR15907:SF16-UNKNOWN PROTEIN		POPTR_0010s13790
Potri.010G129600	Chr10:14476392-14477011	AT1G13245	6.93287	3.28717	8.66632	2.0373	6.33628	6.30038	6.48311	6.25587						-2.08876				DEG						Opp_3h	35.2	ROTUNDIFOLIA like 17	0			PF08137-DVL family
Potri.010G133500	Chr10:14804268-14805771	AT1G13480	5.64618	2.56806	4.78868	0.0762679	42.5211	16.6282	22.3464	1.01805	2.91283	2.22234	2.69488		-1.1366		-1.35455	-4.45616		DEG							35.2	Protein of unknown function (DUF1262)	0			PF06880-Protein of unknown function (DUF1262)			POPTR_0010s14350
Potri.010G133600	Chr10:14808370-14809860	AT3G25590	0.18562	0.254415	0.167251	0.482651	0.742982	0.919178	0.846589	4.17583		2.33964	1.85316	3.11301				2.30233		DEG							35.2	0	0						POPTR_0010s14360, eugene3.00101268
Potri.010G134500	Chr10:14878817-14880395	AT1G68850	0	0	0	0	3.13314	0.648177	2.14641	2.4207	inf	inf		inf			-2.27315			DEG							26.12	Peroxidase superfamily protein	0	similar to Peroxidase 11 precursor (EC 1.11.1.7) (Atperox P11) (ATP23a/ATP23b).; [ co-ortholog (1of2) of At1g68850, ]	GO:0004601-peroxidase activity;GO:0020037-heme binding;GO:0006979-response to oxidative stress;GO:0055114-oxidation reduction	PF00141-Peroxidase			POPTR_0010s14460, gw1.X.450.1
Potri.010G138400	Chr10:15104791-15114102	AT3G45070	3.28588	2.15886	4.54652	2.18145	22.6578	12.6849	13.4785	85.6443	2.78565	1.56783	2.55477	5.295		-1.05948	-0.836893	2.6677	EZ-preferred	DEG		C	Opp	C	C_3h		11.8	P-loop containing nucleoside triphosphate hydrolases superfamily protein	0		GO:0008146-sulfotransferase activity	PF00685-Sulfotransferase domain	PTHR11783-SULFOTRANSFERASE (SULT);PTHR11783:SF1-SULFOTRANSFERASE-RELATED	KOG1584-Sulfotransferase	POPTR_0010s14820
Potri.010G138500	Chr10:15104791-15114102	AT3G45070	0.268975	0.209339	0.483446	0.583792	8.57667	6.29057	5.61778	91.3715				7.29015				4.02367		DEG		C	Opp	C			11.8	P-loop containing nucleoside triphosphate hydrolases superfamily protein	0	sulfotransferase family protein; similar to steroid sulfotransferase 3 (Brassica napus) GI:3420008; [ ortholog of At3g45080,At4g26280,At3g45070,At1g28170,At5g43690,At2g27570,]	GO:0008146-sulfotransferase activity	PF00685-Sulfotransferase domain	PTHR11783-SULFOTRANSFERASE (SULT);PTHR11783:SF1-SULFOTRANSFERASE-RELATED	KOG1584-Sulfotransferase	POPTR_0010s14830, grail3.1916000101
Potri.010G138700	Chr10:15139913-15140219	AT1G69050	50.6068	479.203	431.319	771.495	25.3582	718.348	193.237	261.623					3.24323		4.82416			DEG							35.2	0	0	similar to expressed protein in Arabidopsis thaliana; [ ortholog of At1g69050,]					POPTR_0010s14850, fgenesh4_pg.C_LG_X001261
Potri.010G142800	Chr10:15420939-15423504	AT4G16260	32.2668	5.0605	7.74364	7.33317	523.611	355.706	462.408	391.058	4.02037	5.90001	6.13526	5.7368	-2.6727		-0.557813		EZ-preferred	DEG					C_0.5h		26.4.1	Glycosyl hydrolase superfamily protein	0	similar to Glucan endo-1; similar to 3-beta-glucosidase; similar to basic vacuolar isoform precursor ((1->3)-beta-glucan endohydrolase) ((1->3)-beta-glucanase) (Beta-1; similar to 3-endoglucanase). [ORG:Hevea brasiliensis]; [ ortholog of P52407,At3g57270,	GO:0004553-hydrolase activity, hydrolyzing O-glycosyl compounds;GO:0005975-carbohydrate metabolism	PF00332-Glycosyl hydrolases family 17	PTHR16631-GLUCAN 1,3-BETA-GLUCOSIDASE-RELATED		POPTR_0010s15270, fgenesh4_pg.C_LG_X001297, Pt-HGN1.1
Potri.010G154300	Chr10:16207855-16212169	AT1G69170	1.11575	1.74069	1.16832	2.14151	3.71033	4.41962	2.93497	14.1511	1.73354	1.32892	1.34427	2.72421		0.8742		2.2695	EZ-preferred	DEG							33.3	Squamosa promoter-binding protein-like (SBP domain) transcription factor family protein	0	similar to squamosa promoter-binding protein-like 6 (SPL6); similar to squamosa promoter binding protein-like 6 (Arabidopsis thaliana) GI:5931683; similar to squamosa promoter-binding protein-like 6 (SPL6); similar to squamosa pro; [ ortholog of At1g69170	GO:0003677-DNA binding;GO:0005634-nucleus	PF03110-SBP domain			POPTR_0010s16400, fgenesh4_pg.C_LG_X001404
Potri.010G154600	Chr10:16228805-16230724		0.939342	14.0959	9.10547	0.564489	7.01084	29.5564	23.2135	49.1646	2.89986			6.44453	3.90748	-4.01172				DEG							35.2	0	0		GO:0005515-protein binding	PF00646-F-box domain
Potri.010G157900	Chr10:16463856-16468511	AT1G13740	8.65612	10.4228	9.44486	15.8042	1.79713	2.45411	2.45893	14.121	-2.26803	-1.9415	-2.08648			0.742706		2.52174		DEG							29.3.1	ABI five binding protein 2	Encodes a member of a small plant-specific gene family whose members interact with ABI5 and appear to be involved in mediating stress responses. AFP2 mutants affect a number of ABA mediated processes such as germination and response to osmotic and sugar s			PF07897-Protein of unknown function (DUF1675)			POPTR_0010s16550
Potri.010G159900	Chr10:16583247-16590208	AT1G26560	0.351878	0.322491	0.470612	0.200147	4.67653	0.273388	0.623713	0.416898	3.73229						-4.09641			DEG							26.3	beta glucosidase 40	0	similar to hydroxyisourate hydrolase. [ORG:Glycine max]; [ co-ortholog (1of2) of At1g26560, AAL92115, ]	GO:0004553-hydrolase activity, hydrolyzing O-glycosyl compounds;GO:0005975-carbohydrate metabolism	PF00232-Glycosyl hydrolase family 1	PTHR10353-GLYCOSIDE HYDROLASES	KOG0626-Beta-glucosidase, lactase phlorizinhydrolase, and related proteins	POPTR_0010s16740, gw1.X.866.1, Pt-HIUHASE.2
Potri.010G165400	Chr10:16909376-16910584	AT1G69480	0.84236	1.06946	0	1.10228	0.315275	0.175061	0.174779	0.724458						inf				DEG							34.7	EXS (ERD1/XPR1/SYG1) family protein	0			PF03105-SPX domain	PTHR10783-XENOTROPIC AND POLYTROPIC MURINE LEUKEMIA VIRUS RECEPTOR;PTHR10783:SF4-XENOTROPIC AND POLYTROPIC MURINE LEUKEMIA VIRUS RECEPTOR XPR1
Potri.010G166200	Chr10:16968412-16969968	AT1G69490	0.272169	0.144022	0.275212	1.71242	0.0718744	0.0936215	0.364846	0.743174				-1.20427		2.63742				DEG							33.99	NAC-like, activated by AP3/PI	Encodes a member of the NAC transcription factor gene family. It is expressed in floral primordia and upregulated by AP3 and PI. Its expression is associated with leaf senescence.		GO:0003677-DNA binding;GO:0006355-regulation of transcription, DNA-dependent	PF02365-No apical meristem (NAM) protein			POPTR_0010s17350
Potri.010G167200	Chr10:17010038-17012320	AT1G69530	6.56918	28.0043	8.31434	6.54191	5.08001	28.4958	8.75517	77.853				3.57297	2.09186		2.48785	3.15255		DEG		C		C			10.7	expansin A1	Member of Alpha-Expansin Gene Family. Naming convention from the Expansin Working Group (Kende et al, Plant Mol Bio). Involved in the formation of nematode-induced syncytia in roots of Arabidopsis thaliana.	similar to expansin 4. [ORG:Fragaria x ananassa]; [ co-ortholog (1of2) of AAK72875, At1g69530, ]		PF01357-Pollen allergen;PF03330-Rare lipoprotein A (RlpA)-like double-psi beta-barrel			POPTR_0010s17440, grail3.0154002001, Pt-EXPA1.1, PtEXPA3
Potri.010G167800	Chr10:17063754-17067374		0.981657	0.698402	1.19907	0.10926	3.24764	2.11223	3.86202	0.817579	1.7261	1.68744	1.59664					-2.23992		DEG							35.2	0	0
Potri.010G174400	Chr10:17501613-17503754	AT1G16390	48.5768	40.7136	76.0155	14.1516	58.6836	52.64	84.9891	21.6895			0.370651	0.616028		-2.42532		-1.97028		DEG					C_3h		34.14	organic cation/carnitine transporter 3	0	similar to organic cation transporter-related; similar to low similarity to Organic cation/carnitine transporter 2 (Solute carrier family 22; similar to member 5) (High-affinity sodium-dependent carnitine cotransporter) from {Homo sapiens} SP|O76082; simi	GO:0022857-transmembrane transporter activity;GO:0055085-transmembrane transport;GO:0016021-integral to membrane	PF00083-Sugar (and other) transporter	PTHR24064:SF40-SUBFAMILY NOT NAMED;PTHR24064-FAMILY NOT NAMED	KOG0255-Synaptic vesicle transporter SVOP and related transporters (major facilitator superfamily)	POPTR_0010s18160, gw1.X.1304.1
Potri.010G175200	Chr10:17565833-17566824	AT1G53540	0.736411	0.416031	0.777209	1.3754	2.53756	3.50881	2.92121	13.2918	1.78486	1.91019	3.07622	3.27262				2.1859	EZ-preferred	DEG							20.2.1	HSP20-like chaperones superfamily protein	0	similar to 17.5 kd heat shock protein Gmhsp17.6L. [ORG:Glycine max]; [ co-ortholog (6of13) of 1012218A, P27880, P19243, P04793, CAA25580, P05478, AAA33672, 1012218B, T07625, S00646, HHSY17, HHSY34, CAA30154, P04795, AAB03893, AAA33975, P04794, T07629, AAD		PF00011-Hsp20/alpha crystallin family	PTHR11527-SMALL HEAT-SHOCK PROTEIN (HSP20) FAMILY;PTHR11527:SF14-LETHAL(2) ESSENTIAL FOR LIFE - RELATED		POPTR_0010s18260, Pt-HSP17.8, grail3.0022001501
Potri.010G179500	Chr10:17822998-17827514	AT3G02630	0.527917	0.25564	0.897018	0.0711944	0.985054	0.543161	1.38027	0.216349								-2.67352		DEG							11.1.15	Plant stearoyl-acyl-carrier-protein desaturase family protein	0		GO:0045300-acyl-[acyl-carrier protein] desaturase activity;GO:0006631-fatty acid metabolism;GO:0055114-oxidation reduction	PF03405-Fatty acid desaturase			POPTR_0010s18660
Potri.010G183500	Chr10:18075600-18078917	AT5G05390	1.3233	0.319424	0.238359	1.19295	11.9734	13.9764	11.6102	14.1534	3.17762	5.60611	5.45137	3.56855	-2.0506	2.32332			EZ-preferred	DEG					C_3h Opp_0.5h		16.1	laccase 12	putative laccase, a member of laccase family of genes (17 members in Arabidopsis).		GO:0016491-oxidoreductase activity;GO:0055114-oxidation reduction;GO:0005507-copper ion binding	PF00394-Multicopper oxidase;PF07731-Multicopper oxidase;PF07732-Multicopper oxidase	PTHR11709-MULTI-COPPER OXIDASE;PTHR11709:SF9-LACCASE	KOG1263-Multicopper oxidases	POPTR_0010s19080
Potri.010G183900	Chr10:18106429-18107759	AT2G40330	12.2598	2.11764	9.0334	0.280278	56.9446	29.1449	34.9719	10.7025	2.21562	1.95285	3.78271	5.25495	-2.53341	-5.01034	-0.966316	-1.70825	EZ-preferred	DEG		C			C_all		20.2.99	PYR1-like 6	Encodes a member of the PYR (pyrabactin resistance )/PYL(PYR1-like)/RCAR (regulatory components of ABA receptor) family proteins with 14 members. PYR/PYL/RCAR family proteins function as abscisic acid sensors. Mediate ABA-dependent regulation of protein		GO:0006952-defense response;GO:0009607-response to biotic stimulus	PF10604-Polyketide cyclase / dehydrase and lipid transport			POPTR_0010s19120
Potri.010G185900	Chr10:18254234-18256434	AT3G46510	0.385667	0.635163	0.119159	0.358104	0.904102	3.778	1.02283	1.71823	1.22913	3.10161	2.57243	2.26247			2.06307		EZ-preferred	DEG							29.5.11.4.2	plant U-box 13	Encodes a protein containing a UND, a U-box, and an ARM domain. This protein has E3 ubiquitin ligase activity based on in vitro assays. Can be phosphorylated in vitro by MLPK, ARK1, and ARK2 but not by SD1-29.		GO:0005515-protein binding;GO:0004842-ubiquitin-protein ligase activity;GO:0016567-protein ubiquitination;GO:0000151-ubiquitin ligase complex	PF00514-Armadillo/beta-catenin-like repeat;PF04564-U-box domain	PTHR23315:SF31-OS06G0102700 PROTEIN;PTHR23315-BETA CATENIN-RELATED ARMADILLO REPEAT-CONTAINING		POPTR_0010s19330, fgenesh4_pg.C_LG_X001675
Potri.010G186600	Chr10:18293878-18297234	AT3G09230	2.36209	6.04883	8.38067	0.750578	2.89349	8.66978	10.464	14.7						-3.48099				DEG							35.2	myb domain protein 1	member of MYB3R- and R2R3- type MYB- encoding genes		GO:0003677-DNA binding	PF00249-Myb-like DNA-binding domain
Potri.010G191000	Chr10:18607726-18613071	AT2G38120	3.65359	4.06549	4.64516	18.7464	9.73602	8.78964	10.0136	34.8053	1.41402	1.10816	1.11237	0.892692		2.01281		1.79734		DEG							34.3	Transmembrane amino acid transporter family protein	Encodes an auxin influx transporter. AUX1 resides at the apical plasma membrane of protophloem cells and at highly dynamic subpopulations of Golgi apparatus and endosomes in all cell types. AUX1 action in the lateral root cap and/or epidermal cells infl	similar to putative AUX1-like permease. [ORG:Populus tremula x Populus tremuloides]; [ co-ortholog (1of2) of CAC12995, AAM55302, AAG17171, ]		PF01490-Transmembrane amino acid transporter protein	PTHR22950:SF14-SUBFAMILY NOT NAMED;PTHR22950-AMINO ACID TRANSPORTER	KOG1303-Amino acid transporters	POPTR_0010s19840, PtrAUX3, Pt-LAX1.2, estExt_fgenesh4_pg.C_LG_X1704
Potri.010G194800	Chr10:18866571-18868734		0.508435	1.03689	0.269659	0.961125	0.607836	2.56249	0.335445	0.351142							2.07579			DEG							35.2	0	0						POPTR_0010s20200, fgenesh4_pg.C_LG_X001765
Potri.010G199600	Chr10:19180135-19182831	AT3G11410	2.97319	9.1251	2.78445	19.6134	14.4449	33.9436	13.6919	64.6817	2.28048	2.29786	1.89523	1.72152	1.61783	2.81638	1.23258	2.24004	EZ-preferred	DEG							29.4	protein phosphatase 2CA	Encodes protein phosphatase 2C. Negative regulator of ABA signalling. Expressed in seeds during germination. mRNA up-regulated by drought and ABA.	similar to Protein phosphatase 2C (EC 3.1.3.16) (PP2C).; [ co-ortholog (1of2) of At3g11410, ]	GO:0003824-catalytic activity	PF00481-Protein phosphatase 2C	PTHR13832-PROTEIN PHOSPHATASE 2C;PTHR13832:SF115-SUBFAMILY NOT NAMED	KOG0698-Serine/threonine protein phosphatase	POPTR_0010s20720, grail3.0022022401
Potri.010G199900	Chr10:19203677-19208514	AT3G11420	0.0497912	0.00865701	0.0198588	0.200139	0.195896	0.260455	0.125865	0.931726								2.88802		DEG						C_3h	35.2	Protein of unknown function (DUF604)	0		GO:0016757-transferase activity, transferring glycosyl groups;GO:0016020-membrane	PF04646-Protein of unknown function, DUF604	PTHR10811:SF5-RADICAL FRINGE;PTHR10811-BETA-1,3-N-ACETYLGLUCOSAMINYLTRANSFERASE RADICAL FRINGE	KOG2246-Galactosyltransferases	POPTR_0010s20760, POPTR_0010s20750
Potri.010G203100	Chr10:19467418-19470112	AT3G55470	5.17141	7.14321	5.13507	1.15029	104.952	92.4407	159.911	50.7549	4.34303	4.96074	3.69388	5.46348		-2.15839		-1.65565	EZ-preferred	DEG		C					35.2	Calcium-dependent lipid-binding (CaLB domain) family protein	0	similar to C2 domain-containing protein; similar to phloem protein GI:4164539 from (Cucurbita maxima); [ co-ortholog (3of4) of At3g55470, ]	GO:0005515-protein binding	PF00168-C2 domain	PTHR26357-FAMILY NOT NAMED;PTHR26357:SF5-	KOG1030-Predicted Ca2+-dependent phospholipid-binding protein	POPTR_0010s21060, gw1.X.2166.1
Potri.010G224000	Chr10:20810936-20812018	AT3G11400	22.7368	42.7026	37.2053	214.144	172.297	1877.7	1005.09	547.797	2.9218						3.446			DEG				Opp			35.2	eukaryotic translation initiation factor 3G1	One of the 2 genes that code for the G subunit of eukaryotic initiation factor 3 (EIF3).						POPTR_0010s23090, fgenesh4_pg.C_LG_X002041
Potri.010G234200	Chr10:21471439-21471732	AT3G29034	31.4299	107.39	184.031	0	89.9171	116.252	196.169	126.239						-inf				DEG					C_3h		35.2	0	0						POPTR_0010s24040
Potri.010G237000	Chr10:21649223-21650790	AT5G03610	0.0285489	0	0	0.061071	2.4706	0.583853	1.2752	1.44064		inf					-2.08119			DEG		C		C	Opp_0.5h		26.28	GDSL-like Lipase/Acylhydrolase superfamily protein	0		GO:0016788-hydrolase activity, acting on ester bonds;GO:0006629-lipid metabolism	PF00657-GDSL-like Lipase/Acylhydrolase	PTHR22835-ZINC FINGER FYVE DOMAIN CONTAINING PROTEIN;PTHR22835:SF39-LATERAL SIGNALING TARGET PROTEIN 2
Potri.010G238100	Chr10:21707532-21708512	AT3G10080	2.90433	7.9686	1.10655	7.5408	10.9712	14.3794	7.77262	70.1921	1.91744	2.81233		3.21852	1.45612	2.76865		3.17483		DEG		C		C			20.2.99	RmlC-like cupins superfamily protein	0	similar to Germin-like protein subfamily 3 member 2 precursor.; [ co-ortholog (3of3) of At3g10080, ]	GO:0045735-nutrient reservoir activity	PF00190-Cupin			POPTR_0010s24460, grail3.0106013801
Potri.010G243200	Chr10:21925612-21926502	AT5G06490	1.09114	0.413482	1.01657	0.054035	1.41348	0.874992	0.828538	0								-inf		DEG					C_3h		29.5.11.4.2	RING/U-box superfamily protein	0			PF00097-Zinc finger, C3HC4 type (RING finger)	PTHR22764-RING FINGER PROTEIN 11 (SID 1669) (NEDD4 WW DOMAIN-BINDING PROTEIN 2).		POPTR_0010s24940
Potri.010G243500	Chr10:21934143-21934641	AT5G06490	8.92815	8.36324	11.7267	0	5.89368	9.29544	1.77296	0.6936						-inf				DEG					C_3h		29.5.11.4.2	RING/U-box superfamily protein	0			PF00097-Zinc finger, C3HC4 type (RING finger)	PTHR14155-RING FINGER PROTEIN 6/12/38		POPTR_0010s24970
Potri.011G001600	Chr11:94424-95116	AT4G21870	6.1242	8.70624	11.3437	1.35779	70.214	109.59	63.8296	17.0971	3.51917	2.49233	3.65392	3.65442		-3.06256	0.642286	-1.90047	EZ-preferred	DEG					C_3h	C_3h	20.2.1	HSP20-like chaperones superfamily protein	0			PF00011-Hsp20/alpha crystallin family	PTHR11527-SMALL HEAT-SHOCK PROTEIN (HSP20) FAMILY;PTHR11527:SF14-LETHAL(2) ESSENTIAL FOR LIFE - RELATED
Potri.011G002100	Chr11:108144-108486	AT1G11655	1.68514	8.34954	0	0	17.2517	41.5983	52.0468	0		inf						-inf		DEG							35.2	0	0	similar to expressed protein in Arabidopsis thaliana; [ co-ortholog (2of2) of At1g11655, ]					POPTR_0021s00890, fgenesh4_pg.C_LG_XI000015
Potri.011G015500	Chr11:1234137-1235187	AT4G22190	3.41252	2.41076	3.52823	2.27907	2.4339	2.62299	2.5267	0.459436				-2.31051				-2.45932		DEG							35.2	0	0						POPTR_0011s01960, fgenesh4_pg.C_scaffold_548000002
Potri.011G018700	Chr11:1571346-1577176	AT1G12000	723.405	3385.74	2579.12	3138.37	463.546	1633.19	1108.8	1555.31	-0.64209	-1.21788	-1.05178	-1.01281	2.2266		1.8169			DEG							4.1.4	Phosphofructokinase family protein	0		GO:0003872-6-phosphofructokinase activity;GO:0006096-glycolysis;GO:0005945-6-phosphofructokinase complex	PF00365-Phosphofructokinase	PTHR13697-PHOSPHOFRUCTOKINASE
Potri.011G020900	Chr11:1796813-1799259	AT1G05010	0.13572	0.123043	0.0780785	0.071714	1.96051	1.66278	0.924224	7.3949	3.85252	3.56525	3.75635	6.68813				3.00022	EZ-preferred	DEG		Opp	Opp	Opp			17.5.1	ethylene-forming enzyme	Encodes 1-aminocyclopropane-1-carboxylate oxidase	similar to aminocyclopropane carboxylate oxidase. [ORG:Vigna radiata]; [ co-ortholog (1of2) of AAF36484, BAA76387, AAT09053, AAC67233, T10817, T10813, O48882, CAA60576, AAC48922, T16988, AAA33412, CAA04895, CAA64799, P31239, AAT09055, AAB26552, Q00985, BA	GO:0016491-oxidoreductase activity;GO:0016706-oxidoreductase activity, acting on paired donors, with incorporation or reduction of molecular oxygen, 2-oxoglutarate as one donor, and incorporation of one atom each of oxygen into both donors;GO:0055114-oxid	PF03171-2OG-Fe(II) oxygenase superfamily	PTHR10209-FE(II)/ ASCORBATE OXIDASE SUPERFAMILY;PTHR10209:SF55-OXIDOREDUCTASE, 2OG-FE(II) OXYGENASE FAMILY PROTEI	KOG0143-Iron/ascorbate family oxidoreductases	POPTR_0011s00970, ACO7, Pt-ACO1.3, eugene3.00110176
Potri.011G023500	Chr11:1956406-1957794	AT3G17640	4.34235	6.68458	3.72253	2.82648	0.642537	4.43053	0.950531	2.07755	-2.75662	-1.96948			0.62236		2.78563	1.12808		DEG							20.1	Leucine-rich repeat (LRR) family protein	0	leucine-rich repeat family protein; [ co-ortholog (2of2) of At3g17640, ]	GO:0005515-protein binding	PF00560-Leucine Rich Repeat;PF08263-Leucine rich repeat N-terminal domain	PTHR24420-FAMILY NOT NAMED;PTHR24420:SF511-		POPTR_0011s00690, fgenesh4_pg.C_LG_XI000214
Potri.011G030900	Chr11:2584391-2589922	AT1G61740	6.23965	6.23859	5.7814	1.32484	62.671	53.3589	68.2112	56.4128	3.32826	3.56052	3.09644	5.41213		-2.1256			EZ-preferred	DEG			C		C_3h		35.2	Sulfite exporter TauE/SafE family protein	0	similar to expressed protein in Arabidopsis thaliana; [ co-ortholog (1of2) of At1g11540, At1g61740, ]	GO:0016021-integral to membrane	PF01925-Sulfite exporter TauE/SafE	PTHR14255-ATP-DEPENDENT PROTEASE (CEREBLON)		POPTR_0011s03350, gw1.XI.2407.1
Potri.011G040600	Chr11:3441624-3441944		50.9041	991.013	550.387	559.686	147.572	1489.15	671.926	899.91	1.53557				4.28305		3.335			DEG							35.2	0	0
Potri.011G042500	Chr11:3609887-3619150	AT4G05020	0.480484	0.506129	0.439881	1.03446	2.42302	2.33643	1.5801	7.31386	2.33425	1.84483	2.20673	2.82176		1.23369		2.21061	EZ-preferred	DEG		C		C			9.2.1.2	NAD(P)H dehydrogenase B2	0	similar to NADH dehydrogenase-like protein. [ORG:Medicago sativa]; [ co-ortholog (2of2) of At4g05020, At4g21490, AAL15652, ]	GO:0016491-oxidoreductase activity;GO:0050660-FAD binding;GO:0055114-oxidation reduction	PF07992-Pyridine nucleotide-disulphide oxidoreductase;PF00070-Pyridine nucleotide-disulphide oxidoreductase;PF00036-EF hand	PTHR22915-NADH DEHYDROGENASE-RELATED;PTHR22915:SF4-NADH DEHYDROGENASE-RELATED	KOG2495-NADH-dehydrogenase (ubiquinone)	POPTR_0011s04220, grail3.0091006302, POPTR_0011s04210
Potri.011G044600	Chr11:3784679-3789430	AT1G07180	0.763541	0.941404	0.718642	1.01573	0.127266	0.176504	0.156504	1.29907			-2.41511					3.05321		DEG							9.2.1.4	alternative NAD(P)H dehydrogenase 1	Internal NAD(P)H dehydrogenase in mitochondria. The predicted protein sequence has high homology with other designated NAD(P)H DHs from microorganisms; the capacity for matrix NAD(P)H oxidation via the rotenone-insensitive pathway is significantly reduced		GO:0016491-oxidoreductase activity;GO:0050660-FAD binding;GO:0055114-oxidation reduction	PF07992-Pyridine nucleotide-disulphide oxidoreductase;PF00070-Pyridine nucleotide-disulphide oxidoreductase	PTHR22915:SF4-NADH DEHYDROGENASE-RELATED;PTHR22915-NADH DEHYDROGENASE-RELATED	KOG2495-NADH-dehydrogenase (ubiquinone)
Potri.011G044700	Chr11:3791478-3792302		4.30906	4.37959	1.97254	5.06455	2.41483	4.46075	1.34444	5.50645						1.36038		2.03411		DEG							35.2	0	0						POPTR_0011s04450, eugene3.00110295
Potri.011G044800	Chr11:3796758-3797326		1.23601	3.75651	0.672815	2.7156	0.756095	4.17155	0	3.46388							2.46394	inf		DEG							35.2	0	0						POPTR_0011s04460, eugene3.00110294
Potri.011G046000	Chr11:3891970-3896451	AT2G07707	1.8791	0.834953	0.326595	1.16838	26.7144	1.08751	0.305832	0.67277	3.8295						-4.61852			DEG							9.9	Plant mitochondrial ATPase, F0 complex, subunit 8 protein	0		GO:0016021-integral to membrane;GO:0005739-mitochondrion;GO:0016820-hydrolase activity, acting on acid anhydrides, catalyzing transmembrane movement of substances	PF06449-Mitochondrial domain of unknown function (DUF1082)
Potri.011G054200	Chr11:4708199-4709817	AT4G21020	0.354494	0.0833957	0.206938	1.13517	0.607507	0.772447	0.413475	1.12036						2.45564		1.43809		DEG							35.2	Late embryogenesis abundant protein (LEA) family protein	0	similar to maturation protein pPM32. [ORG:Glycine max]; [ co-ortholog (1of2) of AAD49719, At5g44310, At4g21020, ]			PTHR23241-LATE EMBRYOGENESIS ABUNDANT (PLANTS) LEA-RELATED		POPTR_0011s05400, Pt-PM32.2, eugene3.01240062
Potri.011G056900	Chr11:4988265-4989478	AT1G28360	0.20603	0.652655	0.436843	0.725292	2.04238	4.40153	1.12101	5.12324	3.30932		2.75361	2.82042			1.10776	2.19226		DEG							27.3.3	ERF domain protein 12	encodes a member of the ERF (ethylene response factor) subfamily B-1 of ERF/AP2 transcription factor family (ERF12). The protein contains one AP2 domain. There are 15 members in this subfamily including ATERF-3, ATERF-4, ATERF-7, and leafy petiole.	similar to ERF domain protein 12 (ERF12); similar to ERF domain protein 12(AtERF12) GI:15207791 from (Arabidopsis thaliana); [ co-ortholog (2of2) of At1g28360, ]	GO:0003700-transcription factor activity;GO:0006355-regulation of transcription, DNA-dependent	PF00847-AP2 domain			POPTR_0011s05570, ERF44, estExt_fgenesh4_pm.C_1240032
Potri.011G057400	Chr11:5057152-5061138		2.96401	3.30258	3.0753	4.75986	7.34194	7.14199	9.34863	1.69322	1.30861	1.60403	1.11273	-1.49115				-2.46498		DEG							35.2	0	0						POPTR_0011s05630, grail3.0124005901
Potri.011G059400	Chr11:5348255-5349669	AT5G46060	5.24925	3.91391	6.51641	1.41473	17.8771	11.5726	19.815	6.75112	1.76793	1.60445	1.56403	2.2546		-2.20355	-0.627403	-1.5534	EZ-preferred	DEG							35.2	Protein of unknown function, DUF599	0			PF04654-Protein of unknown function, DUF599			POPTR_0011s05840
Potri.011G059600	Chr11:5353920-5355272	AT4G35160	0.893988	2.23381	0.302096	6.11491	3.22172	17.9982	2.54402	9.45791	1.8495	3.07403	3.01027	0.62919	1.32118	4.33925	2.48195	1.89441	EZ-preferred	DEG							16.2	O-methyltransferase family protein	0	similar to 6a-hydroxymaackiain methyltransferase (EC 2.1.1.-) - garden pea. [ORG:Pisum sativum]; [ co-ortholog (19of20) of O24529, O22308, AAM23004, CAH05089, AAC49926, CAH05087, CAH05078, O22309, CAH05079, AAC49856, 1FP2_A, CAH05085, CAD29556, CAD29459,	GO:0008171-O-methyltransferase activity;GO:0008168-methyltransferase activity;GO:0046983-protein dimerization activity	PF00891-O-methyltransferase;PF08100-Dimerisation domain	PTHR11746-O-METHYLTRANSFERASE	KOG3178-Hydroxyindole-O-methyltransferase and related SAM-dependent methyltransferases	POPTR_0011s05860, FOMT8, eugene3.01870010, Pt-OOMT2.20
Potri.011G061800	Chr11:5505508-5506354	AT4G18450	4.21	1.48886	4.4331	2.37053	3.22063	0.609425	2.68274	0.860594				-1.4618	-1.49962		-2.40182	-1.6403		DEG							17.5.2	Integrase-type DNA-binding superfamily protein	encodes a member of the ERF (ethylene response factor) subfamily B-3 of ERF/AP2 transcription factor family. The protein contains one AP2 domain. There are 18 members in this subfamily including ATERF-1, ATERF-2, AND ATERF-5.		GO:0003700-transcription factor activity;GO:0006355-regulation of transcription, DNA-dependent	PF00847-AP2 domain			POPTR_0011s06020
Potri.011G062600	Chr11:5626642-5630481	AT2G29120	0.0382307	0.175544	0.0754928	0.137811	0.545676	2.32775	0.380615	1.23385			3.72904	3.1624			2.09282	1.69676		DEG						Opp_0.5h	30.1	glutamate receptor 2.7	member of Putative ligand-gated ion channel subunit family		GO:0004970-inotropic glutamate receptor activity;GO:0005234-glutamate-gated ion channel activity;GO:0016020-membrane;GO:0005215-transporter activity;GO:0006810-transport;GO:0030288-periplasmic space (sensu Gram-negative Bacteria)	PF01094-Receptor family ligand binding region;PF00060-Ligand-gated ion channel;PF00497-Bacterial extracellular solute-binding proteins, family 3	PTHR18966-IONOTROPIC GLUTAMATE RECEPTOR-RELATED;PTHR18966:SF6-gb def: agcp9714 [anopheles gambiae str. pest]	KOG1052-Glutamate-gated kainate-type ion channel receptor subunit GluR5 and related subunits	POPTR_0011s07800, eugene3.00110776
Potri.011G066200	Chr11:6083334-6084666	AT1G78830	10.3982	6.76891	8.60595	1.62929	6.35148	5.74517	6.81315	1.32584	-0.711174				-0.619343	-2.40109		-2.36141		DEG					C_3h		30.2.17	Curculin-like (mannose-binding) lectin family protein	0		GO:0048544-recognition or rejection of self pollen;GO:0005529-sugar binding	PF00954-S-locus glycoprotein family;PF01453-D-mannose binding lectin	PTHR11795-PROTEIN KINASE;PTHR11795:SF316-RECEPTOR TYROSINE PROTEIN RECEPTOR		POPTR_0011s07370
Potri.011G070500	Chr11:6643321-6644064	AT1G29290	0.267572	0.517649	0	0.935626	0.605122	1.97318	0.849537	2.93865		inf				inf				DEG							35.2	0	0	similar to expressed protein in Arabidopsis thaliana; [ co-ortholog (2of2) of At1g29290, ]					POPTR_0011s06950, eugene3.00110687
Potri.011G074500	Chr11:7202408-7202750	ATCG00065	4.44399	116.748	112.713	250.642	0	235.714	267.935	209.489							inf			DEG							29.2.1.1.1.1.12	ribosomal protein S12A	chloroplast gene encoding ribosomal protein s12. The gene is located in three distinct loci on the chloroplast genome and is transpliced to make one transcript.		GO:0003735-structural constituent of ribosome;GO:0006412-protein biosynthesis;GO:0005622-intracellular;GO:0005840-ribosome	PF00164-Ribosomal protein S12	PTHR11652-30S RIBOSOMAL PROTEIN S12 FAMILY MEMBER
Potri.011G077300	Chr11:7645105-7646443	AT3G23730	1.74415	0.920306	2.18447	0.36863	0.0696839	0	0	0		-inf	-inf			-2.56704				DEG		Opp		Opp	C_3h		10.7	xyloglucan endotransglucosylase/hydrolase 16	0		GO:0004553-hydrolase activity, hydrolyzing O-glycosyl compounds;GO:0005975-carbohydrate metabolism;GO:0016762-xyloglucan:xyloglucosyl transferase activity;GO:0006073-glucan metabolism;GO:0005618-cell wall;GO:0048046-apoplast	PF00722-Glycosyl hydrolases family 16;PF06955-Xyloglucan endo-transglycosylase (XET) C-terminus
Potri.011G085400	Chr11:9396323-9397769		4.85942	9.68855	6.48245	13.5396	6.26803	11.4842	16.5535	0								-inf		DEG							35.2	0	0
Potri.011G086900	Chr11:10131851-10132972	AT3G20800	4.60731	6.84114	20.644	0	2.14944	0	4.33235	0						-inf				DEG							27.3.99	Cell differentiation, Rcd1-like protein	0			PF04078-Cell differentiation family, Rcd1-like	PTHR12262-UNCHARACTERIZED
Potri.011G112400	Chr11:13738154-13740579	AT3G14440	0.699632	34.115	0.53707	5.34481	0.345356	35.0831	0.139419	3.67255				-0.541354	5.60767	3.31496	6.66655	4.71928		DEG					C_all	C_all	17.1.1.1.10	nine-cis-epoxycarotenoid dioxygenase 3	Encodes 9-<i>cis</i>-epoxycarotenoid dioxygenase, a key enzyme in the biosynthesis of abscisic acid. Regulated in response to drought and salinity. Expressed in roots, flowers and seeds. Localized to the chloroplast stroma and thylakoid membrane.			PF03055-Retinal pigment epithelial membrane protein	PTHR10543-CARTENOID OXYGENASE;PTHR10543:SF1-9-CIS-EPOXYCAROTENOID DIOXYGENASE-RELATED	KOG1285-Beta, beta-carotene 15,15'-dioxygenase and related enzymes	POPTR_0011s11370, eugene3.00110845
Potri.011G119100	Chr11:14446017-14448250		0.834179	0.882942	36.8272	1.25555	15.5338	0.992004	1.38325	1.91159	4.21891	-4.73464				-4.87438	-3.96892			DEG							35.2	0	0
Potri.011G120800	Chr11:14606554-14608935	AT4G27470	4.37264	8.46608	4.73647	8.95824	1.67074	3.61668	0.994773	12.0777	-1.38802	-2.25137	-1.22703		0.95319	0.919404	1.11418	3.60184		DEG				Opp	Opp_3h	C_3h	29.5.11.4.2	RING membrane-anchor 3	Encodes a RING finger E3 ubiquitin ligase.			PF00097-Zinc finger, C3HC4 type (RING finger)	PTHR12313-RNF5	KOG0823-Predicted E3 ubiquitin ligase	POPTR_0011s12140
Potri.011G123300	Chr11:14820374-14822371	AT4G27410	1.36102	2.04249	1.22868	12.1525	3.91405	6.30652	5.30707	49.5949	1.52397	2.11081	1.62651	2.02894		3.30608	0.688182	3.22421	EZ-preferred	DEG				C	C_3h		33.99	NAC (No Apical Meristem) domain transcriptional regulator superfamily protein	Encodes a NAC transcription factor induced in response to dessication. It is localized to the nucleus and acts as a transcriptional activator in ABA-mediated dehydration response.	no apical meristem (NAM) family protein; similar to NAM (no apical meristem) GB:CAA63101 from (Petunia 10 hybrida); [ co-ortholog (1of2) of At3g15500, At1g52890, ]	GO:0003677-DNA binding;GO:0006355-regulation of transcription, DNA-dependent	PF02365-No apical meristem (NAM) protein			POPTR_0011s12400, Pt-ATNAC3.2, NAC036, estExt_Genewise1_v1.C_LG_XI3994
Potri.011G126900	Chr11:15183302-15185069	AT1G61260	0	0	0	0.101767	0.0445997	0.025764	0.267626	8.25388								4.94678		DEG							35.2	Protein of unknown function (DUF761)	0			PF05553-Cotton fibre expressed protein			POPTR_0011s12660
Potri.011G130400	Chr11:15580412-15582590	AT5G54585	4.83946	3.75025	3.67104	0.649268	12.4058	13.7323	8.51627	4.35936	1.3581	1.21403	1.87251	2.74723		-2.4993		-0.966106	EZ-preferred	DEG							35.2	0	0						POPTR_0011s13390, fgenesh4_pg.C_LG_XI001104
Potri.011G131100	Chr11:15622530-15626282	AT1G50600	1.0954	2.02897	0.764571	0.959864	3.0398	17.0642	2.29627	3.90519	1.47252	1.58657	3.07215	2.02449	0.889295		2.48892	0.766101	EZ-preferred	DEG							27.3.21	scarecrow-like 5	Encodes a scarecrow-like protein (SCL5). Member of GRAS gene family.			PF03514-GRAS family transcription factor			POPTR_0011s13460, eugene3.00111068, GRAS55
Potri.011G133300	Chr11:15785943-15788011	AT1G03670	0	0.109322	0	0.0648348	0.19114	1.06432	0.257749	0.751378			3.28328				2.47724			DEG							31.1	ankyrin repeat family protein	0		GO:0005515-protein binding	PF00023-Ankyrin repeat	PTHR24198:SF302-;PTHR24198-ANKYRIN REPEAT AND PROTEIN KINASE DOMAIN-CONTAININ	KOG4412-26S proteasome regulatory complex, subunit PSMD10	POPTR_0011s13660
Potri.011G133600	Chr11:15814643-15815945	AT4G03500	0	0.273152	0	0	0	5.15387	0.441858	3.72695				inf			inf			DEG		C					35.2	Ankyrin repeat family protein	0
Potri.011G137900	Chr11:16087359-16088155	AT2G42850	0	0	0	0.134258	0.253136	0.978259	0	2.73121			inf					inf		DEG				C			26.1	cytochrome P450, family 718	member of CYP718		GO:0005506-iron ion binding;GO:0009055-electron carrier activity;GO:0016705-oxidoreductase activity, acting on paired donors, with incorporation or reduction of molecular oxygen;GO:0020037-heme binding;GO:0055114-oxidation reduction	PF00067-Cytochrome P450	PTHR24286-FAMILY NOT NAMED;PTHR24286:SF25-		POPTR_0011s14100, fgenesh4_pg.C_LG_XI001178
Potri.011G147100	Chr11:16657928-16659853	AT4G10390	4.30989	2.55741	4.29011	3.06847	4.68284	14.9808	7.18355	61.9073		0.743682	2.55036	4.33452	-0.752968		1.67766	3.10734		DEG				C			29.4.1.57+30.2.99	Protein kinase superfamily protein	0		GO:0004672-protein kinase activity;GO:0005524-ATP binding;GO:0006468-protein amino acid phosphorylation	PF00069-Protein kinase domain	PTHR24420:SF445-SUBFAMILY NOT NAMED;PTHR24420-FAMILY NOT NAMED	KOG1187-Serine/threonine protein kinase	POPTR_0011s15020
Potri.011G150100	Chr11:16858894-16861452	AT4G10490	1.27636	1.14349	3.7455	2.45086	4.1848	4.14889	8.09445	38.115	1.71312	1.11177	1.85929	3.959				2.23535	EZ-preferred	DEG							17.5.1	2-oxoglutarate (2OG) and Fe(II)-dependent oxygenase superfamily protein	0		GO:0016491-oxidoreductase activity;GO:0016706-oxidoreductase activity, acting on paired donors, with incorporation or reduction of molecular oxygen, 2-oxoglutarate as one donor, and incorporation of one atom each of oxygen into both donors;GO:0055114-oxid	PF03171-2OG-Fe(II) oxygenase superfamily	PTHR10209-FE(II)/ ASCORBATE OXIDASE SUPERFAMILY;PTHR10209:SF55-OXIDOREDUCTASE, 2OG-FE(II) OXYGENASE FAMILY PROTEI	KOG0143-Iron/ascorbate family oxidoreductases	POPTR_0011s15310, gw1.XI.859.1
Potri.011G152900	Chr11:17119590-17122184	AT1G32780	0	0.0973162	0	0.163205	0.0239659	0.507238	0	1.33681				3.03404				inf		DEG							26.11	GroES-like zinc-binding dehydrogenase family protein	0		GO:0008270-zinc ion binding;GO:0016491-oxidoreductase activity;GO:0055114-oxidation reduction	PF00107-Zinc-binding dehydrogenase;PF08240-Alcohol dehydrogenase GroES-like domain	PTHR11695-ALCOHOL DEHYDROGENASE RELATED;PTHR11695:SF309-ALCOHOL DEHYDROGENASE 1	KOG0022-Alcohol dehydrogenase, class III	POPTR_0011s15610
Potri.011G155600	Chr11:17378588-17385439	AT5G36110	0.35823	0.420121	0.528589	0.827638	8.34403	8.16912	7.41945	38.1932				5.52817				2.36393		DEG							26.1	cytochrome P450, family 716, subfamily A, polypeptide 1	member of CYP716A		GO:0005506-iron ion binding;GO:0009055-electron carrier activity;GO:0016705-oxidoreductase activity, acting on paired donors, with incorporation or reduction of molecular oxygen;GO:0020037-heme binding;GO:0055114-oxidation reduction	PF00067-Cytochrome P450	PTHR24286-FAMILY NOT NAMED;PTHR24286:SF25-	KOG0157-Cytochrome P450 CYP4/CYP19/CYP26 subfamilies	POPTR_0011s15910, CYP716C1, eugene3.00111324
Potri.011G155900	Chr11:17403416-17405114	AT4G20800	0.0804755	0.0266429	0	0.271163	26.9828	0.781808	4.00865	2.88172	8.38928	inf		3.4097			-5.10908			DEG							26.8	FAD-binding Berberine family protein	0	similar to FAD-binding domain-containing protein; similar to SP|P93479|Reticuline oxidase precursor EC (1 5.3.9.Berberine) (bridge-forming-enzyme {Papaver) {somniferum} ; [ ortholog of At4g20800,]	GO:0008762-UDP-N-acetylmuramate dehydrogenase activity;GO:0016491-oxidoreductase activity;GO:0050660-FAD binding;GO:0055114-oxidation reduction	PF01565-FAD binding domain;PF08031-Berberine and berberine like	PTHR11748:SF29-SUBFAMILY NOT NAMED;PTHR11748-D-LACTATE DEHYDROGENASE		POPTR_0011s15940, gw1.XI.1034.1
Potri.011G158800	Chr11:17594103-17598584	AT2G34790	0.200912	0.359117	0.139082	0.522934	0.78121	1.78961	0.49932	2.17358				2.05537				2.12204		DEG				C			26.8	FAD-binding Berberine family protein	0		GO:0008762-UDP-N-acetylmuramate dehydrogenase activity;GO:0016491-oxidoreductase activity;GO:0050660-FAD binding;GO:0055114-oxidation reduction	PF01565-FAD binding domain	PTHR11748:SF29-SUBFAMILY NOT NAMED;PTHR11748-D-LACTATE DEHYDROGENASE		POPTR_0011s16210
Potri.011G159100	Chr11:17620870-17622571	AT5G44400	0.197574	0.126861	0.138604	0.107777	0.637494	1.25034	0.553707	4.18073			3.301	5.27764				2.91656		DEG							26.8	FAD-binding Berberine family protein	0		GO:0008762-UDP-N-acetylmuramate dehydrogenase activity;GO:0016491-oxidoreductase activity;GO:0050660-FAD binding;GO:0055114-oxidation reduction	PF01565-FAD binding domain;PF08031-Berberine and berberine like	PTHR11748:SF29-SUBFAMILY NOT NAMED;PTHR11748-D-LACTATE DEHYDROGENASE
Potri.011G161000	Chr11:17902248-17902512	AT5G44380	13.7048	0	0	277.32	480.428	5516.37	3180.58	6386.72		inf	inf				3.52133			DEG				C			35.2	FAD-binding Berberine family protein	0
Potri.011G163200	Chr11:18061140-18061994	AT3G05950	0.0942115	0.203566	0.098142	0	0.422024	9.04989	0	3.36559				inf				inf		DEG							20.2.99	RmlC-like cupins superfamily protein	0	similar to germin-like protein 1. [ORG:Medicago truncatula]; [ co-ortholog (26of48) of CAB65370, AAL15887, CAB65371, AAO32795, ]	GO:0045735-nutrient reservoir activity	PF00190-Cupin			POPTR_0011s16610, Pt-GER2.29, eugene3.01400069
Potri.011G164200	Chr11:18121197-18123152	AT4G10500	0.038894	0.0173175	0.195474	0.141794	2.56367	0	0.0239024	0.118835							-inf			DEG							17.5.1	2-oxoglutarate (2OG) and Fe(II)-dependent oxygenase superfamily protein	0		GO:0016491-oxidoreductase activity;GO:0016706-oxidoreductase activity, acting on paired donors, with incorporation or reduction of molecular oxygen, 2-oxoglutarate as one donor, and incorporation of one atom each of oxygen into both donors;GO:0055114-oxid	PF03171-2OG-Fe(II) oxygenase superfamily	PTHR10209-FE(II)/ ASCORBATE OXIDASE SUPERFAMILY;PTHR10209:SF55-OXIDOREDUCTASE, 2OG-FE(II) OXYGENASE FAMILY PROTEI	KOG0143-Iron/ascorbate family oxidoreductases	POPTR_0011s16710, estExt_fgenesh4_pg.C_35850001
Potri.012G000200	Chr12:11473-11782		39.7661	354.518	234.629	361.243	11.3959	223.155	102.262	266.389					3.15625					DEG							35.2	0	0
Potri.012G002700	Chr12:244106-247172	AT2G29380	0.225581	0.241562	0.298831	4.25852	0.0913937	0.141742	0.0825822	8.09215				0.926172		3.83295				DEG					C_3h		29.4	highly ABA-induced PP2C gene 3	0		GO:0003824-catalytic activity	PF00481-Protein phosphatase 2C	PTHR13832-PROTEIN PHOSPHATASE 2C;PTHR13832:SF115-SUBFAMILY NOT NAMED	KOG0698-Serine/threonine protein phosphatase	POPTR_0012s01740
Potri.012G012300	Chr12:1172996-1174636		5.05114	0.607374	1.94942	0.107625	37.6775	14.9984	31.4179	11.4856	2.89902	4.01047	4.62608		-3.05595			-1.45176		DEG							29.6	0	0		GO:0006457-protein folding	PF00254-FKBP-type peptidyl-prolyl cis-trans isomerase
Potri.012G012500	Chr12:1191596-1193186	AT3G60470	0.0135944	0.030881	0	0.0471508	0.202846	0.205752	0.229855	0.927534								2.01268		DEG							17.5.2	Plant protein of unknown function (DUF247)	0			PF03140-Plant protein of unknown function
Potri.012G019700	Chr12:1796426-1799628	AT4G27730	12.9491	12.2525	13.3083	3.22186	4.32044	5.59462	4.29578	2.4193	-1.5836	-1.63134	-1.13097			-2.04636		-0.828332		DEG					C_3h		34.13	oligopeptide transporter 1	oligopeptide transporter		GO:0055085-transmembrane transport	PF03169-OPT oligopeptide transporter protein	PTHR22601-ISP4 LIKE PROTEIN	KOG2262-Sexual differentiation process protein ISP4	POPTR_0012s02660
Potri.012G020800	Chr12:1891791-1893662	AT2G46620	0.435481	1.14303	0.452723	0.526121	1.67197	7.57348	2.05597	3.32124	1.94087	2.18312	2.7281	2.65825	1.39218		2.1794	0.691904	EZ-preferred	DEG		C		C			29.5.9	P-loop containing nucleoside triphosphate hydrolases superfamily protein	0		GO:0005524-ATP binding	PF00004-ATPase family associated with various cellular activities (AAA)	PTHR23070-BCS1 AAA-TYPE ATPASE;PTHR23070:SF1-AAA-TYPE ATPASE-RELATED	KOG0743-AAA+-type ATPase	POPTR_0012s02770
Potri.012G021000	Chr12:1902691-1904009	AT2G02880	2.8908	2.74552	1.9662	4.01691	2.29211	99.2632	19.3435	1.43012			5.17611	-1.48995		1.03068	5.43651			DEG		Opp		Opp			35.2	mucin-related	0
Potri.012G022400	Chr12:1977488-1978734	AT4G27670	0	0.0312119	0	0.0395424	0	0	0	1.41248								inf		DEG							20.2.1	heat shock protein 21	chloroplast located small heat shock protein.	similar to heat shock 22K protein - soybean (fragment). [ORG:Glycine max]; [ co-ortholog (1of3) of At4g27670, S00375, ]		PF00011-Hsp20/alpha crystallin family	PTHR11527-SMALL HEAT-SHOCK PROTEIN (HSP20) FAMILY;PTHR11527:SF18-HEAT SHOCK PROTEIN 26	KOG0710-Molecular chaperone (small heat-shock protein Hsp26/Hsp42)	POPTR_0012s02930, Pt-HSP21.3, gw1.XII.533.1
Potri.012G022600	Chr12:1993049-1995730	AT5G53660	0.935596	0.95512	1.05662	4.47089	0.305582	0.478298	0.377427	0.643703	-1.61433	-1.48519	-0.997774	-2.7961		2.08111			DZ-preferred	DEG							27.3.50	growth-regulating factor 7	Growth regulating factor encoding transcription activator. One of the nine members of a GRF gene family, containing nuclear targeting domain. Involved in leaf development and expressed in shoot and flower.		GO:0005515-protein binding;GO:0005524-ATP binding;GO:0016818-hydrolase activity, acting on acid anhydrides, in phosphorus-containing anhydrides;GO:0006355-regulation of transcription, DNA-dependent;GO:0005634-nucleus	PF08879-WRC;PF08880-QLQ			POPTR_0012s02950, fgenesh4_pg.C_LG_XII000270
Potri.012G025900	Chr12:2210750-2211105		37.0846	177.344	165.109	398.545	26.9329	253.625	92.0492	304.45					2.25766		3.23525			DEG							35.2	0	0
Potri.012G029200	Chr12:2601656-2602032		0	72.2133	0	0	0	300.704	169.232	334.655				inf			inf			DEG							35.2	0	0
Potri.012G029500	Chr12:2663098-2665000		119.738	742.324	438.718	742.94	102.049	317.523	227.501	405.574					2.63217					DEG							35.2	0	0
Potri.012G029600	Chr12:2671696-2672861		0.605578	2.16273	0.294426	0.449603	0.490918	0	0	1.33682								inf		DEG							35.2	0	0
Potri.012G029700	Chr12:2673702-2675233		19.3577	59.8521	382.672	90.5801	9.85394	273.175	14.1721	145.801		-4.75498					4.79298			DEG							35.2	0	0
Potri.012G030000	Chr12:2680180-2680468		45.208	623.684	696.172	550.833	0	1193.74	218.702	877.964	-inf				3.78616		inf			DEG							35.2	0	0						POPTR_1377s00200
Potri.012G030800	Chr12:2744394-2745758	AT1G51730	34.6002	99.2964	95.9431	137.181	15.3758	111.268	61.8552	91.2491					1.52096		2.8553			DEG							35.2	Ubiquitin-conjugating enzyme family protein	0						POPTR_0012s01450, fgenesh4_pg.C_scaffold_383000001
Potri.012G031700	Chr12:2820068-2822264	AT5G24110	4.02472	11.9673	3.36334	4.44428	0.888194	9.33209	0.496535	2.08309	-2.17994	-2.75993		-1.09322	1.57214		3.39325	2.06876		DEG							27.3.32	WRKY DNA-binding protein 30	member of WRKY Transcription Factor; Group III		GO:0003700-transcription factor activity;GO:0043565-sequence-specific DNA binding;GO:0006355-regulation of transcription, DNA-dependent	PF03106-WRKY DNA -binding domain			POPTR_0012s01380, fgenesh4_pg.C_LG_XII000123
Potri.012G032000	Chr12:2850427-2851287	AT3G61640	5.98842	0	12.692	0	109.857	11.5319	85.4267	21.3002	4.19731	2.75077	inf	inf	-inf	-inf	-3.25192	-2.00382	EZ-preferred	DEG					C_all		35.2	arabinogalactan protein 20	0	similar to expressed protein in Arabidopsis thaliana; [ co-ortholog (1of2) of At5g24105, ]		PF06376-Protein of unknown function (DUF1070)			POPTR_0012s01350, eugene3.00120129
Potri.012G032500	Chr12:2886794-2887357	AT3G57450	1.5525	8.65898	2.98516	38.0071	0	0.372597	0	3.84712		-inf		-3.30442	2.47961	3.67039		inf		DEG							35.2	0	0						POPTR_0012s01290
Potri.012G045600	Chr12:4175354-4175874	AT1G18290	0	0	0	0	4.35525	0.740786	2.64794	0	inf	inf						-inf		DEG							35.2	0	0						POPTR_0520s00220
Potri.012G056800	Chr12:5892711-5893936	AT3G02550	1.89621	7.85339	6.04146	3.77488	2.32725	3.51387	1.3434	4.47229		-2.16901	-1.16026		2.0502			1.73513		DEG					Opp_0.5h		27.3.37	LOB domain-containing protein 41	0			PF03195-Protein of unknown function DUF260			POPTR_0012s05340
Potri.012G059500	Chr12:6223504-6224500	AT1G49000	1.1057	2.52143	0.485495	3.41119	10.1105	27.6554	13.6545	28.7693	3.19282	4.81378	3.45525	3.07619	1.18928	2.81274	1.45171	1.07515	EZ-preferred	DEG							35.2	0	0	similar to expressed protein in Arabidopsis thaliana; [ ortholog of At1g49000,At3g18560,]					POPTR_0012s05610, estExt_fgenesh4_pg.C_LG_XII0509
Potri.012G063100	Chr12:7358446-7365327		1124.41	11406.6	9167.78	13393.2	1782.61	12699.9	11281.7	16687.1					3.34262		2.83275			DEG							35.2	0	0
Potri.012G069500	Chr12:9259858-9261554	AT3G47710	352.41	370.379	371.484	130.926	17.4303	15.3927	8.44509	1.52166	-4.33758	-5.45904	-4.58868	-6.42696		-1.50454		-2.47246	DZ-preferred	DEG							35.2	BANQUO 3	BNQ3 belongs to a family of atypical non-DNA binding basic helix-loop-helix (bHLH) proteins that heterodimerize with and negatively regulate bHLH transcription factors. Directly and negatively regulated by AP3 and PI in petals. Required for appropriate	bHLH family protein; [ co-ortholog (1of2) of At3g47710, At1g74500, ]	GO:0006355-regulation of transcription, DNA-dependent;GO:0030528-transcription regulator activity	PF00010-Helix-loop-helix DNA-binding domain	PTHR12565-STEROL REGULATORY ELEMENT-BINDING PROTEIN;PTHR12565:SF8-UPSTREAM TRANSCRIPTION FACTOR		POPTR_0012s07130, fgenesh4_pg.C_LG_XII000685
Potri.012G078900	Chr12:10481010-10483647	AT1G60190	1.51621	4.49757	2.06269	11.3566	1.26456	4.734	1.76589	9.18278					1.56868	2.46093	1.90443	2.37853		DEG					C_3h		29.5.11.4.2	ARM repeat superfamily protein	0		GO:0004842-ubiquitin-protein ligase activity;GO:0016567-protein ubiquitination;GO:0000151-ubiquitin ligase complex	PF04564-U-box domain	PTHR23315:SF31-OS06G0102700 PROTEIN;PTHR23315-BETA CATENIN-RELATED ARMADILLO REPEAT-CONTAINING		POPTR_0012s08030, fgenesh4_pm.C_LG_XII000281
Potri.012G079100	Chr12:10500235-10502708	AT4G20970	0	0	0.0439857	0.186017	0	0.106485	0	2.12456								inf		DEG							27.3.6	basic helix-loop-helix (bHLH) DNA-binding superfamily protein	0		GO:0006355-regulation of transcription, DNA-dependent;GO:0030528-transcription regulator activity	PF00010-Helix-loop-helix DNA-binding domain			POPTR_0012s08050, fgenesh4_pg.C_LG_XII000775
Potri.012G081100	Chr12:10741587-10744609	AT5G62520	0.427294	3.48456	0.64643	0.392827	0.241372	0.562878	0.579587	0.549348			-2.63008		3.02768					DEG							20.2.3	similar to RCD one 5	Encodes a protein with similarity to RCD1 but without the WWE domain. The protein does have a PARP signature upstream of the C-terminal protein interaction domain. The PARP signature may bind NAD+ and attach the ADP-ribose-moiety from NAD+ to the target m			PF12174-RST domain of plant C-terminal	PTHR14453:SF5-SUBFAMILY NOT NAMED;PTHR14453-PARP/ZINC FINGER CCCH TYPE DOMAIN CONTAINING PROTEIN		POPTR_0012s08250
Potri.012G081800	Chr12:10861175-10867230	AT3G62270	0.067183	0.0637152	0.0809627	0.0542447	4.02717	3.13525	3.67982	0.889686		5.50623	5.6208	4.03574				-2.04827		DEG		C					34.18	HCO3- transporter family	0		GO:0006820-anion transport;GO:0016021-integral to membrane;GO:0005452-inorganic anion exchanger activity;GO:0016020-membrane	PF00955-HCO3- transporter family	PTHR11453-ANION EXCHANGE PROTEIN;PTHR11453:SF6-ANION EXCHANGE PROTEIN-RELATED		POPTR_0012s08340, gw1.XII.78.1
Potri.012G089100	Chr12:11603597-11605559	AT4G12690	22.0525	12.0672	20.4123	9.84393	17.2604	6.81593	17.2357	3.72743			-0.824109	-1.40105	-0.869853	-1.05213	-1.34049	-2.20915		DEG							35.2	Plant protein of unknown function (DUF868)	0			PF05910-Plant protein of unknown function (DUF868)			POPTR_0012s09090, eugene3.00120818
Potri.012G089600	Chr12:11651628-11653636	AT3G48310	14.5203	10.2005	12.5404	3.04667	49.8593	32.6287	40.3263	21.629	1.77979	1.68514	1.6775	2.82766	-0.509435	-2.04128	-0.611723	-0.898756	EZ-preferred	DEG							26.1	cytochrome P450, family 71, subfamily A, polypeptide 22	putative cytochrome P450		GO:0005506-iron ion binding;GO:0009055-electron carrier activity;GO:0016705-oxidoreductase activity, acting on paired donors, with incorporation or reduction of molecular oxygen;GO:0020037-heme binding;GO:0055114-oxidation reduction	PF00067-Cytochrome P450	PTHR24298:SF44-;PTHR24298-FAMILY NOT NAMED	KOG0156-Cytochrome P450 CYP2 subfamily	POPTR_0012s09140, eugene3.00120822
Potri.012G092200	Chr12:11916705-11918679	AT1G14870	17.8934	15.7648	20.2967	7.00219	59.9739	97.0489	37.5514	6.13396	1.74491		2.622					-2.61398		DEG		C		C			35.2	PLANT CADMIUM RESISTANCE 2	0			PF04749-PLAC8 family	PTHR15907-FAMILY NOT NAMED;PTHR15907:SF11-SUBFAMILY NOT NAMED		POPTR_0012s09370
Potri.012G093400	Chr12:12007648-12008828	AT3G48460	0.736674	0.535959	1.20114	0.591718	2.8136	1.00121	2.1078	0.404161	1.93332						-1.49067	-2.38274		DEG							26.28	GDSL-like Lipase/Acylhydrolase superfamily protein	0		GO:0016788-hydrolase activity, acting on ester bonds;GO:0006629-lipid metabolism	PF00657-GDSL-like Lipase/Acylhydrolase	PTHR22835-ZINC FINGER FYVE DOMAIN CONTAINING PROTEIN;PTHR22835:SF39-LATERAL SIGNALING TARGET PROTEIN 2		POPTR_0012s09490
Potri.012G096800	Chr12:12290379-12292124	AT3G48520	0.303905	0.836029	0.285729	0.361385	1.31034	2.99776	0.884917	7.07982	2.10824	1.6309	1.84226	4.2921			1.19395	3.0001	EZ-preferred	DEG					C_3h		26.1	cytochrome P450, family 94, subfamily B, polypeptide 3	member of CYP94B		GO:0005506-iron ion binding;GO:0009055-electron carrier activity;GO:0016705-oxidoreductase activity, acting on paired donors, with incorporation or reduction of molecular oxygen;GO:0020037-heme binding;GO:0055114-oxidation reduction	PF00067-Cytochrome P450	PTHR24296-FAMILY NOT NAMED	KOG0157-Cytochrome P450 CYP4/CYP19/CYP26 subfamilies	POPTR_0012s09880
Potri.012G097900	Chr12:12390179-12392596	AT3G48550	8.63487	11.5635	8.12893	8.26064	0.972111	6.71266	1.35163	3.20874	-3.15098	-2.58836	-0.784627	-1.36425			2.78769	1.2473	DZ-preferred	DEG							27.3.99	0	0						POPTR_0012s09990
Potri.012G100700	Chr12:12588836-12592322	AT5G50670	3.93433	3.94482	4.26503	4.38759	0.514069	0.608491	0.288613	2.20018	-2.93608	-3.88535	-2.69665	-0.995809				2.93041	DZ-preferred	DEG							33.3	Squamosa promoter-binding protein-like (SBP domain) transcription factor family protein	0		GO:0003677-DNA binding;GO:0005634-nucleus	PF03110-SBP domain			POPTR_0012s10260, eugene3.00120942
Potri.012G104900	Chr12:12894760-12896793	AT5G50915	0.0372014	0.120698	0.0224781	0.358621	1.37602	1.28171	0.749468	5.02927				3.80982				2.74641		DEG							27.3.6	basic helix-loop-helix (bHLH) DNA-binding superfamily protein	0	basic helix-loop-helix (bHLH) family protein; basic helix-loop-helix (bHLH) family protein; [ co-ortholog (1of2) of At5g50915, ]	GO:0006355-regulation of transcription, DNA-dependent;GO:0030528-transcription regulator activity	PF00010-Helix-loop-helix DNA-binding domain	PTHR12565-STEROL REGULATORY ELEMENT-BINDING PROTEIN;PTHR12565:SF7-CENTROMERE-BINDING PROTEIN 1, CBP-1		POPTR_0012s10670, fgenesh4_pg.C_LG_XII001024
Potri.012G105300	Chr12:12928413-12930058	AT4G25050	0.703532	0.364792	1.14284	0.278011	1.46078	0.968155	1.84641	0.354374						-2.03942				DEG							11.1.12	acyl carrier protein 4	encodes an acyl carrier protein predominantly expressed in leaves. Gene expression is upregulated by light.		GO:0048037-cofactor binding	PF00550-Phosphopantetheine attachment site	PTHR20863-ACYL CARRIER PROTEIN/ZINC FINGER PROTEIN 593-RELATED;PTHR20863:SF12-SUBFAMILY NOT NAMED		POPTR_0012s10710
Potri.012G110300	Chr12:13246652-13261621	AT5G61820	0.053223	0.0878046	0.0791346	0.0999417	3.62547	0.324949	1.22907	0.985167							-3.47988			DEG							35.2	0	0			PF07712-Stress up-regulated Nod 19			POPTR_0012s11210
Potri.012G118000	Chr12:13844493-13846007	AT5G45120	0.47413	0.688611	0.15159	0.0727981	6.31753	5.29499	2.94746	0.729719	3.73601	4.28123	2.94287					-2.01406		DEG							27.3.99	Eukaryotic aspartyl protease family protein	0		GO:0004190-aspartic-type endopeptidase activity;GO:0006508-proteolysis and peptidolysis	PF00026-Eukaryotic aspartyl protease	PTHR13683-ASPARTYL PROTEASES;PTHR13683:SF98-CHLOROPLAST NUCLEIOD DNA-BINDING-RELATED	KOG1339-Aspartyl protease	POPTR_0012s11860, eugene3.02000013
Potri.012G118600	Chr12:13894991-13899411	AT3G06880	0.550197	0.417536	0.836379	0.184912	2.86548	2.31866	2.58071	1.19322	2.38076	1.62554	2.47332	2.68995		-2.17732		-1.11291	EZ-preferred	DEG							29.5.11.4.2	Transducin/WD40 repeat-like superfamily protein	0						POPTR_0012s11910, fgenesh4_pg.C_scaffold_200000019
Potri.012G120800	Chr12:14047668-14048209		15.3602	12.6527	15.6698	11.4517	34.7992	170.68	220.084	124.32							2.29417			DEG							35.2	0	0
Potri.012G123900	Chr12:14286370-14288604	AT3G54950	3.74305	19.3903	5.44746	20.5524	54.09	175.861	72.0135	205.219	3.85308	3.72461	3.18103	3.31978	2.37305	1.91565	1.701	1.51082	EZ-preferred	DEG				C			33.1	patatin-like protein 6	0		GO:0006629-lipid metabolism	PF01734-Patatin-like phospholipase	PTHR10470-PATATIN-RELATED;PTHR10470:SF4-PATATIN-RELATED	KOG0513-Ca2+-independent phospholipase A2	POPTR_0012s14940, eugene3.00121277
Potri.012G129100	Chr12:14627740-14631099	AT1G12380	0.195976	0.509993	0.269729	0.387172	1.20695	4.36079	1.07755	4.41616	2.62262	1.99817	3.09604	3.51175			1.85323	2.03504	EZ-preferred	DEG							35.2	0	0						POPTR_0012s14390
Potri.012G130700	Chr12:14743864-14746532	AT5G62220	0.0966332	0.203601	0.226216	0.476619	0.317099	0.201058	0.19183	1.05141				1.14141				2.45442		DEG							26.2	glycosyltransferase 18	0		GO:0016020-membrane	PF03016-Exostosin family	PTHR11062-EXOSTOSIN (HEPARAN SULFATE GLYCOSYLTRANSFERASE)-RELATED;PTHR11062:SF33-	KOG1021-Acetylglucosaminyltransferase EXT1/exostosin 1	POPTR_0012s14220
Potri.012G131800	Chr12:14813085-14822393	AT5G51760	4.17301	3.89723	4.96499	18.7523	4.83483	8.4617	7.59454	50.4826		0.613173	1.1185	1.42872		1.91721	0.807482	2.73275		DEG					C_3h	C_3h	29.4	Protein phosphatase 2C family protein	Encodes AHG1 (ABA-hypersensitive germination 1), a putative protein phosphatase 2C (PP2C). Expressed in seeds. AHG1 functions in seed development and germination.		GO:0003824-catalytic activity	PF00481-Protein phosphatase 2C	PTHR13832-PROTEIN PHOSPHATASE 2C;PTHR13832:SF115-SUBFAMILY NOT NAMED	KOG0698-Serine/threonine protein phosphatase	POPTR_0012s14110
Potri.012G132400	Chr12:14896156-14898412	AT5G51810	0.25652	0.0543693	0.28651	0.659627	2.08289	1.16931	5.6068	24.2002	3.02145	4.29052		5.19722				2.10977		DEG							17.5.1+17.6.1.11	gibberellin 20 oxidase 2	Encodes gibberellin 20-oxidase. Involved in gibberellin biosynthesis. Up-regulated by far red light in elongating petioles. Not regulated by a circadian clock.	similar to gibberellin 20-oxidase (EC 1.14.11.-) - garden pea. [ORG:Pisum sativum]; [ co-ortholog (2of2) of T06787, T11848, CAH59131, CAH59143, CAH59139, CAA62846, CAH59109, AAF29605, At5g51810, CAH59116, CAA70329, At4g25420, T06439, CAH59115, CAH59097, C	GO:0016491-oxidoreductase activity;GO:0016706-oxidoreductase activity, acting on paired donors, with incorporation or reduction of molecular oxygen, 2-oxoglutarate as one donor, and incorporation of one atom each of oxygen into both donors;GO:0055114-oxid	PF03171-2OG-Fe(II) oxygenase superfamily	PTHR10209-FE(II)/ ASCORBATE OXIDASE SUPERFAMILY;PTHR10209:SF55-OXIDOREDUCTASE, 2OG-FE(II) OXYGENASE FAMILY PROTEI	KOG0143-Iron/ascorbate family oxidoreductases	POPTR_0012s14040, Pt-GA20.1, GA20ox6, fgenesh4_pg.C_LG_XII001220
Potri.012G133500	Chr12:15037005-15038911	AT4G23030	1.04086	3.38588	1.05759	0.245706	1.06881	4.48252	0.324103	1.05378		-1.70626			1.70176		2.0683	1.70105		DEG							34.99	MATE efflux family protein	0		GO:0015238-drug transporter activity;GO:0015297-antiporter activity;GO:0006855-multidrug transport;GO:0055085-transmembrane transport;GO:0016020-membrane	PF01554-MatE	PTHR11206:SF38-NA+ DRIVEN MULTIDRUG EFFLUX PUMP;PTHR11206-MULTIDRUG RESISTANCE PUMP	KOG1347-Uncharacterized membrane protein, predicted efflux pump	POPTR_0012s13930
Potri.012G134000	Chr12:15093389-15094710	AT5G52020	1.14549	0.290767	1.1164	0.20409	4.15458	2.48659	2.8784	1.01153	1.85874	1.36641	3.09624	2.30927	-1.97803	-2.45158		-1.50872	EZ-preferred	DEG							27.3.3	Integrase-type DNA-binding superfamily protein	encodes a member of the DREB subfamily A-4 of ERF/AP2 transcription factor family. The protein contains one AP2 domain. There are 17 members in this subfamily including TINY.	similar to AP2 domain-containing protein; similar to low similarity to DREB1B GI:3738226 from (Arabidopsis thaliana); [ ortholog of At5g52020,]	GO:0003700-transcription factor activity;GO:0006355-regulation of transcription, DNA-dependent	PF00847-AP2 domain			POPTR_0012s13880, eugene3.00121173, DREB63
Potri.012G134400	Chr12:15115380-15115863	AT4G25450	20.1896	635.962	847.449	484.524	77.6966	807.849	215.352	1226.31							3.37816			DEG							34.16	non-intrinsic ABC protein 8	member of NAP subfamily				PTHR24221:SF71-;PTHR24221-FAMILY NOT NAMED		POPTR_0012s13840
Potri.012G136600	Chr12:15226959-15228839	AT2G45560	2.59622	7.07562	2.38497	3.24264	1.01393	4.39001	1.01509	7.6064	-1.35646	-1.23236	-0.688631	1.23004	1.44645		2.11427	2.9056		DEG							26.1	cytochrome P450, family 76, subfamily C, polypeptide 1	cytochrome P450 monooxygenase		GO:0005506-iron ion binding;GO:0009055-electron carrier activity;GO:0016705-oxidoreductase activity, acting on paired donors, with incorporation or reduction of molecular oxygen;GO:0020037-heme binding;GO:0055114-oxidation reduction	PF00067-Cytochrome P450	PTHR24298:SF44-;PTHR24298-FAMILY NOT NAMED	KOG0156-Cytochrome P450 CYP2 subfamily	POPTR_0012s13630, CYP80D1, eugene3.00121149
Potri.012G136800	Chr12:15235113-15236961	AT2G45560	1.72325	4.91109	1.64145	2.25119	1.60482	6.69302	2.05722	8.91974				1.98631	1.51091		2.06025	2.11631		DEG							26.1	cytochrome P450, family 76, subfamily C, polypeptide 1	cytochrome P450 monooxygenase		GO:0005506-iron ion binding;GO:0009055-electron carrier activity;GO:0016705-oxidoreductase activity, acting on paired donors, with incorporation or reduction of molecular oxygen;GO:0020037-heme binding;GO:0055114-oxidation reduction	PF00067-Cytochrome P450	PTHR24298:SF44-;PTHR24298-FAMILY NOT NAMED	KOG0156-Cytochrome P450 CYP2 subfamily	POPTR_0012s13620, eugene3.00121147, CYP80D2
Potri.012G138200	Chr12:15309274-15309538		0	0	206.564	101.669	85.8195	985.839	840.895	692.633	inf		inf				3.52198			DEG							35.2	0	0						POPTR_0012s13495
Potri.012G140100	Chr12:15418696-15419693	AT2G44380	0.284284	0	0.402068	0.0942875	1.42923	0.660447	2.43163	0.438731		2.59641						-2.47051		DEG		C	C	C			35.2	Cysteine/Histidine-rich C1 domain family protein	0			PF03107-C1 domain
Potri.012G140200	Chr12:15424662-15426560	AT5G23730	0.159435	0.0329689	0.845049	0.660521	1.0309	0.115437	7.54968	4.56335	2.69286	3.15931		2.78842			-3.15872	-0.726323		DEG		C					30.11	Transducin/WD40 repeat-like superfamily protein	0		GO:0005515-protein binding	PF00400-WD domain, G-beta repeat	PTHR22847:SF121-SUBFAMILY NOT NAMED;PTHR22847-WD40 REPEAT PROTEIN	KOG1407-WD40 repeat protein	POPTR_0012s13290
Potri.012G143400	Chr12:15617192-15627683		2.55186	1.32967	2.67975	1.07774	3.85412	2.65226	6.53455	0.688242								-3.2471		DEG							35.2	0	0
Potri.013G001800	Chr13:146837-147393	AT3G05858	2.6319	0.28256	1.42258	0	1.15069	0	0	1.17243							-inf			DEG					C_0.5h		35.2	0	0						POPTR_0353s00210
Potri.013G004900	Chr13:320599-328014	AT2G29940	0.0137982	0.0193559	0.0150168	0.0201447	0.273033	1.23246	0.178076	0.17675							2.1744			DEG							34.16	pleiotropic drug resistance 3	0		GO:0016020-membrane	PF01061-ABC-2 type transporter	PTHR19241-ATP-BINDING CASSETTE TRANSPORTER;PTHR19241:SF10-ATP-BINDING CASSETTE TRANSPORTER-RELATED	KOG0065-Pleiotropic drug resistance proteins (PDR1-15), ABC superfamily	POPTR_0013s00630, eugene3.00130042
Potri.013G005700	Chr13:367355-368724	AT4G25810	10.4887	2.34872	8.36993	8.01453	137.529	64.8577	166.672	121.694	3.71283	4.31565	4.78733	3.92449	-2.15889		-1.08439	-0.453756	EZ-preferred	DEG		C	Opp	C			10.7	xyloglucan endotransglycosylase 6	xyloglucan endotransglycosylase-related protein (XTR6)	similar to putative xyloglucan endotransglycosylase. [ORG:Cucumis sativus]; [ ortholog of CAD88260,At4g30270,CAD87535,CAD87536,At4g25810,CAA10231,BAB86890,CAD88261,At5g57560,CAD87534,]	GO:0004553-hydrolase activity, hydrolyzing O-glycosyl compounds;GO:0005975-carbohydrate metabolism;GO:0016762-xyloglucan:xyloglucosyl transferase activity;GO:0006073-glucan metabolism;GO:0005618-cell wall;GO:0048046-apoplast	PF00722-Glycosyl hydrolases family 16;PF06955-Xyloglucan endo-transglycosylase (XET) C-terminus	PTHR10963-SECRETED GLUCOSIDASE-RELATED;PTHR10963:SF14-BETA-GLUCANASE		POPTR_0013s00710, Pt-XTH3.1, eugene3.00130049
Potri.013G005800	Chr13:374213-376108	AT1G56600	0.0967208	0.577866	0.0354103	1.57072	1.12553	3.148	0.709928	14.8295			2.44563	3.23897			1.48383	4.38466		DEG					C_3h		3.1.1.2	galactinol synthase 2	0	similar to galactinol synthase. [ORG:Glycine max]; [ co-ortholog (3of3) of AAM96867, At1g09350, At1g56600, ]	GO:0016757-transferase activity, transferring glycosyl groups	PF01501-Glycosyl transferase family 8	PTHR11183-GLYCOGENIN;PTHR11183:SF2-GLYCOGENIN-RELATED	KOG1950-Glycosyl transferase, family 8 - glycogenin	POPTR_0013s00720, gw1.XIII.547.1
Potri.013G005900	Chr13:380131-382106	AT1G56600	0	0.0301901	0	0.114567	0.075894	0.113838	0.220917	9.53213								5.43122		DEG					C_3h		3.1.1.2	galactinol synthase 2	0	similar to galactinol synthase. [ORG:Glycine max]; [ co-ortholog (1of3) of AAM96867, At1g09350, At1g56600, ]	GO:0016757-transferase activity, transferring glycosyl groups	PF01501-Glycosyl transferase family 8	PTHR11183-GLYCOGENIN;PTHR11183:SF2-GLYCOGENIN-RELATED	KOG1950-Glycosyl transferase, family 8 - glycogenin	POPTR_0013s00730, estExt_fgenesh4_pm.C_LG_XIII0025
Potri.013G012600	Chr13:828762-830209	AT1G09155	0.268209	0.845558	0.0246158	0.250246	1.05949	6.98443	1.14419	2.65437			3.04617	3.40695			2.72077	1.21404		DEG							31.1	phloem protein 2-B15	0	similar to SKP1 interacting partner 3-related; similar to low similarity to SKP1 interacting partner 3 (Arabidopsis thaliana) GI:10716951; [ co-ortholog (2of4) of At1g09155, ]					POPTR_0013s01410, fgenesh4_pg.C_LG_XIII000060
Potri.013G013500	Chr13:876188-878165	AT3G05600	0.0181614	0.0122733	0.0502855	0.0216132	3.30107	2.54042	1.51566	0.343927								-2.13977		DEG							26.1	alpha/beta-Hydrolases superfamily protein	0	similar to epoxide hydrolase; putative; similar to epoxide hydrolase from (Glycine max) GI:2764806; similar to (Arabidopsis thaliana) GI:1109600; similar to alpha/beta fold family; [ ortholog of At3g05600,]		PF00561-alpha/beta hydrolase fold	PTHR10992-ALPHA/BETA HYDROLASE RELATED;PTHR10992:SF279-EPOXIDE HYDROLASE-RELATED	KOG4178-Soluble epoxide hydrolase	POPTR_0013s01510, fgenesh4_pm.C_LG_XIII000059
Potri.013G027100	Chr13:1793056-1794458	AT1G54740	0.146458	0.152374	0.122286	0.101596	13.1516	7.73692	13.1526	3.26239	6.48861	6.74895	5.66607	5.00501			-0.765411	-2.01135	EZ-preferred	DEG							29.2.1.99.99	Protein of unknown function (DUF3049)	0	similar to expressed protein in Arabidopsis thaliana; [ co-ortholog (1of2) of At1g54740, ]		PF11250-Protein of unknown function (DUF3049)			POPTR_0013s02810, eugene3.00130256
Potri.013G043600	Chr13:3076450-3077220	AT1G06135	1.36444	13.4871	1.335	2.72867	2.02566	25.5493	2.87794	6.46551			0.921708	1.24456	3.30519		3.65682	1.16773		DEG							35.2	0	0						POPTR_0013s04080, eugene3.00130434
Potri.013G045300	Chr13:3207453-3207744		48.6053	0	0	151.249	51.5935	340.821	337.167	298.194		inf	inf		-inf					DEG							35.2	0	0
Potri.013G046100	Chr13:3301815-3303649	AT3G04530	0.132003	0.33896	0.0867437	0.0482203	0.435437	1.76714	0.249276	0.605988			2.38222				2.02088			DEG							29.4	phosphoenolpyruvate carboxylase kinase 2	Encodes a second Arabidopsis phosphoenolpyruvate carboxylase kinase gene product with a different expression pattern from PPCK1. Expression of the gene is upregulated by exposure of the plant to light.	similar to phosphoenolpyruvate-carboxylase kinase. [ORG:Glycine max]; [ co-ortholog (2of2) of AAN12514, AAN12511, AAQ81581, AAN12515, At3g04530, BAC20362, ]	GO:0004672-protein kinase activity;GO:0005524-ATP binding;GO:0006468-protein amino acid phosphorylation	PF00069-Protein kinase domain	PTHR24349-SERINE/THREONINE-PROTEIN KINASE	KOG0032-Ca2+/calmodulin-dependent protein kinase, EF-Hand protein superfamily	POPTR_0013s04320, Pt-PPCK2.1, fgenesh4_pg.C_LG_XIII000226
Potri.013G049600	Chr13:3621325-3622848	AT4G13510	1.2269	0.193132	0.561809	0.363551	2.5637	1.20502	0.556458	1.08194	1.06322		2.6414	1.57339	-2.66735		-1.08917			DEG							34.5	ammonium transporter 1;1	Encodes a plasma membrane localized ammonium transporter. Contains a cytosolic trans-activation domain essential for ammonium uptake.		GO:0008519-ammonium transporter activity;GO:0016020-membrane;GO:0072488-ammonium transmembrane transport	PF00909-Ammonium Transporter Family	PTHR11730:SF8-AMMONIUM TRANSPORTER 1;PTHR11730-AMMONIUM TRANSPORTER	KOG0682-Ammonia permease	POPTR_0013s04710
Potri.013G051900	Chr13:3821827-3822630	AT5G39110	0.115837	0.132078	0	0.127492	5.25686	11.5472	1.11247	29.2381		inf					1.13527	4.71602		DEG							20.2.99	RmlC-like cupins superfamily protein	0		GO:0045735-nutrient reservoir activity	PF00190-Cupin
Potri.013G052000	Chr13:3826571-3827536	AT5G39110	0.157932	0.0518703	0	0.266417	1.61398	2.71013	0.704074	9.20899								3.70924		DEG					Opp_3h		20.2.99	RmlC-like cupins superfamily protein	0		GO:0045735-nutrient reservoir activity	PF00190-Cupin
Potri.013G055900	Chr13:4176405-4176844	AT1G47480	42.8531	1743.41	1323.79	834.363	591.601	11117.1	5846.72	9818.82		2.14296	2.6728	3.5568			4.23201			DEG		C		C			35.2	alpha/beta-Hydrolases superfamily protein	0		GO:0016787-hydrolase activity;GO:0008152-metabolism	PF07859-alpha/beta hydrolase fold	PTHR23024:SF10-CARBOXYLESTERASE-RELATED;PTHR23024-MEMBER OF 'GDXG' FAMILY OF LIPOLYTIC ENZYMES
Potri.013G058700	Chr13:4393184-4396650	AT1G54385	6.65033	4.71021	5.89285	2.8695	2.00336	1.27594	1.89039	0.442406	-1.73101	-1.64028	-1.88423	-2.69736	-0.497636	-1.03816		-2.09524	DZ-preferred	DEG							35.2	ARM repeat superfamily protein	0		GO:0000245-spliceosome assembly;GO:0000398-nuclear mRNA splicing, via spliceosome		PTHR12794-GEMIN2		POPTR_0013s05520
Potri.013G062200	Chr13:4702784-4704501		0.233004	0.353957	0.214927	2.18398	0.11424	0.246387	0.364854	1.53823						3.34504		2.07588		DEG							35.2	0			GO:0006950-response to stress;GO:0009415-response to water	PF00257-Dehydrin			POPTR_0013s05880
Potri.013G062300	Chr13:4728099-4729682		2.34025	2.50772	3.63022	18.314	3.02047	5.70746	5.07409	40.6967			1.18647	1.15196		2.33482		3.00369		DEG							35.2	0	0		GO:0006950-response to stress;GO:0009415-response to water	PF00257-Dehydrin
Potri.013G062400	Chr13:4735512-4737550		14.2047	13.0778	13.5784	167.747	7.67244	9.98326	11.4022	128.209	-0.888612			-0.387785		3.6269		3.49111		DEG							35.2	0			GO:0006950-response to stress;GO:0009415-response to water	PF00257-Dehydrin
Potri.013G065100	Chr13:5010475-5012020	AT5G40990	0.372559	0.225098	0.177024	1.94754	4.49425	2.16475	2.53554	10.5866	3.59254	3.84028	3.26557	2.44251		3.45964	-1.05388	2.06188	EZ-preferred	DEG							26.28	GDSL lipase 1	Component of plant resistance. Contains lipase signature motif and GDSL domain. Directly interferes with the fungal infection process by acting on fungal cell walls through its action as a antimicrobial compound. Critical component for both local and s	similar to 50 kDa protein. [ORG:Hevea brasiliensis]; [ co-ortholog (2of4) of AAP41849, At5g40990, At1g53990, AAR98518, At3g14225, At1g53940, ]	GO:0016788-hydrolase activity, acting on ester bonds;GO:0006629-lipid metabolism	PF00657-GDSL-like Lipase/Acylhydrolase	PTHR22835-ZINC FINGER FYVE DOMAIN CONTAINING PROTEIN;PTHR22835:SF39-LATERAL SIGNALING TARGET PROTEIN 2		POPTR_0013s06120, gw1.XIII.2181.1
Potri.013G067000	Chr13:5264505-5267288	AT5G17800	6.33074	9.65749	6.67665	14.7028	4.9099	6.90252	4.11317	20.4615		-0.698873	-0.484525	0.476815	0.609275	1.1389	0.491431	2.31459		DEG							27.3.25	myb domain protein 56	Member of the R2R3 factor gene family.		GO:0003677-DNA binding	PF00249-Myb-like DNA-binding domain	PTHR10641-MYB-RELATED	KOG0048-Transcription factor, Myb superfamily	POPTR_0013s06320
Potri.013G085300	Chr13:8035555-8038617	AT1G65230	1.0932	0.169385	8.03647	13.1659	2.37031	0.152743	19.2672	17.4348	1.11652	1.26151			-2.69018	0.712172				DEG							35.2	Uncharacterized conserved protein (DUF2358)	0			PF10184-Uncharacterized conserved protein (DUF2358)			POPTR_0013s08320
Potri.013G100500	Chr13:11147295-11150772	AT4G32480	0	0.0488679	0.132843	0.463083	0.949795	1.25863	2.59358	24.5591	inf			5.72884				3.24324		DEG					C_3h		35.2	Protein of unknown function (DUF506)	0			PF04720-Protein of unknown function (DUF506)			POPTR_0013s10400, estExt_fgenesh4_pg.C_410199
Potri.013G102700	Chr13:11628840-11633186	AT1G76690	0.154613	0.137516	0.471275	0.88872	1.63289	1.41077	2.09675	32.0475	3.4007	2.15352	3.35881	5.17234				3.93398	EZ-preferred	DEG					C_3h		17.7.1.5	12-oxophytodienoate reductase 2	Encodes one of the closely related 12-oxophytodienoic acid reductases. This enzyme is not expected to participate in jasmonic acid biosynthesis because during in vitro assays, it shows very little activity with the naturally occurring OPDA isomer. Shows a		GO:0055114-oxidation reduction;GO:0010181-FMN binding;GO:0016491-oxidoreductase activity	PF00724-NADH:flavin oxidoreductase / NADH oxidase family	PTHR22893-NADH OXIDOREDUCTASE-RELATED;PTHR22893:SF13-12-OXOPHYTODIENOATE REDUCTASE OPR	KOG0134-NADH:flavin oxidoreductase/12-oxophytodienoate reductase	POPTR_0013s10180
Potri.013G105800	Chr13:11937926-11938097	AT1G22520	5112.3	33387.5	30346.2	29959.4	4761.85	23080.6	17181.5	16137.4					2.70726		2.27709			DEG							35.2	Domain of unknown function (DUF543)	0			PF04418-Domain of unknown function (DUF543)
Potri.013G106900	Chr13:12059164-12061610	AT1G22540	0	0.027049	0.0150118	0.0141016	0.0493479	0.448069	0.0868012	1.2124								3.804		DEG							34.13	Major facilitator superfamily protein	0		GO:0005215-transporter activity;GO:0006857-oligopeptide transport;GO:0016020-membrane;GO:0055085-transmembrane transport;GO:0016021-integral to membrane	PF00854-POT family	PTHR11654:SF37-OLIGOPEPTIDE TRANSPORTER-RELATED;PTHR11654-OLIGOPEPTIDE TRANSPORTER-RELATED	KOG1237-H+/oligopeptide symporter
Potri.013G110900	Chr13:12419967-12420336	AT1G54650	162.418	1101.85	643.708	1195.22	72.307	1303.51	414.067	1300.63					2.76214		4.17212	1.65128		DEG							35.2	Methyltransferase family protein	0						POPTR_0013s11540
Potri.013G111900	Chr13:12539595-12546538	AT1G71960	0.214273	0.34838	0.206488	1.10977	3.03457	4.33641	3.55278	8.40042	3.82397	4.10482	3.63777	2.9202		2.42613		1.24151	EZ-preferred	DEG				C			34.16	ATP-binding casette family G25	Encodes a plasma membrane localized ABC transporter involved in abscisic acid transport and responses.		GO:0005524-ATP binding;GO:0016887-ATPase activity;GO:0016020-membrane	PF01061-ABC-2 type transporter;PF00005-ABC transporter	PTHR19241-ATP-BINDING CASSETTE TRANSPORTER;PTHR19241:SF23-STEROLIN-2 RELATED	KOG0061-Transporter, ABC superfamily (Breast cancer resistance protein)
Potri.013G118700	Chr13:13151065-13152922	AT5G17050	0	0.0281441	0.107244	0.113751	0.825723	0.113355	1.53755	1.09806	inf	3.84167		3.271			-2.86481			DEG		C		C			26.2	UDP-glucosyl transferase 78D2	The At5g17050 encodes a anthocyanidin 3-O-glucosyltransferase which specifically glucosylates the 3-position of the flavonoid C-ring. Anthocyanidins such as cyanidin and pelargonidin as well as flavonols such as kaempferol and quercetin are accepted subst	UDP-glucoronosyl/UDP-glucosyl transferase family protein; [ ortholog of At1g30530,]	GO:0016758-transferase activity, transferring hexosyl groups;GO:0008152-metabolism	PF00201-UDP-glucoronosyl and UDP-glucosyl transferase	PTHR11926-GLUCOSYL/GLUCURONOSYL TRANSFERASES;PTHR11926:SF71-UDP-GLUCORONOSYL/UDP-GLUCOSYL TRANSFERASE FAMILY P	KOG1192-UDP-glucuronosyl and UDP-glucosyl transferase	POPTR_0013s12310, eugene3.00410022
Potri.013G120900	Chr13:13425493-13425928	AT4G35160	10.1208	38.4469	7.9246	29.2859	17.6133	81.8821	20.517	68.6996					1.92554		2.21688	1.74348		DEG							16.2	O-methyltransferase family protein	0	similar to 6a-hydroxymaackiain methyltransferase (EC 2.1.1.-) - garden pea. [ORG:Pisum sativum]; [ co-ortholog (10of20) of O24529, O22308, AAM23004, CAH05089, AAC49926, CAH05087, CAH05078, O22309, CAH05079, AAC49856, 1FP2_A, CAH05085, CAD29556, CAD29459,	GO:0008171-O-methyltransferase activity;GO:0008168-methyltransferase activity;GO:0046983-protein dimerization activity	PF00891-O-methyltransferase;PF08100-Dimerisation domain	PTHR11746-O-METHYLTRANSFERASE		POPTR_0013s12520, Pt-OOMT2.3, fgenesh4_pg.C_scaffold_1931000002
Potri.013G122600	Chr13:13668378-13669137	AT1G62670	40.3941	49.8817	201.491	99.9921	30.342	164.321	40.1575	141.553							2.43713			DEG							35.2	rna processing factor 2	Encodes a pentatricopeptide repeat protein required for 5' end processing of nad9 and cox3 mRNAs in mitochondria.			PF01535-PPR repeat
Potri.013G122700	Chr13:13673090-13673403		37.8584	237.797	60.0563	196.954	9.64439	0	88.1391	279.596			-inf		2.65105					DEG							35.2	0	0
Potri.013G125100	Chr13:13820677-13821744	AT3G54420	0.0337616	0.0382695	0	0.0966552	0.236416	0.88795	0.310179	2.93186								3.24065		DEG							20.1	homolog of carrot EP3-3 chitinase	encodes an EP3 chitinase that is expressed during somatic embryogenesis in 'nursing' cells surrounding the embryos but not in embryos themselves. The gene is also expressed in mature pollen and growing pollen tubes until they enter the receptive synergid,		GO:0004568-chitinase activity;GO:0006032-chitin catabolism;GO:0016998-cell wall catabolism;GO:0008061-chitin binding	PF00182-Chitinase class I;PF00187-Chitin recognition protein	PTHR22595:SF7-CLASS IV CHITINASE;PTHR22595-CHITINASE-RELATED	KOG4742-Predicted chitinase	POPTR_0013s12880, gw1.142.200.1
Potri.013G135600	Chr13:14588342-14591186	AT2G20880	0.0954454	0.905328	0.220375	0.361479	2.41528	8.54776	2.02651	1.80583	4.66137	3.20097	3.23903	2.32068	3.24569		1.82335		EZ-preferred	DEG					C_0.5h		27.3.3	Integrase-type DNA-binding superfamily protein	0		GO:0003700-transcription factor activity;GO:0006355-regulation of transcription, DNA-dependent	PF00847-AP2 domain			POPTR_0013s13920
Potri.013G139200	Chr13:14765440-14765638		4722.41	54106.5	45996	39786.1	8779.37	89554.6	49659.7	63809.3	0.894593				3.51821		3.35058			DEG							35.2	0	0
Potri.013G140600	Chr13:14814562-14814898	ATCG00780	157.966	1056.13	1079.89	1897.91	160.107	977.063	973.82	1018.28					2.7411		2.60942			DEG							29.2.1.1.1.2.14	ribosomal protein L14	encodes a chloroplast ribosomal protein L14, a constituent of the large subunit of the ribosomal complex		GO:0003735-structural constituent of ribosome;GO:0006412-protein biosynthesis;GO:0005840-ribosome	PF00238-Ribosomal protein L14p/L23e	PTHR11761-50S RIBOSOMAL PROTEIN L14-RELATED
Potri.013G140700	Chr13:14815135-14815502	ATCG00770	366.977	5476.09	4969.72	4062.5	414.701	3945.1	4296.92	4636.1					3.89939		3.24992			DEG							35.2	ribosomal protein S8	chloroplast 30S ribosomal protein S8		GO:0003735-structural constituent of ribosome;GO:0006412-protein biosynthesis;GO:0005622-intracellular;GO:0005840-ribosome	PF00410-Ribosomal protein S8
Potri.013G148600	Chr13:15294937-15296422	AT4G21440	0	0	0	0.0264124	0.0274565	0.364864	0.242533	3.66753								3.91855		DEG						C_3h	27.3.25	MYB-like 102	Encodes a MYB transcription factor involved in wounding and osmotic stress response. Member of the R2R3 factor gene family.		GO:0003677-DNA binding	PF00249-Myb-like DNA-binding domain	PTHR10641-MYB-RELATED	KOG0048-Transcription factor, Myb superfamily	POPTR_0013s14480
Potri.013G154700	Chr13:15771134-15773143	AT2G40610	18.2946	88.6975	21.2466	85.1743	184.024	602.226	142.286	675.719	3.3304	2.74349	2.76334	2.98793	2.27748	2.00318	1.71041	2.24763	EZ-preferred	DEG		C	C	C			10.7	expansin A8	member of Alpha-Expansin Gene Family. Naming convention from the Expansin Working Group (Kende et al, 2004. Plant Mol Bio). Involved in the formation of nematode-induced syncytia in roots of Arabidopsis thaliana.	similar to expansin S1 precursor. [ORG:Cucumis sativus]; [ co-ortholog (10of10) of BAD00016, T10079, CAC19183, CAD19044, BAC05513, AAR09169, AAB37746, AAM88862, AAM89261, CAD19043, BAD00013, CAD28984, CAC19184, AAK72874, ]		PF01357-Pollen allergen;PF03330-Rare lipoprotein A (RlpA)-like double-psi beta-barrel			POPTR_0013s15080, Pt-EXP2.8, PtrEXPA2, estExt_fgenesh4_pm.C_LG_XIII0455
Potri.014G006200	Chr14:692424-693652		73.5628	579.486	616.691	1043.8	78.8269	432.398	415.821	333.065					2.97772		2.4556			DEG							35.2	0	0
Potri.014G008600	Chr14:879087-879675	AT2G22880	0	0.570102	0	0	0.162627	1.51864	0	1.95684				inf				inf		DEG							35.2	VQ motif-containing protein	0			PF05678-VQ motif			POPTR_0014s00870
Potri.014G010500	Chr14:1065427-1065801	AT3G14310	15.3587	201.401	154.874	214.82	7.29471	79.3154	74.091	70.6779					3.71294					DEG							10.8.1	pectin methylesterase 3	encodes a pectin methylesterase, targeted by a cellulose binding protein (CBP) from the parasitic nematode Heterodera schachtii during parasitism.		GO:0030599-pectinesterase activity;GO:0042545-cell wall modification;GO:0005618-cell wall	PF01095-Pectinesterase			POPTR_0014s00640
Potri.014G011300	Chr14:1146190-1146503	AT3G14310	80.576	731.143	483.241	916.259	66.1702	604.367	236.499	404.034					3.18173		3.19117			DEG							10.8.1	pectin methylesterase 3	encodes a pectin methylesterase, targeted by a cellulose binding protein (CBP) from the parasitic nematode Heterodera schachtii during parasitism.		GO:0030599-pectinesterase activity;GO:0042545-cell wall modification;GO:0005618-cell wall	PF01095-Pectinesterase
Potri.014G012600	Chr14:1301157-1303260	AT4G37770	0.121293	0.900321	0.24349	0.408873	2.33425	5.21645	2.57539	11.3202			2.53456	4.79111			1.16011	2.13605		DEG							17.5.1.1	1-amino-cyclopropane-1-carboxylate synthase 8	Encodes an auxin inducible ACC synthase.	similar to 1-aminocyclopropane-1-carboxylic acid synthase. [ORG:Malus x domestica]; [ co-ortholog (1of2) of JQ2214, At2g22810, AAR38501, T06252, AAB69137, T10854, AAS66776, P37821, 1916421B, AAA73941, AAG28795, AAD41083, BAA76389, CAA09670, T10822, 1M4N_A	GO:0016740-transferase activity;GO:0030170-pyridoxal phosphate binding;GO:0009058-biosynthesis;GO:0016769-transferase activity, transferring nitrogenous groups	PF00155-Aminotransferase class I and II	PTHR11751-SUBGROUP I AMINOTRANSFERASE RELATED;PTHR11751:SF26-TRANSCRIPTION REGULATOR AMINOTRANSFERASE GNTR-RELATED	KOG0256-1-aminocyclopropane-1-carboxylate synthase, and related proteins	POPTR_0014s01300, eugene3.00140049, Pt-ACS1.2, ACS4
Potri.014G013900	Chr14:1407592-1407879		1041.13	10646.6	6916.81	8805.64	1360.36	12528.7	7770.94	9612.29					3.35416		3.20318			DEG							35.2	0	0
Potri.014G016000	Chr14:1540551-1546612	AT1G27460	5.40527	4.86743	5.01122	2.20018	12.7059	9.62097	9.2335	2.21755	1.23306	0.881716	0.983024			-1.18754		-2.05791		DEG							30.3	no pollen germination related 1	encodes a calmodulin-binding protein that is expressed in pollen, suspension culture cells, flowers, and fruits.	similar to NO POLLEN GERMINATION RELATED 1; [ co-ortholog (2of2) of At1g27460, ]			PTHR23083-O-LINKED N-ACETYLGLUCOSAMINE TRANSFERASE, OGT;PTHR23083:SF174-SUBFAMILY NOT NAMED	KOG4162-Predicted calmodulin-binding protein	POPTR_0014s01630, Pt-NPGR1.2, eugene3.00140080
Potri.014G016200	Chr14:1556989-1558497	AT5G43190	0.297127	0.134542	0.158948	0.203673	9.07634	8.02959	8.31762	1.89022	4.93296	5.70955	5.8992	3.21423				-2.13761	EZ-preferred	DEG							29.5.11.4.3.2	Galactose oxidase/kelch repeat superfamily protein	0		GO:0005515-protein binding	PF00646-F-box domain			POPTR_0014s01650, fgenesh4_pm.C_LG_XIV000027
Potri.014G016700	Chr14:1608492-1611072	AT4G37630	4.43525	4.46732	4.62648	2.14887	0.866037	0.933864	1.23451	0.26974	-2.35652	-1.90598	-2.25813	-2.99394				-2.1943	DZ-preferred	DEG		C					31.3	cyclin d5;1	core cell cycle genes		GO:0005634-nucleus	PF00134-Cyclin, N-terminal domain;PF02984-Cyclin, C-terminal domain	PTHR10177-CYCLINS;PTHR10177:SF76-CYCLIN-D	KOG0656-G1/S-specific cyclin D	POPTR_0014s01700, eugene3.00140087
Potri.014G017100	Chr14:1644258-1645480	AT4G33880	0.405212	0.791461	0.212459	2.21541	2.08305	6.85365	2.52953	9.25102	2.36195	3.57361	3.11428	2.06204		3.38232	1.71817	1.87075	EZ-preferred	DEG						C_3h	27.3.6	ROOT HAIR DEFECTIVE 6-LIKE 2	RSL2 was expressed concurrently with RSL4 and its expression was controlled by RHD6 and RSL1. Required for root-hair growth.		GO:0006355-regulation of transcription, DNA-dependent;GO:0030528-transcription regulator activity	PF00010-Helix-loop-helix DNA-binding domain	PTHR10014-BASIC HELIX-LOOP-HELIX/LEUCINE ZIPPER TRANSCRIPTION FACTOR		POPTR_0014s01730, eugene3.00140091
Potri.014G019300	Chr14:1770880-1772483	AT4G24220	0.164048	0.183693	0.246492	0.083158	0.674718	0.423592	0.413229	1.69433								2.0357		DEG					C_3h		33.99	NAD(P)-binding Rossmann-fold superfamily protein	encodes a novel protein containing mammalian death domain involved in programmed cell death. Gene is expressed in vascular system and mutants carrying dominant mutation in the gene have defective vascular patterning. Gene expression is induced specificall		GO:0003824-catalytic activity;GO:0050662-coenzyme binding;GO:0044237-cellular metabolism	PF01370-NAD dependent epimerase/dehydratase family	PTHR10366-NAD DEPENDENT EPIMERASE/DEHYDRATASE;PTHR10366:SF164-		POPTR_0014s01950, grail3.0040029101
Potri.014G019700	Chr14:1793507-1795367	AT4G24220	0.313091	2.10826	2.31081	0.22102	0.268569	0.554203	0.495414	1.15543		-2.22169	-1.92757	2.38618	2.7514	-3.38615		1.22172		DEG							33.99	NAD(P)-binding Rossmann-fold superfamily protein	encodes a novel protein containing mammalian death domain involved in programmed cell death. Gene is expressed in vascular system and mutants carrying dominant mutation in the gene have defective vascular patterning. Gene expression is induced specificall				PTHR10366-NAD DEPENDENT EPIMERASE/DEHYDRATASE;PTHR10366:SF164-		POPTR_0014s01980
Potri.014G020500	Chr14:1848937-1851049	AT4G37370	0.474603	0.367628	0.301009	0.533219	0.678228	0.423325	0.158599	1.80835				1.76187				3.51122		DEG							26.1	cytochrome P450, family 81, subfamily D, polypeptide 8	member of CYP81D	similar to cytochrome P450. [ORG:Lotus corniculatus var. japonicus]; [ co-ortholog (56of57) of AAF45143, CAB50768, AAF34534, AAP06953, BAA93632, AAM12530, CAB43505, AAF34532, BAA74466, BAA22423, AAF34528, AAF34521, AAF34522, AAF34526, AAF34520, T05944, AA	GO:0005506-iron ion binding;GO:0009055-electron carrier activity;GO:0016705-oxidoreductase activity, acting on paired donors, with incorporation or reduction of molecular oxygen;GO:0020037-heme binding;GO:0055114-oxidation reduction	PF00067-Cytochrome P450	PTHR24298:SF44-;PTHR24298-FAMILY NOT NAMED	KOG0156-Cytochrome P450 CYP2 subfamily	POPTR_0014s02070, Pt-IFS1.50, CYP81B7, eugene3.00140107
Potri.014G026400	Chr14:2239931-2240665	AT1G07240	0.338169	0.709946	0.2459	0.739461	1.34585	1.17869	0.449324	5.26355				2.83149				3.55021		DEG				C			26.2	UDP-glucosyl transferase 71C5	0		GO:0008152-metabolism;GO:0016758-transferase activity, transferring hexosyl groups		PTHR11926-GLUCOSYL/GLUCURONOSYL TRANSFERASES;PTHR11926:SF15-UDP-GLUCURONOSYLTRANSFERASE RELATED
Potri.014G033900	Chr14:2780907-2783403	AT2G26560	0.752695	0.642351	0.127659	0.320725	0.999113	1.46641	0.916042	3.82413		2.84312	1.19085	3.57572				2.06165		DEG							33.1	phospholipase A 2A	Encodes a lipid acyl hydrolase with wide substrate specificity that accumulates upon infection by fungal and bacterial pathogens. Protein is localized in the cytoplasm in healthy leaves, and in membranes in infected cells. Plays a role in cell death and		GO:0006629-lipid metabolism	PF01734-Patatin-like phospholipase	PTHR10470-PATATIN-RELATED;PTHR10470:SF3-PATATIN-RELATED	KOG0513-Ca2+-independent phospholipase A2	POPTR_0014s03320
Potri.014G040000	Chr14:3260633-3262463	AT2G23770	0.421282	0.581901	0.349015	0.429433	2.27005	9.56426	3.74231	5.09063	2.42987	3.42257	4.03881	3.56734			2.07493		EZ-preferred	DEG							29.4.1.57+30.2.99	protein kinase family protein / peptidoglycan-binding LysM domain-containing protein	0		GO:0004672-protein kinase activity;GO:0005524-ATP binding;GO:0006468-protein amino acid phosphorylation;GO:0016998-cell wall catabolism	PF00069-Protein kinase domain;PF01476-LysM domain	PTHR24420-FAMILY NOT NAMED;PTHR24420:SF481-SUBFAMILY NOT NAMED	KOG1187-Serine/threonine protein kinase	POPTR_0014s03940, eugene3.00400189
Potri.014G040500	Chr14:3304443-3305390	AT4G36830	0.608373	0.608343	0.357835	0.443417	0.609688	1.10768	0.424934	2.04091				2.20248				2.2639		DEG							11.8.1	GNS1/SUR4 membrane protein family	0	GNS1/SUR4 membrane family protein; weakly similar to long chain polyunsaturated fatty acid elongation enzyme (Isochrysis galbana) GI:17226123; [ ortholog of At4g36830,]	GO:0016021-integral to membrane	PF01151-GNS1/SUR4 family	PTHR11157-FATTY ACID ACYL TRANSFERASE-RELATED;PTHR11157:SF3-LONG CHAIN FATTY ACID ELONGATION	KOG3071-Fatty acyl-CoA elongase/Polyunsaturated fatty acid specific elongation enzyme	POPTR_0014s04000, gw1.40.454.1
[truncated: 6,996 more rows]
